# Supplementary material for: Vero cells gain renal tubule markers in low-calcium and magnesium chemically defined media
Source: Sci Rep. 2022 Apr 13;12:6180. doi: 10.1038/s41598-022-10221-z (PMC9008052; doi:10.1038/s41598-022-10221-z)
Supplement: Supplementary file 3 — Supplementary Information 3. [file 41598_2022_10221_MOESM3_ESM.xlsx]

## Sheet: Adh Vs Con
Supplementary Table S4. Results of differentially expressed gene analysis with edgeR for the comparison of Adh against Con. Length: average ensembl transcript length per gene. LogFC: log2 of the fold-change. logCPM: log2 of the count per million. FDR: false discovery rate.
Chlorocebus sabaeus gene_id	Chlorocebus sabaeus transcript_id	length	logFC	logCPM	PValue	FDR	human_ensembl	human_HGNC
ENSCSAG00000000002	ENSCSAT00000000002	948	-0.371114	10.1525	0.0695386	0.125281	NA	NA
ENSCSAG00000000004	ENSCSAT00000000004	1552	-0.539855	11.0712	0.0214538	0.0477139	NA	NA
ENSCSAG00000000006	ENSCSAT00000000006	956	-0.211533	11.8577	0.374247	0.48291	ENSG00000198888	MT-ND1
ENSCSAG00000000010	ENSCSAT00000000010	1042	-0.156259	12.6916	0.504227	0.607703	ENSG00000198763	MT-ND2
ENSCSAG00000000016	ENSCSAT00000000016	1539	-0.0801548	14.8397	0.722242	0.792441	ENSG00000198804	MT-CO1
ENSCSAG00000000019	ENSCSAT00000000019	684	0.225634	14.3098	0.27266	0.377065	ENSG00000198712	MT-CO2
ENSCSAG00000000021	ENSCSAT00000000021	201	-0.186888	9.62356	0.380677	0.489098	NA	NA
ENSCSAG00000000022	ENSCSAT00000000022	681	-0.0846773	12.2297	0.657591	0.741353	ENSG00000198899	MT-ATP6
ENSCSAG00000000023	ENSCSAT00000000023	784	0.110537	13.8084	0.585975	0.681144	ENSG00000198938	MT-CO3
ENSCSAG00000000025	ENSCSAT00000000025	340	0.313369	9.00719	0.0618858	0.114144	ENSG00000198840	MT-ND3
ENSCSAG00000000027	ENSCSAT00000000027	297	-0.0720581	9.31262	0.81194	0.863614	ENSG00000212907	MT-ND4L
ENSCSAG00000000028	ENSCSAT00000000028	1378	0.0735709	12.6753	0.74155	0.808028	ENSG00000198886	MT-ND4
ENSCSAG00000000032	ENSCSAT00000000032	1809	-0.336169	12.7034	0.230805	0.330609	ENSG00000198786	MT-ND5
ENSCSAG00000000033	ENSCSAT00000000033	522	0.00771921	10.4418	0.967841	0.978665	ENSG00000198695	MT-ND6
ENSCSAG00000000035	ENSCSAT00000000035	1141	0.132525	13.3219	0.551287	0.650143	ENSG00000198727	MT-CYB
ENSCSAG00000000052	ENSCSAT00000018483	1362	0.863368	4.08439	3.15568e-05	0.000230183	ENSG00000126947	ARMCX1
ENSCSAG00000000055	ENSCSAT00000018480	1350	-0.238414	6.60559	0.00120372	0.00449981	ENSG00000126945	HNRNPH2
ENSCSAG00000000057	ENSCSAT00000018477	363	-0.00711282	3.19373	0.979613	0.987549	ENSG00000179085	DPM3
ENSCSAG00000000062	ENSCSAT00000018473	1524	0.130346	3.59747	0.297535	0.404656	ENSG00000186310	NAP1L3
ENSCSAG00000000065	ENSCSAT00000018470	1146	-0.0635355	1.25925	0.763591	0.825603	ENSG00000174740	PABPC5
ENSCSAG00000000076	ENSCSAT00000018459	465	-0.238115	4.97378	0.193985	0.288078	NA	NA
ENSCSAG00000000079	ENSCSAT00000018456	1017	2.81322	1.92813	7.96289e-10	6.33403e-08	ENSG00000213088	ACKR1
ENSCSAG00000000083	ENSCSAT00000018452	1272	-0.0185114	2.97789	0.910073	0.938447	ENSG00000143315	PIGM
ENSCSAG00000000090	ENSCSAT00000018444	402	1.065	-0.131656	0.0130826	0.0318092	NA	NA
ENSCSAG00000000091	ENSCSAT00000018445	2874	0.252104	3.32783	0.0309895	0.06444	ENSG00000198934	MAGEE1
ENSCSAG00000000096	ENSCSAT00000018439	660	-0.850914	0.935591	0.000830893	0.00330778	ENSG00000177300	CLDN22
ENSCSAG00000000097	ENSCSAT00000018438	807	-0.330542	0.332475	0.356316	0.465447	ENSG00000155008	APOOL
ENSCSAG00000000098	ENSCSAT00000018437	478	-0.095306	3.46719	0.737746	0.80542	ENSG00000168653	NDUFS5
ENSCSAG00000000099	ENSCSAT00000018435	1377	-0.222077	1.65632	0.200685	0.295721	ENSG00000186462	NAP1L2
ENSCSAG00000000104	ENSCSAT00000018431	1701	1.11881	3.22572	0.000349593	0.00164373	ENSG00000242732	RTL5
ENSCSAG00000000105	ENSCSAT00000018430	710	-0.558695	4.80055	3.99178e-06	4.53471e-05	ENSG00000101166	PRELID3B
ENSCSAG00000000110	ENSCSAT00000018425	1935	0.412607	3.62169	0.00190595	0.00653945	ENSG00000181191	PJA1
ENSCSAG00000000112	ENSCSAT00000018423	3405	-0.175246	1.40841	0.725853	0.795754	ENSG00000184675	AMER1
ENSCSAG00000000113	ENSCSAT00000018422	747	0.271305	1.30493	0.344699	0.453156	ENSG00000186767	SPIN4
ENSCSAG00000000114	ENSCSAT00000018421	1863	-0.169406	3.74502	0.413415	0.521353	ENSG00000141084	RANBP10
ENSCSAG00000000115	ENSCSAT00000018420	777	0.986741	1.90558	0.000171487	0.00091247	ENSG00000186787	SPIN2B
ENSCSAG00000000118	ENSCSAT00000018417	1875	-0.281713	5.05566	0.0663006	0.120641	ENSG00000188021	UBQLN2
ENSCSAG00000000119	ENSCSAT00000018416	741	-0.133473	0.442116	0.621617	0.71065	ENSG00000146223	RPL7L1
ENSCSAG00000000121	ENSCSAT00000018414	594	0.260122	1.30864	0.27748	0.38268	ENSG00000155959	VBP1
ENSCSAG00000000122	ENSCSAT00000018413	2133	0.81049	1.95396	0.000261766	0.00128863	ENSG00000247746	USP51
ENSCSAG00000000123	ENSCSAT00000018412	689	0.576026	3.65068	0.00514626	0.0147701	ENSG00000187601	MAGEH1
ENSCSAG00000000124	ENSCSAT00000018411	375	-0.082192	2.92175	0.663998	0.746567	ENSG00000109270	LAMTOR3
ENSCSAG00000000126	ENSCSAT00000018409	1887	0.12544	4.05014	0.224326	0.323096	ENSG00000189369	GSPT2
ENSCSAG00000000130	ENSCSAT00000018405	1317	0.225735	1.36425	0.256997	0.359481	ENSG00000273820	USP27X
ENSCSAG00000000132	ENSCSAT00000018403	690	0.695655	2.14343	0.00149698	0.00537545	ENSG00000142686	C1orf216
ENSCSAG00000000133	ENSCSAT00000018402	1011	0.240247	0.103953	0.401832	0.509558	NA	NA
ENSCSAG00000000134	ENSCSAT00000018401	372	0.826349	3.16919	0.000441573	0.001987	ENSG00000181817	LSM10
ENSCSAG00000000137	ENSCSAT00000018398	1122	0.738999	0.74974	0.00780303	0.0206941	ENSG00000164002	EXO5
ENSCSAG00000000142	ENSCSAT00000018393	471	-0.192821	8.92447	0.24489	0.346207	NA	NA
ENSCSAG00000000144	ENSCSAT00000018391	1482	0.121124	0.370088	0.675532	0.75575	ENSG00000186564	FOXD2
ENSCSAG00000000146	ENSCSAT00000018389	1428	-0.414963	2.88423	0.003286	0.0101731	ENSG00000162396	PARS2
ENSCSAG00000000147	ENSCSAT00000018388	501	-0.198147	7.9082	0.172907	0.262706	NA	NA
ENSCSAG00000000149	ENSCSAT00000018386	1005	0.0887253	6.089	0.379565	0.488168	ENSG00000177606	JUN
ENSCSAG00000000152	ENSCSAT00000018383	444	-0.734696	2.94268	0.00380565	0.0114754	ENSG00000111196	MAGOHB
ENSCSAG00000000154	ENSCSAT00000018381	2577	0.0281457	5.419	0.747058	0.812103	ENSG00000171492	LRRC8D
ENSCSAG00000000155	ENSCSAT00000018380	867	-0.367059	0.188102	0.235896	0.335872	NA	NA
ENSCSAG00000000156	ENSCSAT00000018379	426	-0.266729	4.44466	0.192336	0.286	ENSG00000154518	ATP5MC3
ENSCSAG00000000157	ENSCSAT00000018378	891	0.290489	2.92863	0.292444	0.399107	ENSG00000122406	RPL5
ENSCSAG00000000161	ENSCSAT00000018374	1128	-0.206819	3.38093	0.119641	0.195127	ENSG00000198890	PRMT6
ENSCSAG00000000163	ENSCSAT00000018372	252	-0.104914	4.86743	0.620276	0.709724	ENSG00000241468	ATP5MF
ENSCSAG00000000164	ENSCSAT00000018371	1482	-0.853817	1.21556	0.0194713	0.0441269	ENSG00000181754	AMIGO1
ENSCSAG00000000170	ENSCSAT00000018365	402	0.776436	3.79536	3.52132e-05	0.000251883	ENSG00000142089	IFITM3
ENSCSAG00000000171	ENSCSAT00000018364	726	-3.81236	4.20968	9.4e-11	1.47334e-08	ENSG00000134259	NGF
ENSCSAG00000000174	ENSCSAT00000018361	204	0.128539	4.59326	0.603687	0.696004	ENSG00000233927	RPS28
ENSCSAG00000000177	ENSCSAT00000018358	1491	-1.25672	0.415316	0.00264753	0.0085362	ENSG00000272031	ANKRD34A
ENSCSAG00000000178	ENSCSAT00000018357	273	0.32587	2.39983	0.0818286	0.143075	ENSG00000213190	MLLT11
ENSCSAG00000000183	ENSCSAT00000018352	345	-0.236218	0.331333	0.533192	0.633619	NA	NA
ENSCSAG00000000186	ENSCSAT00000018349	819	-0.291583	5.56567	0.00500465	0.0144223	ENSG00000164442	CITED2
ENSCSAG00000000187	ENSCSAT00000018348	624	0.218548	5.34137	0.333569	0.441806	ENSG00000169976	SF3B5
ENSCSAG00000000188	ENSCSAT00000018347	864	0.427949	0.205233	0.211708	0.308634	ENSG00000135604	STX11
ENSCSAG00000000189	ENSCSAT00000018346	894	-0.352002	1.41332	0.206098	0.30214	ENSG00000122406	RPL5
ENSCSAG00000000191	ENSCSAT00000018344	1077	1.22652	1.83141	0.000243234	0.00122083	ENSG00000172461	FUT9
ENSCSAG00000000194	ENSCSAT00000018341	1419	-4.9089	0.338846	3.01074e-06	3.64537e-05	ENSG00000118432	CNR1
ENSCSAG00000000198	ENSCSAT00000018337	1239	1.5492	1.40113	4.08809e-08	1.30736e-06	ENSG00000146250	PRSS35
ENSCSAG00000000199	ENSCSAT00000018336	1266	1.51579	6.67501	1.7583e-10	2.37612e-08	ENSG00000146242	TPBG
ENSCSAG00000000206	ENSCSAT00000018329	390	1.20505	2.52545	2.10204e-05	0.000167629	ENSG00000203812	HIST2H2AA3
ENSCSAG00000000209	ENSCSAT00000018326	2442	-0.169908	5.59723	0.21026	0.307121	ENSG00000198824	CHAMP1
ENSCSAG00000000210	ENSCSAT00000018325	1014	-0.073061	3.78576	0.484523	0.589552	ENSG00000139826	ABHD13
ENSCSAG00000000211	ENSCSAT00000018324	2736	-0.233496	4.41449	0.0860719	0.14912	ENSG00000174405	LIG4
ENSCSAG00000000212	ENSCSAT00000018323	912	1.82491	-0.355115	0.0941326	0.160436	ENSG00000204442	FAM155A
ENSCSAG00000000213	ENSCSAT00000018322	414	0.555985	1.04867	0.0641018	0.117333	ENSG00000178096	BOLA1
ENSCSAG00000000215	ENSCSAT00000018320	7278	-1.10905	-0.100685	0.0199505	0.0449593	ENSG00000175820	CCDC168
ENSCSAG00000000216	ENSCSAT00000018319	462	-0.116741	1.88093	0.526495	0.627798	ENSG00000134864	GGACT
ENSCSAG00000000227	ENSCSAT00000018308	2877	-1.31356	4.06707	0.000388552	0.00179073	ENSG00000165300	SLITRK5
ENSCSAG00000000235	ENSCSAT00000018300	1119	0.15221	2.77664	0.474371	0.580346	ENSG00000171806	METTL18
ENSCSAG00000000236	ENSCSAT00000018299	894	0.199124	3.75418	0.274606	0.379466	ENSG00000135845	PIGC
ENSCSAG00000000238	ENSCSAT00000018297	798	-0.250203	1.34622	0.389248	0.496909	ENSG00000148303	RPL7A
ENSCSAG00000000239	ENSCSAT00000018296	984	-0.044636	2.37886	0.777437	0.836687	ENSG00000162783	IER5
ENSCSAG00000000244	ENSCSAT00000018291	372	-0.0718209	7.02028	0.747593	0.81257	ENSG00000136942	RPL35
ENSCSAG00000000245	ENSCSAT00000018290	651	-0.179643	8.21041	0.203345	0.298856	ENSG00000166794	PPIB
ENSCSAG00000000249	ENSCSAT00000018286	765	-0.688519	7.99532	1.49951e-06	2.12948e-05	ENSG00000171314	PGAM1
ENSCSAG00000000250	ENSCSAT00000018285	2700	-0.498438	5.40224	0.000549089	0.00234259	ENSG00000162702	ZNF281
ENSCSAG00000000253	ENSCSAT00000018282	384	0.178932	2.01249	0.427812	0.535799	ENSG00000174307	PHLDA3
ENSCSAG00000000254	ENSCSAT00000018281	726	-0.1335	1.34742	0.803602	0.856845	NA	NA
ENSCSAG00000000255	ENSCSAT00000018280	2931	-0.339557	4.24711	0.502316	0.605981	ENSG00000257315	ZBED6
ENSCSAG00000000257	ENSCSAT00000018278	1923	-0.148896	5.10201	0.366965	0.475536	ENSG00000158615	PPP1R15B
ENSCSAG00000000258	ENSCSAT00000018277	2142	1.2352	-0.217048	0.00218297	0.00727928	ENSG00000170382	LRRN2
ENSCSAG00000000259	ENSCSAT00000018276	768	0.379913	0.670462	0.160908	0.24786	ENSG00000174529	TMEM81
ENSCSAG00000000261	ENSCSAT00000018274	813	0.261952	1.53452	0.185072	0.277696	ENSG00000162757	C1orf74
ENSCSAG00000000265	ENSCSAT00000018270	2574	-0.67093	2.61683	0.00554072	0.0156293	ENSG00000187554	TLR5
ENSCSAG00000000271	ENSCSAT00000018264	390	0.596754	1.47112	0.0293636	0.0615788	ENSG00000181218	HIST3H2A
ENSCSAG00000000279	ENSCSAT00000018256	3201	-0.617669	3.8197	0.0339347	0.0693819	ENSG00000173276	ZBTB21
ENSCSAG00000000286	ENSCSAT00000018249	888	-0.119794	6.7218	0.679468	0.759073	NA	NA
ENSCSAG00000000289	ENSCSAT00000018246	441	0.61195	4.84064	0.000246583	0.00123272	ENSG00000182195	LDOC1
ENSCSAG00000000294	ENSCSAT00000018241	342	0.574991	3.40875	0.000516125	0.00223198	ENSG00000212747	RTL8B
ENSCSAG00000000295	ENSCSAT00000018240	598	0.352943	6.23074	0.00627346	0.0172981	ENSG00000134590	RTL8C
ENSCSAG00000000298	ENSCSAT00000018237	975	1.5245	1.42443	2.34152e-06	3.01209e-05	ENSG00000203952	CCDC160
ENSCSAG00000000312	ENSCSAT00000018223	481	-0.118517	6.89665	0.60004	0.693135	NA	NA
ENSCSAG00000000315	ENSCSAT00000018220	603	1.18385	0.682295	5.0109e-05	0.000336236	ENSG00000123570	RAB9B
ENSCSAG00000000316	ENSCSAT00000018219	864	-0.0229335	7.28708	0.779512	0.838202	ENSG00000123562	MORF4L2
ENSCSAG00000000317	ENSCSAT00000018218	480	0.800634	2.72	0.000400233	0.00183648	ENSG00000172465	TCEAL1
ENSCSAG00000000320	ENSCSAT00000018215	318	0.277836	4.53519	0.161229	0.248232	ENSG00000185222	TCEAL9
ENSCSAG00000000322	ENSCSAT00000018213	387	-0.0887165	4.56165	0.668688	0.750297	ENSG00000133134	BEX2
ENSCSAG00000000325	ENSCSAT00000018210	1644	0.587283	0.985696	0.0874953	0.151112	ENSG00000286237	ARMCX5-GPRASP2
ENSCSAG00000000326	ENSCSAT00000018209	1677	-0.304223	3.96006	0.00461584	0.0134786	ENSG00000125962	ARMCX5
ENSCSAG00000000329	ENSCSAT00000018206	1140	0.123193	4.83495	0.111523	0.184521	ENSG00000102401	ARMCX3
ENSCSAG00000000330	ENSCSAT00000018205	903	0.00142683	3.22274	0.990857	0.995769	ENSG00000198960	ARMCX6
ENSCSAG00000000332	ENSCSAT00000018203	738	-0.376663	2.06738	0.107312	0.178846	NA	NA
ENSCSAG00000000349	ENSCSAT00000018186	321	-0.0681995	4.64633	0.762729	0.824884	ENSG00000183978	COA3
ENSCSAG00000000353	ENSCSAT00000018182	636	0.873592	0.175577	0.0306292	0.0638599	ENSG00000182545	RNASE10
ENSCSAG00000000365	ENSCSAT00000018170	435	-0.228076	0.798892	0.420475	0.528612	ENSG00000173726	TOMM20
ENSCSAG00000000367	ENSCSAT00000018168	1158	-0.415832	2.27208	0.0397757	0.0792009	ENSG00000284626	NA
ENSCSAG00000000368	ENSCSAT00000018167	1770	0.22451	1.6186	0.352364	0.461256	ENSG00000183655	KLHL25
ENSCSAG00000000369	ENSCSAT00000018166	801	-0.393468	8.93967	0.025286	0.0545101	NA	NA
ENSCSAG00000000375	ENSCSAT00000018160	879	0.76597	3.90685	0.00236989	0.00781138	ENSG00000162981	FAM84A
ENSCSAG00000000376	ENSCSAT00000018159	441	0.850456	2.56687	0.00483035	0.0139719	NA	NA
ENSCSAG00000000378	ENSCSAT00000018157	1476	0.479169	4.19352	0.00459753	0.0134407	ENSG00000170745	KCNS3
ENSCSAG00000000379	ENSCSAT00000018156	588	-0.860294	6.20765	8.04076e-06	7.8643e-05	ENSG00000143878	RHOB
ENSCSAG00000000381	ENSCSAT00000018154	1113	-0.52	1.72056	0.0829833	0.144671	NA	NA
ENSCSAG00000000382	ENSCSAT00000018153	1110	-0.371146	0.802132	0.0964085	0.163805	NA	NA
ENSCSAG00000000385	ENSCSAT00000018150	2355	0.665096	3.98628	3.24327e-05	0.000235479	ENSG00000137462	TLR2
ENSCSAG00000000386	ENSCSAT00000018149	1539	0.91785	0.116842	0.000623081	0.00259473	ENSG00000169989	TIGD4
ENSCSAG00000000394	ENSCSAT00000018141	2133	0.443587	2.88411	0.0106318	0.0268989	ENSG00000181004	BBS12
ENSCSAG00000000395	ENSCSAT00000018140	387	-0.117834	5.57001	0.459328	0.566242	ENSG00000164032	H2AFZ
ENSCSAG00000000397	ENSCSAT00000018138	228	0.330555	0.420064	0.452288	0.559374	ENSG00000164919	COX6C
ENSCSAG00000000400	ENSCSAT00000018135	456	1.56736	3.51621	1.93267e-05	0.000157419	ENSG00000092841	MYL6
ENSCSAG00000000402	ENSCSAT00000018133	576	0.410636	0.79317	0.140686	0.222535	ENSG00000158526	TSR2
ENSCSAG00000000403	ENSCSAT00000018132	813	-0.655909	3.7435	0.0221274	0.0489005	ENSG00000167085	PHB
ENSCSAG00000000409	ENSCSAT00000018126	2331	-1.71208	2.46367	0.00144705	0.00523692	ENSG00000185477	GPRIN3
ENSCSAG00000000410	ENSCSAT00000018125	1578	0.0168275	2.09659	0.92267	0.947743	ENSG00000180346	TIGD2
ENSCSAG00000000411	ENSCSAT00000018124	549	-0.277406	0.984124	0.191754	0.285304	ENSG00000177432	NAP1L5
ENSCSAG00000000413	ENSCSAT00000018122	414	-0.0814209	4.47025	0.68593	0.76432	ENSG00000182180	MRPS16
ENSCSAG00000000419	ENSCSAT00000018116	678	-0.154527	3.30892	0.520263	0.622197	ENSG00000114942	EEF1B2
ENSCSAG00000000420	ENSCSAT00000018115	1446	-0.255642	5.41942	0.0235605	0.0514523	ENSG00000132467	UTP3
ENSCSAG00000000423	ENSCSAT00000018112	1689	-1.26851	0.78229	0.000187882	0.000987577	ENSG00000226887	ERVMER34-1
ENSCSAG00000000427	ENSCSAT00000018108	528	-0.290807	6.38342	0.168706	0.257349	ENSG00000143947	RPS27A
ENSCSAG00000000444	ENSCSAT00000018091	1128	-0.414253	10.4549	0.00306308	0.00957591	ENSG00000075624	ACTB
ENSCSAG00000000447	ENSCSAT00000018088	2145	-0.380647	3.10899	0.0581259	0.10858	ENSG00000164976	MYORG
ENSCSAG00000000449	ENSCSAT00000018086	492	0.14536	3.26876	0.462009	0.569107	ENSG00000164967	RPP25L
ENSCSAG00000000451	ENSCSAT00000018084	306	1.01847	0.481969	0.00222965	0.00740741	ENSG00000196196	HRCT1
ENSCSAG00000000456	ENSCSAT00000018079	2034	0.00281992	3.13289	0.990236	0.995348	ENSG00000168795	ZBTB5
ENSCSAG00000000457	ENSCSAT00000018078	894	0.343124	3.01089	0.0104262	0.026456	ENSG00000122696	SLC25A51
ENSCSAG00000000458	ENSCSAT00000018077	1554	-0.240992	4.97199	0.0109496	0.0275407	ENSG00000137124	ALDH1B1
ENSCSAG00000000460	ENSCSAT00000018075	1212	-0.0126444	3.88304	0.923372	0.948348	ENSG00000165152	TMEM246
ENSCSAG00000000473	ENSCSAT00000018062	756	0.123018	3.14742	0.502031	0.605811	ENSG00000119431	HDHD3
ENSCSAG00000000475	ENSCSAT00000018060	1962	-0.315713	4.19159	0.0138958	0.0334373	ENSG00000119401	TRIM32
ENSCSAG00000000476	ENSCSAT00000018059	686	0.0683319	8.69848	0.732263	0.800895	ENSG00000167526	RPL13
ENSCSAG00000000477	ENSCSAT00000018058	276	-0.0759124	4.47178	0.718643	0.789541	ENSG00000233954	UQCRHL
ENSCSAG00000000483	ENSCSAT00000018052	640	-0.130976	3.33661	0.544028	0.643514	NA	NA
ENSCSAG00000000484	ENSCSAT00000018051	1050	0.116371	6.45776	0.117669	0.192435	ENSG00000178913	TAF7
ENSCSAG00000000486	ENSCSAT00000018049	2364	1.89581	1.30479	8.5122e-08	2.30142e-06	ENSG00000113248	PCDHB15
ENSCSAG00000000491	ENSCSAT00000018044	2397	1.52153	2.58847	5.18925e-06	5.5523e-05	ENSG00000112852	PCDHB2
ENSCSAG00000000493	ENSCSAT00000018042	975	0.098133	3.87915	0.359044	0.467661	ENSG00000176087	SLC35A4
ENSCSAG00000000495	ENSCSAT00000018040	969	0.0900281	2.98171	0.509579	0.613036	ENSG00000185129	PURA
ENSCSAG00000000497	ENSCSAT00000018038	3036	0.050998	0.80022	0.895107	0.927658	ENSG00000228672	PROB1
ENSCSAG00000000498	ENSCSAT00000018037	291	-0.145588	7.22902	0.526301	0.627626	ENSG00000145592	RPL37
ENSCSAG00000000499	ENSCSAT00000018036	912	-0.316271	5.79101	0.00179633	0.00623308	ENSG00000177733	HNRNPA0
ENSCSAG00000000500	ENSCSAT00000018035	894	-0.629459	3.70074	0.000634895	0.00263868	ENSG00000170312	CDK1
ENSCSAG00000000501	ENSCSAT00000018034	648	-0.30525	2.57069	0.0723622	0.129395	ENSG00000114978	MOB1A
ENSCSAG00000000511	ENSCSAT00000018024	753	1.11853	1.52732	1.46787e-06	2.10116e-05	ENSG00000184838	PRR16
ENSCSAG00000000512	ENSCSAT00000018023	708	-0.303465	0.229114	0.251393	0.353215	ENSG00000243414	TICAM2
ENSCSAG00000000516	ENSCSAT00000018019	621	0.400787	2.08578	0.0372792	0.0750769	ENSG00000181751	C5orf30
ENSCSAG00000000519	ENSCSAT00000018016	1071	0.544603	4.24164	0.00133416	0.00488997	ENSG00000277203	F8A1
ENSCSAG00000000522	ENSCSAT00000018013	1434	0.678077	6.21102	1.96905e-06	2.63828e-05	ENSG00000126903	SLC10A3
ENSCSAG00000000523	ENSCSAT00000018012	786	-0.126351	1.94539	0.565078	0.663233	ENSG00000177854	TMEM187
ENSCSAG00000000532	ENSCSAT00000018003	882	-0.499212	5.03861	0.00144781	0.0052378	NA	NA
ENSCSAG00000000533	ENSCSAT00000018002	1656	0.136672	4.01056	0.194994	0.289338	ENSG00000172732	MUS81
ENSCSAG00000000534	ENSCSAT00000018001	1257	1.58498	0.809273	0.342972	0.451405	ENSG00000153822	KCNJ16
ENSCSAG00000000539	ENSCSAT00000017996	1071	0.123481	1.92108	0.385267	0.492778	ENSG00000179604	CDC42EP4
ENSCSAG00000000541	ENSCSAT00000017994	507	1.47913	6.69275	1.15747e-06	1.75266e-05	ENSG00000163191	S100A11
ENSCSAG00000000542	ENSCSAT00000017993	1038	0.472072	4.22906	0.000534513	0.0022951	ENSG00000141232	TOB1
ENSCSAG00000000543	ENSCSAT00000017992	237	0.036535	2.03124	0.81653	0.867095	ENSG00000197622	CDC42SE1
ENSCSAG00000000552	ENSCSAT00000017983	574	-0.404335	5.21326	0.00637144	0.0175298	ENSG00000141378	PTRH2
ENSCSAG00000000553	ENSCSAT00000017982	645	-0.23856	1.94077	0.276301	0.381222	NA	NA
ENSCSAG00000000554	ENSCSAT00000017981	1512	0.0154045	5.82562	0.854434	0.897945	ENSG00000277161	PIGW
ENSCSAG00000000555	ENSCSAT00000017980	597	0.521308	4.82951	0.00264452	0.00853301	ENSG00000276023	DUSP14
ENSCSAG00000000556	ENSCSAT00000017979	1119	0.115673	5.13616	0.352042	0.460929	ENSG00000198783	ZNF830
ENSCSAG00000000565	ENSCSAT00000017970	1074	0.444787	2.10165	0.0573563	0.107377	ENSG00000196544	BORCS6
ENSCSAG00000000567	ENSCSAT00000017968	699	0.587171	1.21782	0.00449336	0.0131976	ENSG00000213859	KCTD11
ENSCSAG00000000569	ENSCSAT00000017966	618	-0.365873	2.18319	0.0398557	0.0792949	ENSG00000167842	MIS12
ENSCSAG00000000570	ENSCSAT00000017965	1515	0.034379	2.96509	0.914717	0.942037	ENSG00000180787	ZFP3
ENSCSAG00000000571	ENSCSAT00000017964	2397	-0.493606	3.5177	0.0179471	0.0412283	ENSG00000177602	HASPIN
ENSCSAG00000000572	ENSCSAT00000017963	330	-0.0546856	2.46872	0.800928	0.855085	ENSG00000127774	EMC6
ENSCSAG00000000580	ENSCSAT00000017955	420	0.0339038	5.22655	0.867846	0.907335	ENSG00000102309	PIN4
ENSCSAG00000000583	ENSCSAT00000017952	897	-0.196428	2.85451	0.127382	0.205354	ENSG00000198331	HYLS1
ENSCSAG00000000594	ENSCSAT00000017941	1299	-0.307686	4.94397	0.000503728	0.00219212	ENSG00000173456	RNF26
ENSCSAG00000000595	ENSCSAT00000017940	432	-0.472489	3.72492	0.00297171	0.00934647	ENSG00000188486	H2AFX
ENSCSAG00000000596	ENSCSAT00000017939	384	0.649933	1.36782	0.10665	0.178028	ENSG00000180425	C11orf71
ENSCSAG00000000599	ENSCSAT00000017936	594	3.39863	0.0350141	7.30906e-06	7.29629e-05	ENSG00000185742	C11orf87
ENSCSAG00000000600	ENSCSAT00000017935	682	-0.092919	1.14403	0.754489	0.818297	ENSG00000100442	FKBP3
ENSCSAG00000000602	ENSCSAT00000017933	330	0.0229844	5.26242	0.858119	0.900388	NA	NA
ENSCSAG00000000606	ENSCSAT00000017929	1575	-0.0921022	3.13135	0.402978	0.51069	ENSG00000183340	JRKL
ENSCSAG00000000607	ENSCSAT00000017928	1596	-0.631391	0.237962	0.0481421	0.0930274	ENSG00000196371	FUT4
ENSCSAG00000000609	ENSCSAT00000017926	276	0.155158	7.47438	0.512792	0.615665	ENSG00000197756	RPL37A
ENSCSAG00000000610	ENSCSAT00000017925	1152	-1.12079	7.27172	1.29643e-06	1.91688e-05	ENSG00000150687	PRSS23
ENSCSAG00000000611	ENSCSAT00000017924	597	-0.59719	3.04422	0.000462645	0.00205679	ENSG00000119616	FCF1
ENSCSAG00000000613	ENSCSAT00000017922	1065	0.364938	3.86449	0.0829199	0.144601	ENSG00000137504	CREBZF
ENSCSAG00000000615	ENSCSAT00000017920	783	0.372968	1.42839	0.143277	0.22585	ENSG00000188997	KCTD21
ENSCSAG00000000618	ENSCSAT00000017917	1062	0.231074	3.76503	0.0250178	0.0540618	ENSG00000182704	TSKU
ENSCSAG00000000619	ENSCSAT00000017916	663	-1.577	4.80465	1.00547e-06	1.56009e-05	ENSG00000139146	SINHCAF
ENSCSAG00000000625	ENSCSAT00000017910	1134	-0.781543	0.187312	0.0288378	0.0607295	ENSG00000175591	P2RY2
ENSCSAG00000000626	ENSCSAT00000017909	567	-0.325036	4.51182	0.0900965	0.15513	ENSG00000132313	MRPL35
ENSCSAG00000000627	ENSCSAT00000017908	963	-0.295458	4.17469	0.12906	0.207579	ENSG00000139675	HNRNPA1L2
ENSCSAG00000000632	ENSCSAT00000017903	990	-0.0766637	3.09963	0.595988	0.689848	ENSG00000176022	B3GALT6
ENSCSAG00000000633	ENSCSAT00000017902	678	1.08443	1.0751	0.00108164	0.0041194	ENSG00000228594	FNDC10
ENSCSAG00000000638	ENSCSAT00000017897	2334	-0.128528	3.08568	0.617465	0.707217	ENSG00000179023	KLHDC7A
ENSCSAG00000000641	ENSCSAT00000017894	993	0.300745	0.214101	0.2878	0.394145	ENSG00000183114	FAM43B
ENSCSAG00000000642	ENSCSAT00000017893	1134	-0.7699	1.66847	0.00118667	0.00444931	ENSG00000179546	HTR1D
ENSCSAG00000000644	ENSCSAT00000017891	417	0.304827	3.30578	0.0173613	0.0400951	ENSG00000189266	PNRC2
ENSCSAG00000000646	ENSCSAT00000017889	1056	0.066866	2.75007	0.717836	0.78903	ENSG00000182749	PAQR7
ENSCSAG00000000647	ENSCSAT00000017888	858	-0.396831	0.237881	0.13716	0.218068	ENSG00000230667	SETSIP
ENSCSAG00000000649	ENSCSAT00000017886	747	-0.369607	-0.0371448	0.453993	0.56093	ENSG00000175793	SFN
ENSCSAG00000000650	ENSCSAT00000017885	684	1.01512	2.02112	0.000458737	0.00204519	ENSG00000253368	TRNP1
ENSCSAG00000000651	ENSCSAT00000017884	993	1.21641	-0.0367446	0.00521837	0.0149361	ENSG00000181773	GPR3
ENSCSAG00000000652	ENSCSAT00000017883	4812	1.10243	5.22814	1.24423e-05	0.000110904	ENSG00000126705	AHDC1
ENSCSAG00000000655	ENSCSAT00000017880	924	0.967745	0.483354	0.0113347	0.0282832	ENSG00000253304	TMEM200B
ENSCSAG00000000657	ENSCSAT00000017878	822	0.307223	1.3175	0.247551	0.348948	ENSG00000189280	GJB5
ENSCSAG00000000658	ENSCSAT00000017877	801	0.126562	3.41082	0.429156	0.537	ENSG00000189433	GJB4
ENSCSAG00000000659	ENSCSAT00000017876	813	0.907877	3.75788	7.61843e-07	1.28177e-05	ENSG00000188910	GJB3
ENSCSAG00000000661	ENSCSAT00000017874	5080	0.439743	5.32239	0.0167927	0.0389393	NA	NA
ENSCSAG00000000663	ENSCSAT00000017872	1259	-2.76463	0.83321	0.00301284	0.00944981	NA	NA
ENSCSAG00000000664	ENSCSAT00000017871	4800	-0.401661	6.87565	0.000917573	0.00358533	ENSG00000188976	NOC2L
ENSCSAG00000000665	ENSCSAT00000017870	2772	-0.0815067	3.71411	0.582607	0.678233	ENSG00000187961	KLHL17
ENSCSAG00000000666	ENSCSAT00000017869	1869	1.47972	2.01537	1.14347e-05	0.000103688	ENSG00000187583	PLEKHN1
ENSCSAG00000000667	ENSCSAT00000017868	4671	1.35319	2.36166	5.06165e-06	5.44557e-05	ENSG00000187642	PERM1
ENSCSAG00000000669	ENSCSAT00000017866	1083	1.05192	2.98902	0.000748869	0.0030302	ENSG00000187608	ISG15
ENSCSAG00000000670	ENSCSAT00000017865	7410	0.265799	9.24328	0.0203696	0.0457478	ENSG00000188157	AGRN
ENSCSAG00000000674	ENSCSAT00000017861	836	0.715503	2.42163	0.0110336	0.0277062	ENSG00000186891	TNFRSF18
ENSCSAG00000000675	ENSCSAT00000017860	1996	0.182778	7.48551	0.0925506	0.158191	ENSG00000078808	SDF4
ENSCSAG00000000677	ENSCSAT00000017858	4494	0.116336	5.17416	0.298325	0.405335	ENSG00000160087	UBE2J2
ENSCSAG00000000679	ENSCSAT00000017856	4015	0.573817	5.71277	5.97679e-05	0.000386998	ENSG00000131584	ACAP3
ENSCSAG00000000680	ENSCSAT00000017855	1224	0.644241	3.71996	0.00966668	0.0247536	ENSG00000169972	PUSL1
ENSCSAG00000000681	ENSCSAT00000017854	4909	-0.123429	5.96802	0.177629	0.268775	ENSG00000127054	INTS11
ENSCSAG00000000682	ENSCSAT00000017853	714	0.282303	2.73272	0.0580528	0.108463	ENSG00000224051	CPTP
ENSCSAG00000000683	ENSCSAT00000017852	2559	0.807046	0.37958	0.0324366	0.0667754	ENSG00000169962	TAS1R3
ENSCSAG00000000684	ENSCSAT00000017851	2223	0.177842	5.05916	0.0782385	0.137891	ENSG00000107404	DVL1
ENSCSAG00000000685	ENSCSAT00000017850	3988	0.259255	5.62718	0.0108004	0.0272624	ENSG00000162576	MXRA8
ENSCSAG00000000686	ENSCSAT00000017849	1115	0.0639396	5.16427	0.730961	0.799958	ENSG00000175756	AURKAIP1
ENSCSAG00000000687	ENSCSAT00000017848	2769	0.697496	6.47549	0.000716899	0.00292342	ENSG00000221978	CCNL2
ENSCSAG00000000688	ENSCSAT00000017847	602	-0.0941238	6.13756	0.632389	0.719654	ENSG00000242485	MRPL20
ENSCSAG00000000689	ENSCSAT00000017846	1194	-0.683464	2.33115	0.00264067	0.00852609	ENSG00000235098	ANKRD65
ENSCSAG00000000690	ENSCSAT00000017845	3721	0.263561	1.3471	0.284895	0.390805	ENSG00000205116	TMEM88B
ENSCSAG00000000691	ENSCSAT00000017844	4377	0.523661	5.52668	0.00186542	0.006432	ENSG00000179403	VWA1
ENSCSAG00000000692	ENSCSAT00000017843	1296	-0.371532	4.84954	0.0299928	0.0627099	ENSG00000197785	ATAD3A
ENSCSAG00000000693	ENSCSAT00000017842	1526	-0.102785	0.657203	0.75509	0.818807	ENSG00000205090	TMEM240
ENSCSAG00000000694	ENSCSAT00000017841	1350	0.207423	7.09495	0.220338	0.318629	ENSG00000160075	SSU72
ENSCSAG00000000696	ENSCSAT00000017839	3816	0.498166	4.59907	6.6439e-05	0.00041879	ENSG00000197530	MIB2
ENSCSAG00000000698	ENSCSAT00000017837	5991	0.0960576	6.60893	0.247535	0.348948	ENSG00000248333	CDK11B
ENSCSAG00000000699	ENSCSAT00000017836	6245	0.318804	6.34362	0.0006271	0.00260887	ENSG00000189339	SLC35E2B
ENSCSAG00000000700	ENSCSAT00000017835	6892	0.201087	6.73483	0.0253882	0.0547211	ENSG00000008130	NADK
ENSCSAG00000000701	ENSCSAT00000017834	3795	0.0674779	8.806	0.304849	0.412337	ENSG00000078369	GNB1
ENSCSAG00000000703	ENSCSAT00000017832	1777	1.11163	0.0142942	0.00433528	0.0128184	ENSG00000178821	TMEM52
ENSCSAG00000000705	ENSCSAT00000017830	1947	1.05637	1.00115	0.00751279	0.020081	ENSG00000142609	CFAP74
ENSCSAG00000000707	ENSCSAT00000017828	3658	0.479009	4.09424	0.000200844	0.00104306	ENSG00000067606	PRKCZ
ENSCSAG00000000708	ENSCSAT00000017827	672	0.330916	3.84066	0.142066	0.224251	NA	NA
ENSCSAG00000000709	ENSCSAT00000017826	5576	0.398364	6.35038	0.000307363	0.00147104	ENSG00000157933	SKI
ENSCSAG00000000711	ENSCSAT00000017824	1190	0.31126	6.63993	0.0216364	0.0480519	ENSG00000157916	RER1
ENSCSAG00000000712	ENSCSAT00000017823	1011	-0.13528	3.16006	0.273463	0.37797	ENSG00000157911	PEX10
ENSCSAG00000000713	ENSCSAT00000017822	4941	1.87085	2.26953	2.81864e-08	9.71364e-07	ENSG00000149527	PLCH2
ENSCSAG00000000714	ENSCSAT00000017821	2346	0.362479	3.92403	0.00288532	0.00914287	ENSG00000157881	PANK4
ENSCSAG00000000716	ENSCSAT00000017819	2212	1.40781	4.09002	2.67304e-07	5.62727e-06	ENSG00000157873	TNFRSF14
ENSCSAG00000000722	ENSCSAT00000017813	816	0.138753	4.53646	0.247505	0.348948	ENSG00000158109	TPRG1L
ENSCSAG00000000723	ENSCSAT00000017812	1405	-0.372492	4.06176	0.0080336	0.0211981	ENSG00000116213	WRAP73
ENSCSAG00000000724	ENSCSAT00000017811	1911	-0.203926	2.87264	0.23584	0.335872	ENSG00000078900	TP73
ENSCSAG00000000727	ENSCSAT00000017808	1749	-0.177972	5.28635	0.0427414	0.0841437	ENSG00000130764	LRRC47
ENSCSAG00000000728	ENSCSAT00000017807	2775	0.0707908	5.23916	0.445733	0.553226	ENSG00000116198	CEP104
ENSCSAG00000000729	ENSCSAT00000017806	726	0.20767	2.84651	0.0573817	0.107397	ENSG00000198912	C1orf174
ENSCSAG00000000731	ENSCSAT00000017804	4128	-0.182432	3.51013	0.202392	0.297782	ENSG00000131697	NPHP4
ENSCSAG00000000732	ENSCSAT00000017803	1942	-0.577883	2.20548	0.00997619	0.0254167	ENSG00000069424	KCNAB2
ENSCSAG00000000733	ENSCSAT00000017802	5944	-0.972654	3.06087	0.00429071	0.0127153	ENSG00000116254	CHD5
ENSCSAG00000000734	ENSCSAT00000017801	4363	-0.179349	6.85557	0.399079	0.506783	ENSG00000285629	AL031847.2
ENSCSAG00000000735	ENSCSAT00000017800	1839	-1.05731	0.185352	0.00595798	0.016581	ENSG00000158286	RNF207
ENSCSAG00000000736	ENSCSAT00000017799	855	-0.499039	4.63499	0.0228499	0.0502059	ENSG00000116237	ICMT
ENSCSAG00000000738	ENSCSAT00000017797	1830	-0.102875	3.17524	0.614472	0.704817	ENSG00000158292	GPR153
ENSCSAG00000000739	ENSCSAT00000017795,ENSCSAT00000017796	1778.4	0.190492	6.40693	0.169053	0.257816	ENSG00000097021	ACOT7
ENSCSAG00000000741	ENSCSAT00000017793	6343	1.39798	2.45754	0.000238341	0.00120203	ENSG00000187017	ESPN
ENSCSAG00000000742	ENSCSAT00000017792	1447	1.84484	0.898097	0.000106783	0.000615057	ENSG00000215788	TNFRSF25
ENSCSAG00000000743	ENSCSAT00000017791	3188	0.722619	3.92461	0.000450958	0.00201911	ENSG00000171680	PLEKHG5
ENSCSAG00000000744	ENSCSAT00000017790	2103	-0.357409	4.58294	0.00619177	0.0171232	ENSG00000162408	NOL9
ENSCSAG00000000746	ENSCSAT00000017788	2800	0.0474543	4.11363	0.629002	0.717034	ENSG00000204859	ZBTB48
ENSCSAG00000000747	ENSCSAT00000017787	5884	1.13223	6.51091	7.56384e-07	1.27772e-05	ENSG00000162413	KLHL21
ENSCSAG00000000748	ENSCSAT00000017786	3775	-0.132228	5.33452	0.158484	0.244997	ENSG00000116273	PHF13
ENSCSAG00000000749	ENSCSAT00000017785	776	0.490837	2.73709	0.0149879	0.0355447	ENSG00000041988	THAP3
ENSCSAG00000000750	ENSCSAT00000017784	1759	-0.166531	6.42549	0.113873	0.187446	ENSG00000007923	DNAJC11
ENSCSAG00000000752	ENSCSAT00000017782	7838	-0.967914	4.27583	4.195e-07	8.02478e-06	ENSG00000171735	CAMTA1
ENSCSAG00000000753	ENSCSAT00000017781	3893	0.0990931	7.98637	0.258451	0.360992	ENSG00000049245	VAMP3
ENSCSAG00000000754	ENSCSAT00000017780	6828	0.0766387	4.856	0.648813	0.733958	ENSG00000049246	PER3
ENSCSAG00000000756	ENSCSAT00000017778	674	0.236562	6.5089	0.188765	0.281786	ENSG00000116288	PARK7
ENSCSAG00000000757	ENSCSAT00000017777	5367	-0.182698	5.38874	0.158517	0.245018	ENSG00000116285	ERRFI1
ENSCSAG00000000758	ENSCSAT00000017776	2520	1.0886	0.81229	0.0031912	0.00991148	ENSG00000162426	SLC45A1
ENSCSAG00000000759	ENSCSAT00000017775	7756	0.225817	6.78241	0.126718	0.204493	ENSG00000142599	RERE
ENSCSAG00000000760	ENSCSAT00000017774	3005	-0.224991	11.0503	0.106542	0.177871	ENSG00000074800	ENO1
ENSCSAG00000000766	ENSCSAT00000017768	2409	-0.229349	5.14414	0.54138	0.641288	ENSG00000049239	H6PD
ENSCSAG00000000767	ENSCSAT00000017767	3131	0.636731	4.75625	5.7869e-07	1.04197e-05	ENSG00000171621	SPSB1
ENSCSAG00000000768	ENSCSAT00000017766	966	0.0134771	3.92725	0.92727	0.950953	ENSG00000171612	SLC25A33
ENSCSAG00000000769	ENSCSAT00000017765	2004	-0.608003	3.77345	0.000273409	0.001336	ENSG00000188807	TMEM201
ENSCSAG00000000770	ENSCSAT00000017764	3396	-0.209401	5.99735	0.221588	0.319995	ENSG00000171608	PIK3CD
ENSCSAG00000000771	ENSCSAT00000017763	7146	0.219886	9.25267	0.00878555	0.0227663	ENSG00000171603	CLSTN1
ENSCSAG00000000772	ENSCSAT00000017762	2882	1.15122	5.69319	2.20394e-07	4.85098e-06	ENSG00000178585	CTNNBIP1
ENSCSAG00000000773	ENSCSAT00000017761	3620	0.125417	4.33883	0.356379	0.465447	ENSG00000162441	LZIC
ENSCSAG00000000774	ENSCSAT00000017760	732	0.314359	0.71186	0.26874	0.372672	ENSG00000173614	NMNAT1
ENSCSAG00000000776	ENSCSAT00000017758	6984	-0.416433	5.53505	0.110128	0.182575	ENSG00000130939	UBE4B
ENSCSAG00000000777	ENSCSAT00000017757	8220	-0.146312	6.68086	0.620426	0.709724	ENSG00000054523	KIF1B
ENSCSAG00000000778	ENSCSAT00000017756	2160	0.192302	7.29881	0.135087	0.21529	ENSG00000142657	PGD
ENSCSAG00000000779	ENSCSAT00000017755	527	0.176188	2.78303	0.318201	0.426349	ENSG00000175279	CENPS
ENSCSAG00000000781	ENSCSAT00000017753	1426	-0.466798	5.75968	2.31628e-05	0.000180142	ENSG00000160049	DFFA
ENSCSAG00000000782	ENSCSAT00000017752	1958	-0.0749558	4.51002	0.508249	0.61166	ENSG00000142655	PEX14
ENSCSAG00000000783	ENSCSAT00000017751	5391	0.283116	3.71476	0.176202	0.267066	NA	NA
ENSCSAG00000000785	ENSCSAT00000017749	1333	-0.2147	6.34495	0.228769	0.328332	ENSG00000120948	TARDBP
ENSCSAG00000000786	ENSCSAT00000017748	1152	0.206966	0.666442	0.586315	0.681477	ENSG00000009724	MASP2
ENSCSAG00000000787	ENSCSAT00000017747	1464	0.0881352	5.91355	0.5679	0.665861	ENSG00000116649	SRM
ENSCSAG00000000788	ENSCSAT00000017746	2976	-0.126611	6.11073	0.239861	0.340322	ENSG00000171824	EXOSC10
ENSCSAG00000000790	ENSCSAT00000017744	8748	-0.610318	7.20778	0.00855805	0.0222594	ENSG00000198793	MTOR
ENSCSAG00000000791	ENSCSAT00000017743	4479	0.250058	1.62963	0.443597	0.551274	ENSG00000101079	NDRG3
ENSCSAG00000000792	ENSCSAT00000017742	4713	0.131218	5.83356	0.0581689	0.108628	ENSG00000120942	UBIAD1
ENSCSAG00000000794	ENSCSAT00000017740	2733	1.16009	2.26748	2.97838e-05	0.000219931	ENSG00000116661	FBXO2
ENSCSAG00000000795	ENSCSAT00000017739	2137	0.225852	3.53345	0.0416728	0.0823884	ENSG00000132879	FBXO44
ENSCSAG00000000796	ENSCSAT00000017738	1387	0.661104	3.23902	0.00453028	0.0132812	ENSG00000116663	FBXO6
ENSCSAG00000000797	ENSCSAT00000017737	1137	0.0250172	5.55368	0.860396	0.90188	ENSG00000116670	MAD2L2
ENSCSAG00000000799	ENSCSAT00000017735	1452	-0.258733	4.963	0.14416	0.226872	ENSG00000177674	AGTRAP
ENSCSAG00000000800	ENSCSAT00000017734	2094	-0.555012	3.8488	0.0275216	0.0584079	ENSG00000177000	MTHFR
ENSCSAG00000000801	ENSCSAT00000017733	5535	-0.0231067	4.93331	0.889155	0.923161	ENSG00000011021	CLCN6
ENSCSAG00000000803	ENSCSAT00000017731	405	-9.56855	1.64966	9.38093e-09	4.07957e-07	ENSG00000120937	NPPB
ENSCSAG00000000804	ENSCSAT00000017730	3645	-0.0315657	6.77014	0.741036	0.807749	ENSG00000116685	KIAA2013
ENSCSAG00000000805	ENSCSAT00000017729	2133	-0.153568	6.13271	0.232723	0.332674	ENSG00000083444	PLOD1
ENSCSAG00000000806	ENSCSAT00000017728	4671	-0.434344	7.8076	2.98894e-05	0.000220323	ENSG00000116688	MFN2
ENSCSAG00000000807	ENSCSAT00000017727	1517	0.466017	2.32164	0.0172373	0.0398524	ENSG00000116691	MIIP
ENSCSAG00000000809	ENSCSAT00000017725	3967	0.693241	3.56713	0.00243175	0.00798177	ENSG00000028137	TNFRSF1B
ENSCSAG00000000810	ENSCSAT00000017724	16738	-0.301738	6.54541	0.222367	0.320935	ENSG00000048707	VPS13D
ENSCSAG00000000811	ENSCSAT00000017723	1402	-3.54959	1.70715	7.00487e-07	1.19779e-05	ENSG00000162496	DHRS3
ENSCSAG00000000823	ENSCSAT00000017710	2743	-0.818494	2.59182	0.000135764	0.000748701	ENSG00000162493	PDPN
ENSCSAG00000000824	ENSCSAT00000017709	7682	0.0627847	5.24726	0.805754	0.858633	ENSG00000116731	PRDM2
ENSCSAG00000000825	ENSCSAT00000017708	5311	0.538145	2.64589	0.0141526	0.033964	ENSG00000189337	KAZN
ENSCSAG00000000827	ENSCSAT00000017706	2135	1.20464	5.55064	8.40849e-08	2.2874e-06	ENSG00000171729	TMEM51
ENSCSAG00000000829	ENSCSAT00000017704	4999	1.57768	1.87052	3.58121e-07	7.09915e-06	ENSG00000142621	FHAD1
ENSCSAG00000000830	ENSCSAT00000017703	2522	0.0624714	7.67397	0.465277	0.57178	ENSG00000142634	EFHD2
ENSCSAG00000000833	ENSCSAT00000017700	3162	0.125734	5.10528	0.225761	0.324973	ENSG00000132906	CASP9
ENSCSAG00000000834	ENSCSAT00000017699	2580	-0.414734	3.93178	0.17631	0.267164	ENSG00000116138	DNAJC16
ENSCSAG00000000835	ENSCSAT00000017698	1606	0.349059	0.490916	0.260169	0.362908	ENSG00000116771	AGMAT
ENSCSAG00000000836	ENSCSAT00000017697	3291	-0.171033	5.43686	0.531692	0.632505	ENSG00000215695	RSC1A1
ENSCSAG00000000837	ENSCSAT00000017696	3113	0.480165	5.67447	2.72421e-05	0.000204283	ENSG00000116786	PLEKHM2
ENSCSAG00000000840	ENSCSAT00000017693	4127	1.44821	5.11991	4.95606e-11	9.73246e-09	ENSG00000162458	FBLIM1
ENSCSAG00000000841	ENSCSAT00000017692	11290	-0.377581	7.01504	0.344364	0.452858	ENSG00000065526	SPEN
ENSCSAG00000000842	ENSCSAT00000017691	859	0.010673	1.21484	0.954277	0.969709	ENSG00000116809	ZBTB17
ENSCSAG00000000848	ENSCSAT00000017685	4024	-0.0900021	6.94308	0.451909	0.559125	ENSG00000142627	EPHA2
ENSCSAG00000000850	ENSCSAT00000017683	3300	0.629857	2.81652	0.00102701	0.00394617	ENSG00000142632	ARHGEF19
ENSCSAG00000000851	ENSCSAT00000017682	4432	1.01275	2.66257	0.000117656	0.000666084	ENSG00000132881	CPLANE2
ENSCSAG00000000852	ENSCSAT00000017681	6259	0.00639951	5.53964	0.950272	0.966811	ENSG00000037637	FBXO42
ENSCSAG00000000853	ENSCSAT00000017680	692	0.0572831	4.9227	0.601579	0.694593	ENSG00000055070	SZRD1
ENSCSAG00000000855	ENSCSAT00000017678	2659	0.0228986	6.07171	0.808491	0.860819	ENSG00000157191	NECAP2
ENSCSAG00000000857	ENSCSAT00000017676	6012	0.364754	3.70139	0.0388123	0.0776	ENSG00000058453	CROCC
ENSCSAG00000000859	ENSCSAT00000017674	4187	0.713066	6.32556	4.99e-07	9.19565e-06	ENSG00000159363	ATP13A2
ENSCSAG00000000860	ENSCSAT00000017673	992	-0.113842	6.14154	0.487757	0.592684	ENSG00000117118	SDHB
ENSCSAG00000000861	ENSCSAT00000017672	4328	-0.163072	3.56402	0.31957	0.427817	ENSG00000117115	PADI2
ENSCSAG00000000862	ENSCSAT00000017671	1992	-2.49419	2.48586	2.3247e-10	2.7563e-08	ENSG00000142623	PADI1
ENSCSAG00000000866	ENSCSAT00000017667	1667	-0.260086	4.86359	0.0934876	0.159453	ENSG00000179051	RCC2
ENSCSAG00000000867	ENSCSAT00000017666	3825	0.150019	4.56047	0.143735	0.226374	ENSG00000074964	ARHGEF10L
ENSCSAG00000000872	ENSCSAT00000017661	2820	-0.597237	5.42919	0.000125261	0.000700616	ENSG00000159423	ALDH4A1
ENSCSAG00000000873	ENSCSAT00000017660	5697	0.0259399	6.17368	0.663711	0.746512	ENSG00000169991	IFFO2
ENSCSAG00000000874	ENSCSAT00000017659	16304	-0.413238	8.15618	0.165251	0.253031	ENSG00000127481	UBR4
ENSCSAG00000000875	ENSCSAT00000017658	2988	-0.375444	5.51224	0.0900241	0.155032	ENSG00000127463	EMC1
ENSCSAG00000000876	ENSCSAT00000017657	720	-0.314529	4.14956	0.0299338	0.0626282	ENSG00000053372	MRTO4
ENSCSAG00000000877	ENSCSAT00000017656	2527	0.306344	4.90954	0.0310322	0.0644862	ENSG00000211454	AKR7L
ENSCSAG00000000878	ENSCSAT00000017655	2783	-0.0302615	5.72853	0.838803	0.884996	NA	NA
ENSCSAG00000000879	ENSCSAT00000017654	2824	0.429423	4.44831	0.0194723	0.0441269	ENSG00000040487	PQLC2
ENSCSAG00000000880	ENSCSAT00000017653	4096	-0.187902	7.79374	0.125949	0.203643	ENSG00000077549	CAPZB
ENSCSAG00000000881	ENSCSAT00000017652	2178	-0.191785	6.27562	0.220557	0.318792	ENSG00000158747	NBL1
ENSCSAG00000000882	ENSCSAT00000017651	1323	-0.934054	-0.277939	0.0377294	0.0757843	ENSG00000158748	HTR6
ENSCSAG00000000883	ENSCSAT00000017650	3290	0.316472	3.00701	0.0292204	0.0613706	ENSG00000162542	TMCO4
ENSCSAG00000000884	ENSCSAT00000017649	1225	-0.0418739	2.49822	0.901896	0.932617	ENSG00000169914	OTUD3
ENSCSAG00000000892	ENSCSAT00000017641	234	-0.31636	0.679705	0.165615	0.253495	ENSG00000162545	CAMK2N1
ENSCSAG00000000893	ENSCSAT00000017640	3031	-0.117129	4.99879	0.177469	0.268565	ENSG00000090432	MUL1
ENSCSAG00000000896	ENSCSAT00000017637	1820	0.149289	5.24814	0.260144	0.362908	ENSG00000158828	PINK1
ENSCSAG00000000897	ENSCSAT00000017636	2012	-0.291708	8.31851	0.000405015	0.00185363	ENSG00000244038	DDOST
ENSCSAG00000000899	ENSCSAT00000017634	1701	0.119675	0.934908	0.561508	0.660152	ENSG00000189410	SH2D5
ENSCSAG00000000900	ENSCSAT00000017633	4654	-0.0428674	6.40884	0.639776	0.726482	ENSG00000127483	HP1BP3
ENSCSAG00000000901	ENSCSAT00000017632	6317	-0.533619	7.1059	0.00736049	0.0197422	ENSG00000075151	EIF4G3
ENSCSAG00000000902	ENSCSAT00000017631	5224	1.0363	7.50502	9.23545e-10	6.93628e-08	ENSG00000117298	ECE1
ENSCSAG00000000903	ENSCSAT00000017630	2449	1.82041	5.61112	6.69096e-08	1.88971e-06	ENSG00000162551	ALPL
ENSCSAG00000000904	ENSCSAT00000017629	3303	1.36956	4.02315	9.08173e-09	3.97697e-07	ENSG00000076864	RAP1GAP
ENSCSAG00000000905	ENSCSAT00000017628	6452	-0.312235	6.72262	0.000280239	0.00136461	ENSG00000090686	USP48
ENSCSAG00000000907	ENSCSAT00000017626	14247	-0.284031	9.03457	0.319425	0.427669	ENSG00000142798	HSPG2
ENSCSAG00000000909	ENSCSAT00000017624	709	-0.0284368	6.58431	0.726816	0.796377	ENSG00000070831	CDC42
ENSCSAG00000000910	ENSCSAT00000017623	1068	0.83772	0.645813	0.0197152	0.0445649	ENSG00000162552	WNT4
ENSCSAG00000000911	ENSCSAT00000017622	8619	-0.104641	5.67386	0.551276	0.650143	ENSG00000184677	ZBTB40
ENSCSAG00000000916	ENSCSAT00000017617	6143	-0.097432	6.91031	0.319847	0.428097	ENSG00000133216	EPHB2
ENSCSAG00000000919	ENSCSAT00000017614	2717	-0.290759	6.86572	0.000914559	0.00357785	ENSG00000004487	KDM1A
ENSCSAG00000000920	ENSCSAT00000017613	3649	-0.203554	5.80743	0.362964	0.471687	ENSG00000169641	LUZP1
ENSCSAG00000000922	ENSCSAT00000017611	2254	-0.178472	7.47211	0.0507362	0.0970552	ENSG00000125944	HNRNPR
ENSCSAG00000000923	ENSCSAT00000017610	1410	-0.0650319	2.89447	0.803325	0.856771	ENSG00000125945	ZNF436
ENSCSAG00000000925	ENSCSAT00000017608	4041	-0.0426113	4.07699	0.773174	0.833243	ENSG00000088280	ASAP3
ENSCSAG00000000926	ENSCSAT00000017607	1713	-0.896027	1.57197	0.00264447	0.00853301	ENSG00000007968	E2F2
ENSCSAG00000000927	ENSCSAT00000017606	1893	-4.64469	2.26161	5.58037e-05	0.000367386	ENSG00000117318	ID3
ENSCSAG00000000929	ENSCSAT00000017604	2517	-0.088967	9.08844	0.638106	0.724848	NA	NA
ENSCSAG00000000930	ENSCSAT00000017603	5685	-0.130902	6.42633	0.23612	0.336114	ENSG00000011007	ELOA
ENSCSAG00000000931	ENSCSAT00000017602	636	0.215626	2.84383	0.131833	0.211202	ENSG00000057757	PITHD1
ENSCSAG00000000932	ENSCSAT00000017601	722	-0.0265891	4.58303	0.795026	0.850084	ENSG00000011009	LYPLA2
ENSCSAG00000000933	ENSCSAT00000017600	4134	-0.238321	6.90914	0.0908268	0.156029	ENSG00000117308	GALE
ENSCSAG00000000934	ENSCSAT00000017599	2366	-0.188858	6.54987	0.260286	0.362992	ENSG00000117305	HMGCL
ENSCSAG00000000935	ENSCSAT00000017598	504	-0.506264	3.86225	0.00191246	0.00655162	ENSG00000188529	SRSF10
ENSCSAG00000000936	ENSCSAT00000017597	6253	2.20566	1.726	1.56361e-08	5.9526e-07	ENSG00000142661	MYOM3
ENSCSAG00000000937	ENSCSAT00000017596	2779	2.23924	2.19288	4.98171e-07	9.19386e-06	ENSG00000142677	IL22RA1
ENSCSAG00000000938	ENSCSAT00000017595	1587	-0.503738	1.50234	0.0448963	0.0878083	ENSG00000185436	IFNLR1
ENSCSAG00000000940	ENSCSAT00000017593	3183	1.30004	-0.180458	0.000571758	0.00241867	ENSG00000001460	STPG1
ENSCSAG00000000941	ENSCSAT00000017592	1606	-0.308544	4.07535	0.209469	0.306153	ENSG00000001461	NIPAL3
ENSCSAG00000000943	ENSCSAT00000017590	5172	0.12556	5.37387	0.13098	0.209996	ENSG00000117602	RCAN3
ENSCSAG00000000945	ENSCSAT00000017588	3434	-0.44572	6.69576	3.03839e-05	0.000223575	ENSG00000133226	SRRM1
ENSCSAG00000000946	ENSCSAT00000017587	762	-1.23139	7.42421	6.75031e-08	1.90219e-06	ENSG00000169504	CLIC4
ENSCSAG00000000947	ENSCSAT00000017586	4018	0.295404	0.599232	0.311616	0.419539	ENSG00000020633	RUNX3
ENSCSAG00000000948	ENSCSAT00000017585	1540	0.0477759	6.04539	0.76341	0.825479	ENSG00000117614	SYF2
ENSCSAG00000000949	ENSCSAT00000017584	998	0.403876	4.18481	0.0671758	0.121933	ENSG00000117616	RSRP1
ENSCSAG00000000950	ENSCSAT00000017583	4930	0.378748	6.6498	0.0182086	0.0416992	ENSG00000183726	TMEM50A
ENSCSAG00000000951	ENSCSAT00000017582	1497	-0.549092	3.85441	0.0178298	0.0410112	ENSG00000187010	RHD
ENSCSAG00000000952	ENSCSAT00000017581	4900	0.256471	5.29357	0.00264832	0.00853658	ENSG00000204178	MACO1
ENSCSAG00000000953	ENSCSAT00000017580	2884	0.354157	5.6186	8.36302e-05	0.000505563	ENSG00000157978	LDLRAP1
ENSCSAG00000000954	ENSCSAT00000017579	5139	0.750648	3.0953	0.000158044	0.00085139	ENSG00000117643	MAN1C1
ENSCSAG00000000955	ENSCSAT00000017578	1514	0.285686	5.27281	0.186635	0.279474	ENSG00000162430	SELENON
ENSCSAG00000000958	ENSCSAT00000017575	4953	0.194455	5.91232	0.0648934	0.118526	ENSG00000117640	MTFR1L
ENSCSAG00000000959	ENSCSAT00000017574	5547	0.00977547	0.395441	0.973661	0.983364	ENSG00000127423	AUNIP
ENSCSAG00000000960	ENSCSAT00000017573	2054	-0.896962	6.96407	6.19358e-05	0.000396962	ENSG00000117632	STMN1
ENSCSAG00000000961	ENSCSAT00000017572	1550	0.104825	3.69087	0.350846	0.459603	ENSG00000158006	PAFAH2
ENSCSAG00000000965	ENSCSAT00000017568	4701	0.398736	3.32725	0.0333445	0.0683088	ENSG00000175087	PDIK1L
ENSCSAG00000000966	ENSCSAT00000017567	888	0.0773645	3.76695	0.720426	0.790977	ENSG00000142684	ZNF593
ENSCSAG00000000969	ENSCSAT00000017564	2304	0.0829076	5.10063	0.687288	0.765291	ENSG00000130695	CEP85
ENSCSAG00000000970	ENSCSAT00000017563	680	1.1326	6.19864	1.04505e-05	9.67171e-05	ENSG00000142669	SH3BGRL3
ENSCSAG00000000971	ENSCSAT00000017562	1891	1.04608	2.52643	0.000132745	0.000735924	ENSG00000158062	UBXN11
ENSCSAG00000000976	ENSCSAT00000017557	1005	-0.0664237	3.27447	0.592481	0.686621	ENSG00000117682	DHDDS
ENSCSAG00000000978	ENSCSAT00000017555	3400	-0.135726	5.48598	0.0764562	0.135281	ENSG00000117676	RPS6KA1
ENSCSAG00000000979	ENSCSAT00000017554	8426	-0.215661	6.9577	0.112979	0.186366	ENSG00000117713	ARID1A
ENSCSAG00000000980	ENSCSAT00000017553	4489	0.587966	2.95446	0.000664975	0.00274103	ENSG00000060642	PIGV
ENSCSAG00000000981	ENSCSAT00000017552	1814	0.286903	3.44071	0.0129255	0.0314943	ENSG00000204160	ZDHHC18
ENSCSAG00000000982	ENSCSAT00000017551	1497	0.102206	5.06202	0.311989	0.41977	ENSG00000142751	GPN2
ENSCSAG00000000983	ENSCSAT00000017550	1503	0.358056	2.7701	0.0322327	0.0664209	ENSG00000198746	GPATCH3
ENSCSAG00000000985	ENSCSAT00000017548	1862	0.0357217	7.82476	0.787283	0.843955	ENSG00000090273	NUDC
ENSCSAG00000000987	ENSCSAT00000017546	1278	-0.772895	0.795552	0.00790946	0.0209276	ENSG00000158246	TENT5B
ENSCSAG00000000988	ENSCSAT00000017545	8072	0.298971	5.86186	0.0463027	0.0900266	ENSG00000090020	SLC9A1
ENSCSAG00000000989	ENSCSAT00000017544	5135	0.265696	5.55106	0.00201026	0.00681504	ENSG00000142784	WDTC1
ENSCSAG00000000990	ENSCSAT00000017543	837	0.197468	4.40303	0.0700347	0.125976	ENSG00000186501	TMEM222
ENSCSAG00000000991	ENSCSAT00000017542	2606	2.41506	3.49063	3.45468e-10	3.6182e-08	ENSG00000142765	SYTL1
ENSCSAG00000000992	ENSCSAT00000017541	5027	1.89734	4.74586	2.07883e-07	4.65717e-06	ENSG00000142733	MAP3K6
ENSCSAG00000000995	ENSCSAT00000017538	1791	0.0114522	5.92603	0.965891	0.977401	ENSG00000158195	WASF2
ENSCSAG00000000997	ENSCSAT00000017536	1283	1.1702	4.25646	4.07834e-05	0.000283656	ENSG00000126709	IFI6
ENSCSAG00000000999	ENSCSAT00000017534	3679	0.617227	3.78478	0.000475406	0.00209646	ENSG00000009780	FAM76A
ENSCSAG00000001000	ENSCSAT00000017533	3244	0.436561	5.41178	0.00011863	0.000670385	ENSG00000117758	STX12
ENSCSAG00000001002	ENSCSAT00000017531	2665	-0.119738	5.89612	0.204089	0.299754	ENSG00000117751	PPP1R8
ENSCSAG00000001004	ENSCSAT00000017529	1793	-0.163502	5.67482	0.252204	0.354157	ENSG00000117748	RPA2
ENSCSAG00000001005	ENSCSAT00000017528	3064	0.57093	2.40424	0.000376865	0.00174732	ENSG00000158156	XKR8
ENSCSAG00000001006	ENSCSAT00000017527	6056	0.177742	5.76189	0.141756	0.223887	ENSG00000158161	EYA3
ENSCSAG00000001007	ENSCSAT00000017526	2815	-0.169688	6.53164	0.178952	0.270516	ENSG00000126698	DNAJC8
ENSCSAG00000001008	ENSCSAT00000017525	518	-0.0882167	6.63638	0.721288	0.791716	ENSG00000130770	ATP5IF1
ENSCSAG00000001009	ENSCSAT00000017524	3372	-0.523339	5.26386	0.0152663	0.0360856	ENSG00000130766	SESN2
ENSCSAG00000001010	ENSCSAT00000017523	2529	0.00721646	3.61803	0.976967	0.985594	ENSG00000130772	MED18
ENSCSAG00000001011	ENSCSAT00000017522	5251	-0.319944	5.99606	0.00698281	0.0189016	ENSG00000204138	PHACTR4
ENSCSAG00000001012	ENSCSAT00000017521	1420	-0.289283	4.59903	0.0276709	0.0586852	ENSG00000180198	RCC1
ENSCSAG00000001014	ENSCSAT00000017519	5044	0.481537	4.80763	0.0011879	0.00445128	ENSG00000180098	TRNAU1AP
ENSCSAG00000001016	ENSCSAT00000017517	1462	0.275652	4.82755	0.149884	0.23415	ENSG00000120656	TAF12
ENSCSAG00000001017	ENSCSAT00000017516	6748	0.0303575	4.29879	0.784193	0.841579	ENSG00000162419	GMEB1
ENSCSAG00000001018	ENSCSAT00000017515	3929	-0.0429162	6.82101	0.503571	0.607163	ENSG00000198492	YTHDF2
ENSCSAG00000001021	ENSCSAT00000017512	7626	0.0654875	6.4976	0.494329	0.598586	ENSG00000159023	EPB41
ENSCSAG00000001022	ENSCSAT00000017511	1482	-0.0105382	6.43953	0.928712	0.951888	ENSG00000116350	SRSF4
ENSCSAG00000001023	ENSCSAT00000017510	1142	-0.471849	4.81845	6.39226e-05	0.000406775	ENSG00000116353	MECR
ENSCSAG00000001024	ENSCSAT00000017509	4338	0.733155	5.56319	0.00123705	0.00459706	ENSG00000060656	PTPRU
ENSCSAG00000001027	ENSCSAT00000017506	5264	1.53797	6.45186	3.36577e-11	7.21355e-09	ENSG00000162512	SDC3
ENSCSAG00000001028	ENSCSAT00000017505	5549	-0.0195676	7.21723	0.807225	0.859909	ENSG00000134644	PUM1
ENSCSAG00000001030	ENSCSAT00000017503	3307	-0.955647	3.25964	9.10681e-06	8.64459e-05	ENSG00000084628	NKAIN1
ENSCSAG00000001031	ENSCSAT00000017502	1744	-0.361559	5.79851	0.00285019	0.00906177	ENSG00000060688	SNRNP40
ENSCSAG00000001032	ENSCSAT00000017501	851	-0.113028	4.9115	0.346507	0.455058	ENSG00000121766	ZCCHC17
ENSCSAG00000001033	ENSCSAT00000017500	2779	-0.0709328	4.82728	0.694112	0.770977	ENSG00000121769	FABP3
ENSCSAG00000001035	ENSCSAT00000017498	2201	0.456238	4.68931	0.00147046	0.00530253	ENSG00000168528	SERINC2
ENSCSAG00000001036	ENSCSAT00000017497	1527	-4.64508	1.43314	2.15241e-09	1.31959e-07	ENSG00000142910	TINAGL1
ENSCSAG00000001038	ENSCSAT00000017495	1640	0.317153	5.28522	0.0809786	0.14182	ENSG00000162517	PEF1
ENSCSAG00000001039	ENSCSAT00000017494	3019	1.29837	0.624951	0.000409863	0.00187451	ENSG00000084636	COL16A1
ENSCSAG00000001040	ENSCSAT00000017493	7684	1.2121	4.02983	7.5552e-06	7.49438e-05	ENSG00000121753	ADGRB2
ENSCSAG00000001041	ENSCSAT00000017492	3722	-0.37805	2.69935	0.020913	0.0467344	ENSG00000134668	SPOCD1
ENSCSAG00000001042	ENSCSAT00000017491	716	0.772502	6.6301	8.56753e-05	0.000514953	ENSG00000184007	PTP4A2
ENSCSAG00000001043	ENSCSAT00000017490	1789	-0.274107	7.25199	0.00150864	0.00541269	ENSG00000121774	KHDRBS1
ENSCSAG00000001044	ENSCSAT00000017489	2212	0.304904	3.78149	0.0130313	0.0316968	ENSG00000121775	TMEM39B
ENSCSAG00000001045	ENSCSAT00000017488	1691	-0.311279	4.84882	0.234234	0.33425	ENSG00000025800	KPNA6
ENSCSAG00000001046	ENSCSAT00000017487	1673	0.305786	5.51355	0.200783	0.295831	ENSG00000084652	TXLNA
ENSCSAG00000001047	ENSCSAT00000017486	731	1.02997	2.51404	0.00231898	0.00766568	ENSG00000160050	CCDC28B
ENSCSAG00000001048	ENSCSAT00000017485	1395	0.635504	2.54344	0.0012362	0.00459527	ENSG00000160051	IQCC
ENSCSAG00000001049	ENSCSAT00000017484	405	1.4082	1.02289	0.000784602	0.00315649	ENSG00000160055	TMEM234
ENSCSAG00000001050	ENSCSAT00000017483	978	-0.141575	6.92545	0.0911807	0.156423	ENSG00000084623	EIF3I
ENSCSAG00000001053	ENSCSAT00000017480	1449	-0.334253	6.96727	4.73194e-05	0.000321291	ENSG00000116478	HDAC1
ENSCSAG00000001056	ENSCSAT00000017477	4797	0.163847	6.501	0.0404897	0.0804163	ENSG00000160058	BSDC1
ENSCSAG00000001057	ENSCSAT00000017476	2056	0.966599	0.4873	0.00519096	0.0148814	ENSG00000273274	ZBTB8B
ENSCSAG00000001058	ENSCSAT00000017475	1583	0.234116	2.14289	0.332244	0.440422	ENSG00000160062	ZBTB8A
ENSCSAG00000001059	ENSCSAT00000017474	2986	0.155082	6.05719	0.254111	0.356214	ENSG00000176261	ZBTB8OS
ENSCSAG00000001060	ENSCSAT00000017473	1415	0.510343	2.90491	0.000902011	0.00353933	ENSG00000162520	SYNC
ENSCSAG00000001061	ENSCSAT00000017472	6708	0.416552	7.87314	0.000128153	0.000714562	ENSG00000162522	KIAA1522
ENSCSAG00000001062	ENSCSAT00000017471	1855	-1.10902	6.39251	1.26695e-07	3.13446e-06	ENSG00000134684	YARS
ENSCSAG00000001063	ENSCSAT00000017470	4745	0.220816	5.1023	0.0311355	0.0646689	ENSG00000116497	S100PBP
ENSCSAG00000001064	ENSCSAT00000017469	3241	-0.101468	2.82642	0.347946	0.456518	ENSG00000160097	FNDC5
ENSCSAG00000001066	ENSCSAT00000017467	2296	0.558925	5.41193	0.00346744	0.0106212	ENSG00000121900	TMEM54
ENSCSAG00000001067	ENSCSAT00000017466	4356	0.516918	4.5359	0.000318352	0.001519	ENSG00000116514	RNF19B
ENSCSAG00000001068	ENSCSAT00000017465	750	-0.149214	6.78747	0.0406178	0.0806453	ENSG00000004455	AK2
ENSCSAG00000001069	ENSCSAT00000017464	2200	0.264904	2.40896	0.156591	0.242829	ENSG00000142920	AZIN2
ENSCSAG00000001070	ENSCSAT00000017463	1428	0.423204	1.07695	0.196405	0.291003	ENSG00000116525	TRIM62
ENSCSAG00000001071	ENSCSAT00000017462	3093	0.590511	5.10946	1.1695e-05	0.000105591	ENSG00000160094	ZNF362
ENSCSAG00000001073	ENSCSAT00000017460	2580	0.744513	5.68027	1.56647e-08	5.9526e-07	ENSG00000134686	PHC2
ENSCSAG00000001074	ENSCSAT00000017459	3277	-0.354741	2.28513	0.302786	0.410154	ENSG00000121903	ZSCAN20
ENSCSAG00000001075	ENSCSAT00000017458	10392	-0.0877805	1.48886	0.82491	0.873491	ENSG00000121904	CSMD2
ENSCSAG00000001077	ENSCSAT00000017456	684	-0.13612	3.23898	0.325539	0.433408	ENSG00000163866	SMIM12
ENSCSAG00000001080	ENSCSAT00000017453	691	0.425575	4.87939	0.0288522	0.0607423	ENSG00000243749	TMEM35B
ENSCSAG00000001081	ENSCSAT00000017452	3550	-0.555628	4.40016	0.014732	0.0350466	ENSG00000197056	ZMYM1
ENSCSAG00000001082	ENSCSAT00000017451	6105	-0.0357504	9.20531	0.614764	0.705023	ENSG00000116560	SFPQ
ENSCSAG00000001083	ENSCSAT00000017450	9543	-0.228978	6.74944	0.0732678	0.130707	ENSG00000146463	ZMYM4
ENSCSAG00000001084	ENSCSAT00000017449	3178	-0.0163965	6.40395	0.905358	0.934967	ENSG00000142687	KIAA0319L
ENSCSAG00000001085	ENSCSAT00000017448	3343	0.402452	5.3581	0.00136794	0.00499196	ENSG00000020129	NCDN
ENSCSAG00000001087	ENSCSAT00000017446	1221	-0.316428	7.58352	0.0244389	0.0530022	ENSG00000126067	PSMB2
ENSCSAG00000001088	ENSCSAT00000017445	5664	-0.830149	5.99459	3.74187e-05	0.000264946	ENSG00000092853	CLSPN
ENSCSAG00000001089	ENSCSAT00000017444	721	-0.686096	2.73125	0.00753116	0.0201258	ENSG00000092853	CLSPN
ENSCSAG00000001090	ENSCSAT00000017443	2701	-0.295295	4.46829	0.394805	0.502472	ENSG00000134698	AGO4
ENSCSAG00000001091	ENSCSAT00000017442	2737	-0.354257	5.0076	0.387544	0.495136	ENSG00000092847	AGO1
ENSCSAG00000001092	ENSCSAT00000017441	2881	-0.0642246	3.38885	0.767046	0.828769	ENSG00000126070	AGO3
ENSCSAG00000001093	ENSCSAT00000017440	1751	-0.69198	0.586191	0.0232081	0.050895	ENSG00000092850	TEKT2
ENSCSAG00000001094	ENSCSAT00000017439	2359	0.412436	5.39768	0.00760282	0.0202828	ENSG00000116863	ADPRHL2
ENSCSAG00000001096	ENSCSAT00000017437	1261	0.0213674	6.48189	0.887178	0.921649	ENSG00000054116	TRAPPC3
ENSCSAG00000001097	ENSCSAT00000017436	3426	0.231838	7.28091	0.00575438	0.0161128	ENSG00000116871	MAP7D1
ENSCSAG00000001098	ENSCSAT00000017435	4479	-0.467448	8.07158	0.000392442	0.00180733	ENSG00000054118	THRAP3
ENSCSAG00000001099	ENSCSAT00000017434	4321	1.4654	4.19874	3.35581e-05	0.000241973	ENSG00000142694	EVA1B
ENSCSAG00000001100	ENSCSAT00000017433	4791	0.081037	2.84162	0.686103	0.764378	ENSG00000214193	SH3D21
ENSCSAG00000001101	ENSCSAT00000017432	3660	0.619875	6.65611	6.50001e-06	6.67234e-05	ENSG00000196182	STK40
ENSCSAG00000001102	ENSCSAT00000017431	1494	0.876567	3.09649	0.000298595	0.00143399	ENSG00000116885	OSCP1
ENSCSAG00000001103	ENSCSAT00000017430	872	-0.336843	6.71093	0.0370975	0.074802	ENSG00000116898	MRPS15
ENSCSAG00000001106	ENSCSAT00000017427	3144	1.09804	4.66397	0.000778274	0.00313706	ENSG00000163874	ZC3H12A
ENSCSAG00000001107	ENSCSAT00000017426	786	-0.114375	4.33416	0.154332	0.239848	ENSG00000163875	MEAF6
ENSCSAG00000001108	ENSCSAT00000017425	3658	-0.0842182	4.8017	0.286571	0.392676	ENSG00000163877	SNIP1
ENSCSAG00000001109	ENSCSAT00000017424	5182	0.339475	0.752382	0.309239	0.416833	ENSG00000163879	DNALI1
ENSCSAG00000001110	ENSCSAT00000017423	2196	-0.496862	6.54905	0.000688255	0.00282495	ENSG00000134697	GNL2
ENSCSAG00000001112	ENSCSAT00000017421	3228	-0.336697	4.00866	0.00667885	0.0182319	ENSG00000116922	C1orf109
ENSCSAG00000001113	ENSCSAT00000017420	2449	-0.411061	5.62483	0.000292716	0.00141494	ENSG00000134690	CDCA8
ENSCSAG00000001114	ENSCSAT00000017419	3027	0.500195	1.98955	0.0270101	0.0576534	ENSG00000183317	EPHA10
ENSCSAG00000001115	ENSCSAT00000017418	1374	0.203191	3.20044	0.237918	0.337948	ENSG00000185090	MANEAL
ENSCSAG00000001116	ENSCSAT00000017417	6376	0.149219	5.79194	0.270343	0.374399	ENSG00000196449	YRDC
ENSCSAG00000001117	ENSCSAT00000017416	1146	0.647604	4.84865	0.00680792	0.0185159	ENSG00000197982	C1orf122
ENSCSAG00000001118	ENSCSAT00000017415	2505	-0.304414	3.28958	0.341381	0.449946	ENSG00000188786	MTF1
ENSCSAG00000001119	ENSCSAT00000017414	2979	-0.585644	4.513	0.000404609	0.00185251	ENSG00000204084	INPP5B
ENSCSAG00000001120	ENSCSAT00000017413	2049	-0.397784	6.80496	2.26245e-05	0.000177272	ENSG00000183431	SF3A3
ENSCSAG00000001121	ENSCSAT00000017412	1837	0.845092	4.25447	1.11923e-05	0.000101858	ENSG00000183386	FHL3
ENSCSAG00000001122	ENSCSAT00000017411	1699	-0.0579293	5.16221	0.58898	0.683562	ENSG00000183520	UTP11
ENSCSAG00000001123	ENSCSAT00000017410	4536	0.286847	6.3386	0.0460567	0.0896176	ENSG00000116954	RRAGC
ENSCSAG00000001124	ENSCSAT00000017409	3502	-0.278798	5.51276	0.0667947	0.121382	ENSG00000274944	NA
ENSCSAG00000001126	ENSCSAT00000017407	5601	0.219992	6.44178	0.0118274	0.0292439	ENSG00000174574	AKIRIN1
ENSCSAG00000001127	ENSCSAT00000017406	3501	0.0906122	6.25432	0.861497	0.902575	NA	NA
ENSCSAG00000001128	ENSCSAT00000017405	24227	0.0788729	9.23111	0.742052	0.808365	ENSG00000127603	MACF1
ENSCSAG00000001130	ENSCSAT00000017403	4949	-1.68413	1.36867	6.93008e-06	6.99576e-05	ENSG00000183682	BMP8A
ENSCSAG00000001131	ENSCSAT00000017402	922	-0.359407	4.71365	0.00378906	0.0114327	ENSG00000084072	PPIE
ENSCSAG00000001132	ENSCSAT00000017401	5263	-1.73971	0.660056	6.68016e-05	0.000420412	ENSG00000116983	HPCAL4
ENSCSAG00000001134	ENSCSAT00000017399	5103	-0.00788252	4.22289	0.926867	0.950773	ENSG00000163909	HEYL
ENSCSAG00000001135	ENSCSAT00000017398	3173	-0.47515	7.09785	4.59841e-05	0.000314604	ENSG00000090621	PABPC4
ENSCSAG00000001137	ENSCSAT00000017396	1384	-0.321511	3.55054	0.00181275	0.00627968	ENSG00000043514	TRIT1
ENSCSAG00000001138	ENSCSAT00000017395	3136	-1.31708	2.20264	4.45868e-07	8.36368e-06	ENSG00000116990	MYCL
ENSCSAG00000001139	ENSCSAT00000017394	2273	-0.779856	3.43587	0.000448395	0.00200978	ENSG00000168389	MFSD2A
ENSCSAG00000001140	ENSCSAT00000017393	6038	-0.321556	8.92705	0.0019037	0.00653459	ENSG00000131236	CAP1
ENSCSAG00000001141	ENSCSAT00000017392	2498	-0.35423	5.94249	0.0321456	0.0663408	ENSG00000131238	PPT1
ENSCSAG00000001143	ENSCSAT00000017390	6162	-0.502465	5.67083	0.00859123	0.0223226	ENSG00000117000	RLF
ENSCSAG00000001145	ENSCSAT00000017388	3309	-0.171537	7.11574	0.0701185	0.126091	ENSG00000084073	ZMPSTE24
ENSCSAG00000001147	ENSCSAT00000017386	1751	-0.222943	4.10166	0.0713958	0.127967	ENSG00000084070	SMAP2
ENSCSAG00000001148	ENSCSAT00000017385	2130	0.323656	1.60755	0.062867	0.115564	ENSG00000187801	ZFP69B
ENSCSAG00000001149	ENSCSAT00000017384	2430	0.467165	2.54778	0.00262969	0.00850269	ENSG00000187815	ZFP69
ENSCSAG00000001150	ENSCSAT00000017383	1146	-0.125425	1.16397	0.649025	0.734066	ENSG00000117010	ZNF684
ENSCSAG00000001151	ENSCSAT00000017382	1340	-0.49899	1.82178	0.150377	0.234805	ENSG00000117016	RIMS3
ENSCSAG00000001152	ENSCSAT00000017381	3183	0.189258	4.68225	0.0434915	0.0854198	ENSG00000066136	NFYC
ENSCSAG00000001154	ENSCSAT00000017379	6513	-1.15719	7.49007	1.22278e-08	4.99611e-07	ENSG00000171793	CTPS1
ENSCSAG00000001155	ENSCSAT00000017378	1224	1.73669	-0.467923	0.000116917	0.000663028	ENSG00000171790	SLFNL1
ENSCSAG00000001156	ENSCSAT00000017377	1984	0.650678	4.94449	0.000332936	0.0015784	ENSG00000010803	SCMH1
ENSCSAG00000001157	ENSCSAT00000017376	1479	-1.50439	3.06764	1.15283e-08	4.79759e-07	ENSG00000204060	FOXO6
ENSCSAG00000001158	ENSCSAT00000017375	537	-1.87235	-0.0411177	0.000493303	0.00215422	ENSG00000127129	EDN2
ENSCSAG00000001159	ENSCSAT00000017374	12074	1.01743	4.88739	0.000902548	0.00354033	ENSG00000127124	HIVEP3
ENSCSAG00000001162	ENSCSAT00000017371	5083	-0.262763	5.88613	0.0103313	0.0262312	ENSG00000198815	FOXJ3
ENSCSAG00000001163	ENSCSAT00000017370	5134	-0.129247	2.21703	0.421199	0.529204	ENSG00000177181	RIMKLA
ENSCSAG00000001164	ENSCSAT00000017369	1098	-0.235298	1.41369	0.269998	0.374085	ENSG00000066185	ZMYND12
ENSCSAG00000001165	ENSCSAT00000017368	3632	0.212944	5.12142	0.191068	0.284452	ENSG00000127125	PPCS
ENSCSAG00000001166	ENSCSAT00000017367	4822	0.948356	3.05984	9.57327e-05	0.000566463	ENSG00000186409	CCDC30
ENSCSAG00000001167	ENSCSAT00000017366	1146	-0.615373	5.19886	0.00117983	0.00443557	ENSG00000171960	PPIH
ENSCSAG00000001168	ENSCSAT00000017365	5252	-0.401234	9.59875	0.00861466	0.0223743	ENSG00000065978	YBX1
ENSCSAG00000001170	ENSCSAT00000017363	2877	0.210153	5.52398	0.022145	0.0489308	ENSG00000117385	P3H1
ENSCSAG00000001171	ENSCSAT00000017362	600	0.178978	2.12645	0.385456	0.492869	ENSG00000164008	C1orf50
ENSCSAG00000001173	ENSCSAT00000017360	1428	0.132266	0.94135	0.53963	0.639879	ENSG00000164010	ERMAP
ENSCSAG00000001174	ENSCSAT00000017359	921	0.359944	1.66101	0.0792363	0.139376	ENSG00000164011	ZNF691
ENSCSAG00000001175	ENSCSAT00000017358	3170	-0.232872	7.06472	0.0823657	0.143854	ENSG00000117394	SLC2A1
ENSCSAG00000001177	ENSCSAT00000017356	1968	-0.210525	6.41433	0.132664	0.212258	ENSG00000117395	EBNA1BP2
ENSCSAG00000001179	ENSCSAT00000017354	1929	-1.02848	3.54464	0.380957	0.489307	ENSG00000253313	C1orf210
ENSCSAG00000001180	ENSCSAT00000017353	3956	-0.301327	0.457732	0.536122	0.636619	ENSG00000066056	TIE1
ENSCSAG00000001182	ENSCSAT00000017351	6451	-0.136653	7.42232	0.166335	0.254257	ENSG00000117399	CDC20
ENSCSAG00000001183	ENSCSAT00000017350	1012	-0.0846469	3.78277	0.4355	0.543369	ENSG00000159479	MED8
ENSCSAG00000001184	ENSCSAT00000017349	831	0.509777	3.2667	0.0031353	0.0097681	ENSG00000178922	HYI
ENSCSAG00000001185	ENSCSAT00000017348	10343	0.265231	6.13621	0.274157	0.378887	ENSG00000198198	SZT2
ENSCSAG00000001186	ENSCSAT00000017347	8499	-0.770415	6.41621	0.000390961	0.00180117	ENSG00000142949	PTPRF
ENSCSAG00000001187	ENSCSAT00000017346	3226	-0.15133	5.71263	0.303035	0.410448	ENSG00000066135	KDM4A
ENSCSAG00000001188	ENSCSAT00000017345	846	0.596669	1.89374	0.00279699	0.00892422	ENSG00000126091	ST3GAL3
ENSCSAG00000001190	ENSCSAT00000017343	4321	0.388702	5.39992	6.13834e-05	0.000395421	ENSG00000117408	IPO13
ENSCSAG00000001191	ENSCSAT00000017342	4142	-0.256714	4.43676	0.0433429	0.0851412	ENSG00000132768	DPH2
ENSCSAG00000001192	ENSCSAT00000017341	1236	0.181896	6.09103	0.353061	0.461974	ENSG00000117410	ATP6V0B
ENSCSAG00000001193	ENSCSAT00000017340	1398	-0.0578199	3.88068	0.629827	0.717649	ENSG00000117411	B4GALT2
ENSCSAG00000001194	ENSCSAT00000017339	4233	1.16364	2.90605	1.39702e-05	0.000121171	ENSG00000159214	CCDC24
ENSCSAG00000001195	ENSCSAT00000017338	2337	-0.757484	-0.264695	0.0281066	0.0594385	ENSG00000196517	SLC6A9
ENSCSAG00000001197	ENSCSAT00000017336	1449	0.199897	4.48766	0.141256	0.223205	ENSG00000178028	DMAP1
ENSCSAG00000001198	ENSCSAT00000017335	2328	0.0279516	5.42634	0.826924	0.87496	ENSG00000117419	ERI3
ENSCSAG00000001199	ENSCSAT00000017334	2095	0.134523	6.06852	0.158469	0.244997	ENSG00000187147	RNF220
ENSCSAG00000001200	ENSCSAT00000017333	3483	0.670315	2.97151	0.00188236	0.00647442	ENSG00000126106	TMEM53
ENSCSAG00000001201	ENSCSAT00000017332	1496	0.202593	0.0984906	0.544627	0.643999	ENSG00000198520	ARMH1
ENSCSAG00000001202	ENSCSAT00000017331	3470	-0.335088	6.35014	0.00338682	0.0104353	ENSG00000142945	KIF2C
ENSCSAG00000001203	ENSCSAT00000017330	2502	-0.106575	9.18986	0.631007	0.718472	ENSG00000142937	RPS8
ENSCSAG00000001205	ENSCSAT00000017328	2258	0.667186	2.61646	0.000627702	0.00261051	ENSG00000173846	PLK3
ENSCSAG00000001207	ENSCSAT00000017326	3612	-0.831332	0.0285624	0.0240643	0.0523731	ENSG00000117425	PTCH2
ENSCSAG00000001208	ENSCSAT00000017325	1432	-0.151389	3.53238	0.314517	0.422268	ENSG00000070785	EIF2B3
ENSCSAG00000001209	ENSCSAT00000017324	2586	0.0711993	4.77365	0.517011	0.619207	ENSG00000126107	HECTD3
ENSCSAG00000001210	ENSCSAT00000017323	1603	0.213642	4.75298	0.160742	0.247722	ENSG00000126088	UROD
ENSCSAG00000001211	ENSCSAT00000017322	4687	1.63177	4.31385	7.56865e-09	3.41325e-07	ENSG00000162415	ZSWIM5
ENSCSAG00000001212	ENSCSAT00000017321	1857	-0.00248319	3.0827	0.98317	0.989943	ENSG00000132781	MUTYH
ENSCSAG00000001213	ENSCSAT00000017320	3638	-0.192881	3.50109	0.160029	0.2469	ENSG00000132773	TOE1
ENSCSAG00000001214	ENSCSAT00000017319	2084	0.5366	1.15938	0.0154939	0.0364932	ENSG00000070759	TESK2
ENSCSAG00000001215	ENSCSAT00000017318	987	-0.276594	1.7811	0.107504	0.179026	ENSG00000132763	MMACHC
ENSCSAG00000001216	ENSCSAT00000017317	3369	-0.327516	10.0575	0.0489248	0.094279	ENSG00000117450	PRDX1
ENSCSAG00000001217	ENSCSAT00000017316	1392	-0.0475564	5.67603	0.808079	0.860543	ENSG00000117448	AKR1A1
ENSCSAG00000001218	ENSCSAT00000017315	2579	-0.648292	7.84369	5.28551e-05	0.00035131	ENSG00000132780	NASP
ENSCSAG00000001221	ENSCSAT00000017312	2907	0.22461	5.8882	0.026494	0.0567348	ENSG00000159592	GPBP1L1
ENSCSAG00000001222	ENSCSAT00000017311	840	-0.339179	4.16898	0.00832934	0.0217908	ENSG00000159596	TMEM69
ENSCSAG00000001223	ENSCSAT00000017310	1856	-0.336163	3.93948	0.0120186	0.029606	ENSG00000197429	IPP
ENSCSAG00000001224	ENSCSAT00000017309	5674	-0.196799	6.52656	0.180493	0.272289	ENSG00000086015	MAST2
ENSCSAG00000001225	ENSCSAT00000017308	1556	1.31648	3.63552	1.71265e-05	0.000142579	ENSG00000117461	PIK3R3
ENSCSAG00000001226	ENSCSAT00000017307	2008	1.9711	2.99815	0.000211265	0.0010833	ENSG00000117472	TSPAN1
ENSCSAG00000001227	ENSCSAT00000017306	4222	0.50221	6.05874	5.3448e-05	0.000354104	ENSG00000085998	POMGNT1
ENSCSAG00000001228	ENSCSAT00000017305	776	0.429747	0.176471	0.159943	0.246798	ENSG00000171357	LURAP1
ENSCSAG00000001229	ENSCSAT00000017304	6743	-0.557323	5.66372	4.64092e-05	0.000316651	ENSG00000085999	RAD54L
ENSCSAG00000001230	ENSCSAT00000017303	5190	0.0831725	6.34256	0.259763	0.362543	ENSG00000132128	LRRC41
ENSCSAG00000001231	ENSCSAT00000017302	1790	-0.105582	4.88974	0.608565	0.69983	NA	NA
ENSCSAG00000001232	ENSCSAT00000017301	1155	-0.075032	3.5155	0.681874	0.761083	ENSG00000117481	NSUN4
ENSCSAG00000001233	ENSCSAT00000017300	3321	0.409416	4.41026	0.0269952	0.0576313	ENSG00000117480	FAAH
ENSCSAG00000001235	ENSCSAT00000017298	1152	-0.625796	-0.0128759	0.0495399	0.0951433	ENSG00000197587	DMBX1
ENSCSAG00000001237	ENSCSAT00000017296	2870	-0.328657	2.99722	0.0200373	0.0451225	ENSG00000079277	MKNK1
ENSCSAG00000001238	ENSCSAT00000017295	651	0.703777	0.37139	0.0222659	0.0491375	ENSG00000142961	MOB3C
ENSCSAG00000001239	ENSCSAT00000017294	1492	-0.286684	5.03906	0.00386842	0.0116219	ENSG00000123472	ATPAF1
ENSCSAG00000001241	ENSCSAT00000017292	1485	-0.136582	5.9627	0.363302	0.471936	ENSG00000159658	EFCAB14
ENSCSAG00000001242	ENSCSAT00000017291	3732	3.69572	1.65529	0.00246581	0.00806828	ENSG00000142973	CYP4B1
ENSCSAG00000001245	ENSCSAT00000017288	3020	0	0.585691	1	1	ENSG00000187048	CYP4A11
ENSCSAG00000001246	ENSCSAT00000017287	3340	1.02532	5.81341	2.3982e-07	5.19015e-06	ENSG00000162366	PDZK1IP1
ENSCSAG00000001247	ENSCSAT00000017286	996	0.280387	1.26001	0.371563	0.480395	ENSG00000162367	TAL1
ENSCSAG00000001248	ENSCSAT00000017285	3978	-0.613648	5.18585	0.00349186	0.010683	ENSG00000123473	STIL
ENSCSAG00000001249	ENSCSAT00000017284	3425	-0.0387952	6.77197	0.737126	0.804857	ENSG00000162368	CMPK1
ENSCSAG00000001250	ENSCSAT00000017283	1554	-1.51612	6.11634	4.97199e-09	2.45051e-07	ENSG00000269113	TRABD2B
ENSCSAG00000001251	ENSCSAT00000017282	1491	0.254658	2.89214	0.0693021	0.12496	NA	NA
ENSCSAG00000001254	ENSCSAT00000017279	5722	0.782793	3.74989	2.47818e-06	3.13338e-05	ENSG00000132122	SPATA6
ENSCSAG00000001256	ENSCSAT00000017277	2100	0.425631	0.951429	0.0707174	0.126968	ENSG00000162373	BEND5
ENSCSAG00000001258	ENSCSAT00000017275	997	-0.0628943	3.91364	0.578411	0.674724	NA	NA
ENSCSAG00000001260	ENSCSAT00000017273	6707	0.00452305	6.08687	0.947483	0.965195	ENSG00000185104	FAF1
ENSCSAG00000001261	ENSCSAT00000017272	1490	0.690545	4.11326	0.00119975	0.00448764	ENSG00000123080	CDKN2C
ENSCSAG00000001263	ENSCSAT00000017270	1068	-0.529281	6.71231	3.29254e-05	0.000238231	NA	NA
ENSCSAG00000001264	ENSCSAT00000017269	3708	0.299024	7.09157	0.00569064	0.0159678	ENSG00000123091	RNF11
ENSCSAG00000001265	ENSCSAT00000017268	2901	-0.0509253	5.00963	0.657113	0.741031	ENSG00000085831	TTC39A
ENSCSAG00000001266	ENSCSAT00000017267	7344	0.0318526	7.27874	0.603427	0.695895	ENSG00000085832	EPS15
ENSCSAG00000001267	ENSCSAT00000017266	2045	-0.309568	7.11426	0.000165742	0.000887157	ENSG00000117859	OSBPL9
ENSCSAG00000001268	ENSCSAT00000017265	3572	-0.250417	8.06672	0.00830651	0.0217509	ENSG00000078618	NRDC
ENSCSAG00000001270	ENSCSAT00000017263	1334	0.183957	5.77876	0.201323	0.296523	ENSG00000117862	TXNDC12
ENSCSAG00000001271	ENSCSAT00000017262	4567	0.10851	6.00206	0.384928	0.492444	ENSG00000134717	BTF3L4
ENSCSAG00000001273	ENSCSAT00000017260	4282	0.311632	5.13806	0.123361	0.200259	ENSG00000157077	ZFYVE9
ENSCSAG00000001274	ENSCSAT00000017259	2605	0.526598	5.44216	3.0787e-06	3.69914e-05	ENSG00000154222	CC2D1B
ENSCSAG00000001275	ENSCSAT00000017258	2946	-0.73484	5.2175	0.000123799	0.000693979	ENSG00000085840	ORC1
ENSCSAG00000001276	ENSCSAT00000017257	516	-0.188066	3.56705	0.0657364	0.11984	NA	NA
ENSCSAG00000001277	ENSCSAT00000017256	7025	-0.313227	6.29566	0.100733	0.169752	ENSG00000134744	TUT4
ENSCSAG00000001280	ENSCSAT00000017253	4032	-0.395102	5.85251	0.00228622	0.00757332	ENSG00000162377	COA7
ENSCSAG00000001281	ENSCSAT00000017252	2327	-0.232054	4.14619	0.407177	0.514676	ENSG00000162378	ZYG11B
ENSCSAG00000001283	ENSCSAT00000017250	2748	-0.125706	2.41227	0.496934	0.601245	ENSG00000121310	ECHDC2
ENSCSAG00000001284	ENSCSAT00000017249	6153	0.414311	7.36585	0.00237566	0.0078263	ENSG00000116171	SCP2
ENSCSAG00000001287	ENSCSAT00000017246	6751	-0.63787	5.49737	2.76474e-06	3.41329e-05	ENSG00000157184	CPT2
ENSCSAG00000001288	ENSCSAT00000017245	2792	0.147147	4.93502	0.365384	0.473955	ENSG00000162384	CZIB
ENSCSAG00000001289	ENSCSAT00000017244	1232	-0.540189	5.9728	0.00215453	0.00721911	ENSG00000162385	MAGOH
ENSCSAG00000001290	ENSCSAT00000017243	3009	0.524356	5.91054	0.00581005	0.0162485	ENSG00000157193	LRP8
ENSCSAG00000001292	ENSCSAT00000017241	2130	-0.239488	1.08231	0.463902	0.570761	ENSG00000174332	GLIS1
ENSCSAG00000001293	ENSCSAT00000017240	4625	-1.02333	6.02437	1.46943e-08	5.71758e-07	ENSG00000058804	NDC1
ENSCSAG00000001294	ENSCSAT00000017239	2249	0.0411623	4.16698	0.741028	0.807749	ENSG00000058799	YIPF1
ENSCSAG00000001295	ENSCSAT00000017238	2042	-0.198748	2.61448	0.381359	0.489623	ENSG00000211452	DIO1
ENSCSAG00000001296	ENSCSAT00000017237	1644	-0.212873	3.39783	0.272688	0.377065	ENSG00000081870	HSPB11
ENSCSAG00000001297	ENSCSAT00000017236	2350	-0.348578	5.38667	0.00616421	0.017068	ENSG00000116212	LRRC42
ENSCSAG00000001300	ENSCSAT00000017233	1174	0.507298	7.4654	0.00471153	0.0137229	ENSG00000116209	TMEM59
ENSCSAG00000001301	ENSCSAT00000017232	4692	0.168905	3.48741	0.170726	0.259988	ENSG00000116205	TCEANC2
ENSCSAG00000001303	ENSCSAT00000017230	5362	-0.268742	3.31458	0.0641062	0.117333	ENSG00000215883	CYB5RL
ENSCSAG00000001304	ENSCSAT00000017229	4218	-0.308944	6.61119	0.0264049	0.0565825	ENSG00000116221	MRPL37
ENSCSAG00000001306	ENSCSAT00000017227	891	-0.07974	1.88929	0.66879	0.750344	ENSG00000157216	SSBP3
ENSCSAG00000001307	ENSCSAT00000017226	1853	0.348265	2.02281	0.0601069	0.111567	ENSG00000162390	ACOT11
ENSCSAG00000001308	ENSCSAT00000017225	3125	0.22377	1.31513	0.366334	0.474942	ENSG00000162391	FAM151A
ENSCSAG00000001310	ENSCSAT00000017223	5609	-0.243278	5.34961	0.0322228	0.0664113	ENSG00000243725	TTC4
ENSCSAG00000001313	ENSCSAT00000017220	1731	1.2279	6.50876	0.00100546	0.00387032	ENSG00000116133	DHCR24
ENSCSAG00000001317	ENSCSAT00000017216	10327	-0.528929	6.485	0.0172944	0.0399625	ENSG00000162402	USP24
ENSCSAG00000001318	ENSCSAT00000017215	1734	0.62033	3.05333	0.0169265	0.0392277	ENSG00000162407	PLPP3
ENSCSAG00000001319	ENSCSAT00000017214	1718	-0.91098	4.77813	0.00899151	0.0232473	ENSG00000162409	PRKAA2
ENSCSAG00000001323	ENSCSAT00000017210	5233	0.58005	6.05699	0.00174806	0.00609591	ENSG00000173406	DAB1
ENSCSAG00000001324	ENSCSAT00000017209	1575	-0.328161	3.75473	0.0197064	0.0445649	ENSG00000162600	OMA1
ENSCSAG00000001326	ENSCSAT00000017207	2484	-0.67002	4.52456	0.121679	0.197885	ENSG00000162601	MYSM1
ENSCSAG00000001328	ENSCSAT00000017205	2003	-0.222345	4.21088	0.219438	0.317511	ENSG00000172456	FGGY
ENSCSAG00000001330	ENSCSAT00000017203	6012	0.171795	5.92583	0.0317386	0.0656178	ENSG00000134709	HOOK1
ENSCSAG00000001331	ENSCSAT00000017202	1532	1.05078	1.83932	6.67787e-05	0.000420412	ENSG00000134716	CYP2J2
ENSCSAG00000001333	ENSCSAT00000017200	1730	-0.817187	1.18413	0.0354439	0.0720224	NA	NA
ENSCSAG00000001334	ENSCSAT00000017199	1611	-1.02456	0.749046	0.0036838	0.0111804	ENSG00000162599	NFIA
ENSCSAG00000001335	ENSCSAT00000017198	807	-0.0539279	4.44335	0.745962	0.811489	ENSG00000162604	TM2D1
ENSCSAG00000001336	ENSCSAT00000017197	5991	-0.171002	5.43941	0.507124	0.610667	ENSG00000132849	PATJ
ENSCSAG00000001339	ENSCSAT00000017194	2424	-0.258957	6.41588	0.00895118	0.0231574	ENSG00000162607	USP1
ENSCSAG00000001341	ENSCSAT00000017192	6434	-0.336576	6.19939	0.100803	0.169848	ENSG00000116641	DOCK7
ENSCSAG00000001342	ENSCSAT00000017191	3863	0.0584286	5.99475	0.421719	0.529652	ENSG00000125703	ATG4C
ENSCSAG00000001343	ENSCSAT00000017190	4612	0.32108	4.2877	0.0073027	0.019607	ENSG00000088035	ALG6
ENSCSAG00000001344	ENSCSAT00000017189	1793	0.172793	4.1631	0.267294	0.370997	ENSG00000142856	ITGB3BP
ENSCSAG00000001345	ENSCSAT00000017188	1890	0.177822	3.47048	0.10699	0.17843	ENSG00000203965	EFCAB7
ENSCSAG00000001346	ENSCSAT00000017187	2040	0.0873393	6.03218	0.292919	0.399632	ENSG00000079739	PGM1
ENSCSAG00000001347	ENSCSAT00000017186	5259	0.361229	3.5142	0.0238339	0.0519681	ENSG00000185483	ROR1
ENSCSAG00000001349	ENSCSAT00000017184	7801	1.09519	6.83229	2.04793e-05	0.000164635	ENSG00000158966	CACHD1
ENSCSAG00000001350	ENSCSAT00000017183	1894	0.66444	5.13567	0.00929702	0.0239289	ENSG00000162437	RAVER2
ENSCSAG00000001351	ENSCSAT00000017182	3731	-0.337366	7.89712	0.106298	0.177535	ENSG00000162434	JAK1
ENSCSAG00000001352	ENSCSAT00000017181	5730	-0.627792	7.3168	4.08182e-05	0.000283741	ENSG00000116675	DNAJC6
ENSCSAG00000001353	ENSCSAT00000017180	5469	0.516478	9.62458	2.27124e-05	0.000177843	ENSG00000213625	LEPROT
ENSCSAG00000001354	ENSCSAT00000017179	3492	-1.1909	3.19277	0.000645142	0.00267684	ENSG00000116678	LEPR
ENSCSAG00000001355	ENSCSAT00000017178	4394	-1.05856	2.14005	3.04591e-06	3.6738e-05	ENSG00000184588	PDE4B
ENSCSAG00000001359	ENSCSAT00000017174	2709	0.871517	-0.123876	0.0290949	0.0611582	ENSG00000152763	WDR78
ENSCSAG00000001360	ENSCSAT00000017173	1691	-0.0385965	5.40771	0.824015	0.872985	ENSG00000198160	MIER1
ENSCSAG00000001361	ENSCSAT00000017172	1122	-0.0232117	1.43162	0.935328	0.956641	ENSG00000116704	SLC35D1
ENSCSAG00000001365	ENSCSAT00000017168	1381	-0.430633	8.23742	1.96946e-05	0.000159691	ENSG00000142864	SERBP1
ENSCSAG00000001366	ENSCSAT00000017167	1587	-0.292878	4.97944	0.248581	0.350204	ENSG00000116717	GADD45A
ENSCSAG00000001367	ENSCSAT00000017166	216	-0.0164009	0.678502	0.944645	0.963348	ENSG00000172380	GNG12
ENSCSAG00000001369	ENSCSAT00000017164	1723	0.562648	6.52523	1.62788e-05	0.000136851	ENSG00000116729	WLS
ENSCSAG00000001371	ENSCSAT00000017162	2486	-0.732951	4.81391	0.000106998	0.000615446	ENSG00000024526	DEPDC1
ENSCSAG00000001373	ENSCSAT00000017160	4939	0.309131	4.54337	0.251386	0.353215	ENSG00000033122	LRRC7
ENSCSAG00000001374	ENSCSAT00000017159	1830	-0.679776	5.04036	7.21725e-05	0.00044727	ENSG00000066557	LRRC40
ENSCSAG00000001375	ENSCSAT00000017158	5636	0.144378	7.90866	0.171493	0.260872	ENSG00000116754	SRSF11
ENSCSAG00000001376	ENSCSAT00000017157	4901	0.301045	6.91396	0.000377862	0.0017498	ENSG00000118454	ANKRD13C
ENSCSAG00000001377	ENSCSAT00000017156	2655	-0.744839	7.22919	0.000941786	0.00365658	ENSG00000116761	CTH
ENSCSAG00000001378	ENSCSAT00000017155	2467	0.348429	1.15947	0.140424	0.222329	ENSG00000050628	PTGER3
ENSCSAG00000001379	ENSCSAT00000017154	1281	0.200438	5.36526	0.0965198	0.163905	NA	NA
ENSCSAG00000001380	ENSCSAT00000017153	1573	1.96936	1.47674	3.38678e-06	3.98923e-05	ENSG00000172260	NEGR1
ENSCSAG00000001381	ENSCSAT00000017152	4494	0.653268	3.72113	0.00131536	0.00483943	ENSG00000162620	LRRIQ3
ENSCSAG00000001382	ENSCSAT00000017151	2128	-0.0292095	4.94984	0.709608	0.783068	ENSG00000254685	FPGT
ENSCSAG00000001385	ENSCSAT00000017148	9425	0.906101	1.01015	0.0142541	0.0341654	ENSG00000178965	ERICH3
ENSCSAG00000001386	ENSCSAT00000017147	2746	-0.259304	7.27895	0.0568156	0.106608	ENSG00000116791	CRYZ
ENSCSAG00000001387	ENSCSAT00000017146	1768	0.0358291	4.49201	0.803806	0.85692	ENSG00000162623	TYW3
ENSCSAG00000001389	ENSCSAT00000017144	2025	-0.0198213	1.60949	0.966155	0.977589	ENSG00000137968	SLC44A5
ENSCSAG00000001390	ENSCSAT00000017143	2786	-0.72657	7.69007	3.92203e-05	0.000275067	ENSG00000117054	ACADM
ENSCSAG00000001391	ENSCSAT00000017142	1830	-0.266059	5.62981	0.0801528	0.140634	ENSG00000137955	RABGGTB
ENSCSAG00000001396	ENSCSAT00000017137	4930	0.262738	6.70611	0.00210738	0.00709118	ENSG00000142892	PIGK
ENSCSAG00000001397	ENSCSAT00000017136	1966	0.581814	1.84548	0.000851475	0.00337156	ENSG00000154027	AK5
ENSCSAG00000001398	ENSCSAT00000017135	3053	-0.222101	5.5032	0.140783	0.222589	ENSG00000036549	NA
ENSCSAG00000001399	ENSCSAT00000017134	4410	-0.292713	6.4826	0.00662999	0.0181222	ENSG00000077254	USP33
ENSCSAG00000001400	ENSCSAT00000017133	6935	0.0483216	5.03636	0.566444	0.664588	ENSG00000180488	MIGA1
ENSCSAG00000001401	ENSCSAT00000017132	2196	-1.09692	4.29586	0.000119878	0.00067592	ENSG00000162614	NEXN
ENSCSAG00000001402	ENSCSAT00000017131	3324	-0.0390355	7.20413	0.734236	0.802424	ENSG00000162613	FUBP1
ENSCSAG00000001403	ENSCSAT00000017130	3275	0.109676	5.68068	0.387884	0.49552	ENSG00000162616	DNAJB4
ENSCSAG00000001405	ENSCSAT00000017128	4697	-1.3405	-0.585412	0.285518	0.391447	ENSG00000137960	GIPC2
ENSCSAG00000001406	ENSCSAT00000017127	4731	2.02366	5.41515	6.56974e-10	5.57895e-08	ENSG00000122420	PTGFR
ENSCSAG00000001407	ENSCSAT00000017126	4427	1.21144	2.85031	8.12493e-07	1.33013e-05	ENSG00000137959	IFI44L
ENSCSAG00000001408	ENSCSAT00000017125	1845	2.24469	1.22825	1.48107e-07	3.60738e-06	ENSG00000137965	IFI44
ENSCSAG00000001409	ENSCSAT00000017124	5439	-0.00161601	2.10749	0.993113	0.997062	ENSG00000162618	ADGRL4
ENSCSAG00000001410	ENSCSAT00000017123	4029	0.438788	7.87985	0.193112	0.286884	ENSG00000117114	ADGRL2
ENSCSAG00000001411	ENSCSAT00000017122	3032	-0.857358	4.70947	0.0053265	0.0151441	ENSG00000137941	TTLL7
ENSCSAG00000001413	ENSCSAT00000017120	6436	0.118482	6.50092	0.130937	0.209954	ENSG00000142875	PRKACB
ENSCSAG00000001414	ENSCSAT00000017119	2145	-0.578176	0.246708	0.108334	0.180073	ENSG00000203943	SAMD13
ENSCSAG00000001417	ENSCSAT00000017116	1047	-0.371475	4.15484	0.00537766	0.0152531	NA	NA
ENSCSAG00000001418	ENSCSAT00000017115	4784	0.479222	1.44561	0.0284519	0.0600174	ENSG00000122432	SPATA1
ENSCSAG00000001419	ENSCSAT00000017114	4268	-0.529263	2.69862	0.00597669	0.0166221	ENSG00000117151	CTBS
ENSCSAG00000001420	ENSCSAT00000017113	1975	-0.562394	5.11276	0.000827155	0.00329736	ENSG00000117155	SSX2IP
ENSCSAG00000001424	ENSCSAT00000017109	2996	1.25134	-0.159058	0.00162947	0.00576066	ENSG00000162643	WDR63
ENSCSAG00000001425	ENSCSAT00000017108	4843	-0.518986	3.79712	0.00414995	0.0123564	ENSG00000097096	SYDE2
ENSCSAG00000001426	ENSCSAT00000017107	339	-0.176303	1.89543	0.335234	0.443507	NA	NA
ENSCSAG00000001427	ENSCSAT00000017106	3266	-0.0895805	5.15871	0.424615	0.532537	ENSG00000142867	BCL10
ENSCSAG00000001428	ENSCSAT00000017105	4509	-1.17663	6.13678	2.88324e-08	9.79367e-07	ENSG00000153904	DDAH1
ENSCSAG00000001429	ENSCSAT00000017104	1146	-2.2023	7.72936	8.25754e-11	1.3478e-08	ENSG00000142871	CCN1
ENSCSAG00000001430	ENSCSAT00000017103	4996	-0.619682	5.17737	1.378e-06	2.00681e-05	ENSG00000117174	ZNHIT6
ENSCSAG00000001431	ENSCSAT00000017102	5318	1.77313	1.06999	0.0170403	0.0394532	ENSG00000171502	COL24A1
ENSCSAG00000001432	ENSCSAT00000017101	2667	0.0709935	3.72475	0.490088	0.594654	ENSG00000122417	ODF2L
ENSCSAG00000001436	ENSCSAT00000017097	3024	0	-0.680628	1	1	ENSG00000016602	CLCA4
ENSCSAG00000001439	ENSCSAT00000017094	1438	0.449741	5.33765	8.16067e-05	0.000496674	ENSG00000097033	SH3GLB1
ENSCSAG00000001440	ENSCSAT00000017093	1423	0.0214648	7.3797	0.886821	0.921578	ENSG00000183291	SELENOF
ENSCSAG00000001441	ENSCSAT00000017092	947	-0.103992	4.07015	0.437019	0.544887	ENSG00000267561	NA
ENSCSAG00000001442	ENSCSAT00000017091	5614	0.529357	7.16377	8.01868e-06	7.85493e-05	ENSG00000143013	LMO4
ENSCSAG00000001444	ENSCSAT00000017089	3185	-0.566396	6.04766	0.039263	0.0783391	ENSG00000065243	PKN2
ENSCSAG00000001445	ENSCSAT00000017088	1374	-0.0638302	5.66373	0.622871	0.711788	ENSG00000137947	GTF2B
ENSCSAG00000001446	ENSCSAT00000017087	1874	-0.185547	5.86129	0.0559263	0.105285	ENSG00000137944	KYAT3
ENSCSAG00000001448	ENSCSAT00000017085	2464	2.89425	0.466785	2.5419e-06	3.20106e-05	ENSG00000117228	GBP1
ENSCSAG00000001449	ENSCSAT00000017084	4238	1.04865	3.82316	1.62535e-06	2.26972e-05	NA	NA
ENSCSAG00000001453	ENSCSAT00000017080	2590	-1.37421	2.81377	3.21723e-06	3.82537e-05	ENSG00000197147	LRRC8B
ENSCSAG00000001455	ENSCSAT00000017078	7017	-0.264865	5.47985	0.059138	0.110111	ENSG00000171488	LRRC8C
ENSCSAG00000001456	ENSCSAT00000017077	1740	-0.0823419	5.39957	0.260956	0.363805	ENSG00000162664	ZNF326
ENSCSAG00000001458	ENSCSAT00000017075	7657	-0.176583	6.07289	0.0931693	0.159032	ENSG00000122482	ZNF644
ENSCSAG00000001459	ENSCSAT00000017074	2625	0.832738	3.49486	0.0054189	0.0153527	ENSG00000162669	HFM1
ENSCSAG00000001460	ENSCSAT00000017073	2604	-0.509959	4.27469	0.0133716	0.0323929	ENSG00000097046	CDC7
ENSCSAG00000001461	ENSCSAT00000017072	6270	0.710454	3.65581	3.37345e-06	3.98473e-05	ENSG00000069702	TGFBR3
ENSCSAG00000001463	ENSCSAT00000017070	1663	-0.137586	0.18625	0.667674	0.749493	ENSG00000172031	EPHX4
ENSCSAG00000001464	ENSCSAT00000017069	1257	-1.24201	0.146858	0.00339898	0.0104651	NA	NA
ENSCSAG00000001465	ENSCSAT00000017068	4917	-0.491409	2.62231	0.0179088	0.0411552	ENSG00000189195	BTBD8
ENSCSAG00000001467	ENSCSAT00000017066	4354	-0.155954	4.5976	0.137733	0.218815	ENSG00000174842	GLMN
ENSCSAG00000001468	ENSCSAT00000017065	1861	0.0901665	3.705	0.421724	0.529652	ENSG00000122484	RPAP2
ENSCSAG00000001470	ENSCSAT00000017063	2830	-0.284852	3.72483	0.300549	0.407607	ENSG00000067208	EVI5
ENSCSAG00000001471	ENSCSAT00000017062	3805	-0.234489	9.37426	0.243259	0.344286	NA	NA
ENSCSAG00000001472	ENSCSAT00000017061	1343	-2.67978	2.23281	5.70655e-09	2.74789e-07	ENSG00000154511	DIPK1A
ENSCSAG00000001474	ENSCSAT00000017059	2056	-0.609057	4.98398	3.17617e-06	3.79089e-05	ENSG00000143033	MTF2
ENSCSAG00000001475	ENSCSAT00000017058	1099	0.0421044	4.06436	0.735447	0.803468	ENSG00000117500	TMED5
ENSCSAG00000001476	ENSCSAT00000017057	4495	-0.604828	4.51823	0.000138665	0.000761354	ENSG00000122483	CCDC18
ENSCSAG00000001477	ENSCSAT00000017056	5441	-0.0876839	6.4204	0.286763	0.392896	ENSG00000117505	DR1
ENSCSAG00000001478	ENSCSAT00000017055	4152	0.126668	6.11905	0.0682856	0.123608	ENSG00000137942	FNBP1L
ENSCSAG00000001479	ENSCSAT00000017054	3919	-0.294606	4.76694	0.00618562	0.0171122	ENSG00000137936	BCAR3
ENSCSAG00000001480	ENSCSAT00000017053	2857	-0.327873	6.72581	0.0072571	0.0195026	ENSG00000067334	DNTTIP2
ENSCSAG00000001481	ENSCSAT00000017052	1291	-0.597505	5.64509	2.77663e-05	0.000207594	ENSG00000023909	GCLM
ENSCSAG00000001483	ENSCSAT00000017050	6885	-0.299	9.80854	0.0384641	0.0770507	ENSG00000137962	ARHGAP29
ENSCSAG00000001484	ENSCSAT00000017049	4945	-0.558562	6.24589	2.13097e-06	2.79448e-05	ENSG00000117528	ABCD3
ENSCSAG00000001485	ENSCSAT00000017048	2391	-0.424347	6.05662	0.364796	0.473436	ENSG00000117525	F3
ENSCSAG00000001486	ENSCSAT00000017047	2469	0.301504	3.77972	0.090388	0.155474	ENSG00000143036	SLC44A3
ENSCSAG00000001487	ENSCSAT00000017046	2273	-0.658372	8.21504	8.92732e-07	1.4311e-05	ENSG00000117519	CNN3
ENSCSAG00000001488	ENSCSAT00000017045	2378	0.0377292	1.96472	0.856837	0.899643	ENSG00000172339	ALG14
ENSCSAG00000001490	ENSCSAT00000017043	816	-0.678917	1.23518	0.00375497	0.0113553	ENSG00000152078	TLCD4
ENSCSAG00000001491	ENSCSAT00000017042	1518	0.340535	3.42208	0.0314032	0.065085	ENSG00000122481	RWDD3
ENSCSAG00000001494	ENSCSAT00000017039	4290	0.00662137	4.27172	0.953232	0.968882	ENSG00000117569	PTBP2
ENSCSAG00000001495	ENSCSAT00000017038	4750	0.765367	7.31085	4.66281e-06	5.12257e-05	ENSG00000188641	DPYD
ENSCSAG00000001496	ENSCSAT00000017037	1959	-0.0756578	5.55429	0.598211	0.691721	ENSG00000162627	SNX7
ENSCSAG00000001497	ENSCSAT00000017036	3712	0.857482	6.57707	2.8094e-07	5.85548e-06	ENSG00000117598	PLPPR5
ENSCSAG00000001498	ENSCSAT00000017035	5211	-0.841584	3.62468	6.33414e-05	0.000404304	ENSG00000117600	PLPPR4
ENSCSAG00000001499	ENSCSAT00000017034	3541	0.593213	-0.310338	0.0815439	0.142617	ENSG00000099260	PALMD
ENSCSAG00000001501	ENSCSAT00000017032	1797	-0.224966	2.9129	0.161931	0.249012	ENSG00000156869	FRRS1
ENSCSAG00000001502	ENSCSAT00000017031	7067	-0.737692	6.04501	5.09218e-06	5.46529e-05	ENSG00000162688	AGL
ENSCSAG00000001503	ENSCSAT00000017030	1167	-0.454985	3.93803	0.000811188	0.00324475	ENSG00000117620	SLC35A3
ENSCSAG00000001504	ENSCSAT00000017029	1491	0.189052	4.8645	0.0482942	0.0932495	ENSG00000156875	MFSD14A
ENSCSAG00000001505	ENSCSAT00000017028	6627	-0.0359781	6.47075	0.738804	0.806014	ENSG00000156876	SASS6
ENSCSAG00000001506	ENSCSAT00000017027	1446	0.640272	3.31729	0.000171377	0.000912297	ENSG00000122435	TRMT13
ENSCSAG00000001507	ENSCSAT00000017026	1267	0.206812	0.921375	0.393594	0.501032	ENSG00000122477	LRRC39
ENSCSAG00000001508	ENSCSAT00000017025	1461	-0.383076	3.83427	0.00430344	0.0127394	ENSG00000137992	DBT
ENSCSAG00000001509	ENSCSAT00000017024	2421	-0.0718888	6.18886	0.671437	0.752508	ENSG00000137996	RTCA
ENSCSAG00000001510	ENSCSAT00000017023	4560	0.834619	4.7758	9.39393e-08	2.49604e-06	ENSG00000079335	CDC14A
ENSCSAG00000001511	ENSCSAT00000017022	4409	5.11641	9.10491	3.33774e-11	7.21355e-09	ENSG00000162692	VCAM1
ENSCSAG00000001512	ENSCSAT00000017021	993	-0.122203	3.61402	0.417147	0.52535	ENSG00000162694	EXTL2
ENSCSAG00000001513	ENSCSAT00000017020	1312	-0.605457	3.29687	0.0140467	0.0337678	ENSG00000162695	SLC30A7
ENSCSAG00000001515	ENSCSAT00000017018	1488	-0.205945	3.65	0.0928582	0.158587	ENSG00000117543	DPH5
ENSCSAG00000001517	ENSCSAT00000017016	7328	-1.86188	6.76094	2.59338e-08	9.07901e-07	ENSG00000060718	COL11A1
ENSCSAG00000001519	ENSCSAT00000017014	1561	0.368042	3.6287	0.0504179	0.0965197	ENSG00000185946	RNPC3
ENSCSAG00000001520	ENSCSAT00000017013	1524	1.92864	0.72427	7.43212e-07	1.26225e-05	NA	NA
ENSCSAG00000001521	ENSCSAT00000017012	1542	2.0628	0.760842	3.5942e-05	0.000255642	ENSG00000187733	AMY1C
ENSCSAG00000001524	ENSCSAT00000017009	4710	0.752028	6.30916	2.49313e-07	5.32758e-06	ENSG00000134215	VAV3
ENSCSAG00000001525	ENSCSAT00000017008	2635	-0.0216545	6.41619	0.84048	0.886393	ENSG00000085491	SLC25A24
ENSCSAG00000001529	ENSCSAT00000017004	5272	0.506498	5.15783	1.0222e-05	9.50221e-05	ENSG00000162636	FAM102B
ENSCSAG00000001531	ENSCSAT00000017002	4918	-0.0894394	6.84623	0.363036	0.471687	ENSG00000134186	PRPF38B
ENSCSAG00000001533	ENSCSAT00000017000	2753	0.0708023	6.37634	0.530552	0.631557	ENSG00000116266	STXBP3
ENSCSAG00000001535	ENSCSAT00000016998	2509	-0.681666	4.41769	2.3762e-05	0.000183779	ENSG00000121957	GPSM2
ENSCSAG00000001536	ENSCSAT00000016997	1812	0.0415097	5.78936	0.6937	0.770655	ENSG00000121940	CLCC1
ENSCSAG00000001537	ENSCSAT00000016996	4053	-0.184171	4.25737	0.191582	0.285115	ENSG00000085433	WDR47
ENSCSAG00000001538	ENSCSAT00000016995	2587	-0.167513	5.93311	0.380567	0.489039	ENSG00000197780	TAF13
ENSCSAG00000001542	ENSCSAT00000016991	10453	0.402837	7.25004	0.0514174	0.0981193	ENSG00000143126	CELSR2
ENSCSAG00000001543	ENSCSAT00000016990	999	-0.483588	1.90055	0.0154542	0.03642	ENSG00000134222	PSRC1
ENSCSAG00000001545	ENSCSAT00000016988	7312	-0.310498	6.72898	0.00651358	0.017835	ENSG00000134243	SORT1
ENSCSAG00000001546	ENSCSAT00000016987	3429	0.00163789	6.93561	0.99175	0.996269	ENSG00000143106	PSMA5
ENSCSAG00000001548	ENSCSAT00000016984,ENSCSAT00000016985	2216.18	0.409699	2.0643	0.0093053	0.0239404	ENSG00000162650	ATXN7L2
ENSCSAG00000001550	ENSCSAT00000016982	1127	-0.464273	6.00353	2.38769e-05	0.000184214	ENSG00000065135	GNAI3
ENSCSAG00000001552	ENSCSAT00000016980	5208	0.0793059	5.71937	0.306624	0.413971	ENSG00000116337	AMPD2
ENSCSAG00000001553	ENSCSAT00000016978,ENSCSAT00000016979	688.35	0.168245	2.81183	0.223445	0.322159	ENSG00000168765	GSTM4
ENSCSAG00000001554	ENSCSAT00000016977	2490	0.270243	4.82494	0.100524	0.169445	ENSG00000134201	GSTM5
ENSCSAG00000001557	ENSCSAT00000016974	1683	0.589707	4.15236	0.015116	0.0357977	ENSG00000184371	CSF1
ENSCSAG00000001558	ENSCSAT00000016973	5072	-0.24791	7.39606	0.00526455	0.0150272	ENSG00000168710	AHCYL1
ENSCSAG00000001559	ENSCSAT00000016972	4344	-0.0344833	4.9409	0.62535	0.713972	ENSG00000143093	STRIP1
ENSCSAG00000001561	ENSCSAT00000016970	6487	0.481098	5.12026	0.00991118	0.0252665	ENSG00000197106	SLC6A17
ENSCSAG00000001562	ENSCSAT00000016969	3200	0.63708	0.128647	0.266319	0.370009	ENSG00000116396	KCNC4
ENSCSAG00000001563	ENSCSAT00000016968	2931	-0.239267	3.09048	0.396296	0.50391	ENSG00000162775	RBM15
ENSCSAG00000001564	ENSCSAT00000016967	1493	1.13311	2.48895	0.1174	0.192121	ENSG00000168679	SLC16A4
ENSCSAG00000001565	ENSCSAT00000016966	1029	-0.0874173	4.65349	0.705323	0.77949	ENSG00000134248	LAMTOR5
ENSCSAG00000001568	ENSCSAT00000016963	5626	0.435821	4.83374	0.000101565	0.000592605	ENSG00000121931	LRIF1
ENSCSAG00000001569	ENSCSAT00000016962	1012	-0.583008	4.55512	0.000156701	0.000845607	ENSG00000156171	DRAM2
ENSCSAG00000001570	ENSCSAT00000016961	1328	-0.379176	4.2924	0.00202715	0.00686429	ENSG00000134255	CEPT1
ENSCSAG00000001572	ENSCSAT00000016959	4042	0.316969	1.27091	0.832041	0.879338	ENSG00000064886	CHI3L2
ENSCSAG00000001574	ENSCSAT00000016957	2617	1.54426	1.96915	4.64969e-05	0.000316905	ENSG00000173947	PIFO
ENSCSAG00000001576	ENSCSAT00000016955	2684	-0.116725	5.48735	0.445597	0.553226	ENSG00000116455	WDR77
ENSCSAG00000001577	ENSCSAT00000016954	1437	-0.244487	7.15031	0.13821	0.219348	ENSG00000116459	ATP5PB
ENSCSAG00000001580	ENSCSAT00000016951	611	0.0900261	5.74594	0.519163	0.621117	ENSG00000116473	RAP1A
ENSCSAG00000001582	ENSCSAT00000016949	6245	-0.401465	5.01576	0.000269146	0.00131876	ENSG00000064703	DDX20
ENSCSAG00000001584	ENSCSAT00000016947	2692	0.825192	1.85384	0.00052211	0.00225185	ENSG00000099326	MZF1
ENSCSAG00000001585	ENSCSAT00000016946	549	0.0236773	5.27336	0.86512	0.905456	ENSG00000130725	UBE2M
ENSCSAG00000001586	ENSCSAT00000016944	6177	-0.194903	6.07001	0.242292	0.343345	ENSG00000143079	CTTNBP2NL
ENSCSAG00000001587	ENSCSAT00000016943	1145	-1.67839	2.68034	7.36115e-06	7.33663e-05	ENSG00000134245	WNT2B
ENSCSAG00000001588	ENSCSAT00000016945	808	0.183049	6.44144	0.305134	0.412458	ENSG00000130724	CHMP2A
ENSCSAG00000001589	ENSCSAT00000016942	1728	0.00165247	4.82346	0.982256	0.989261	ENSG00000007341	ST7L
ENSCSAG00000001590	ENSCSAT00000016940	3969	-0.152536	8.42396	0.107132	0.178596	ENSG00000130726	TRIM28
ENSCSAG00000001591	ENSCSAT00000016939	1536	0.509792	2.73722	0.000139477	0.000765143	ENSG00000119574	ZBTB45
ENSCSAG00000001592	ENSCSAT00000016938	3623	0.0841367	1.52839	0.738884	0.806032	ENSG00000083807	SLC27A5
ENSCSAG00000001593	ENSCSAT00000016937	4169	0.5587	3.09138	0.00059386	0.00249703	ENSG00000083838	ZNF446
ENSCSAG00000001594	ENSCSAT00000016941	873	0.100356	5.38625	0.236003	0.335987	ENSG00000116489	CAPZA1
ENSCSAG00000001595	ENSCSAT00000016936	5107	0.890596	3.17383	3.87631e-06	4.42969e-05	ENSG00000083812	ZNF324
ENSCSAG00000001596	ENSCSAT00000016935	2118	0.066249	1.23584	0.709823	0.783236	ENSG00000131849	ZNF132
ENSCSAG00000001597	ENSCSAT00000016934	2205	0.154641	4.08721	0.12808	0.206399	ENSG00000171574	ZNF584
ENSCSAG00000001598	ENSCSAT00000016933	696	0.0101793	8.48799	0.958892	0.972747	ENSG00000083845	RPS5
ENSCSAG00000001600	ENSCSAT00000016932	3077	0.0388992	6.64366	0.72856	0.797817	ENSG00000155363	MOV10
ENSCSAG00000001601	ENSCSAT00000016930	4498	0.419873	3.23394	0.003936	0.0117949	ENSG00000182318	ZSCAN22
ENSCSAG00000001602	ENSCSAT00000016928	589	0.258343	6.8878	0.0494103	0.0949277	ENSG00000155366	RHOC
ENSCSAG00000001603	ENSCSAT00000016929	1728	-0.020243	2.50828	0.932906	0.955035	ENSG00000278129	ZNF8
ENSCSAG00000001605	ENSCSAT00000016925	2012	0.0913187	0.63676	0.800041	0.854356	ENSG00000171606	ZNF274
ENSCSAG00000001606	ENSCSAT00000016924	680	0.226876	0.396075	0.459115	0.56609	ENSG00000121413	ZSCAN18
ENSCSAG00000001607	ENSCSAT00000016927	1521	-0.187572	1.42345	0.407337	0.514772	ENSG00000155367	PPM1J
ENSCSAG00000001608	ENSCSAT00000016923	1545	0.543538	3.90388	0.000783242	0.00315203	ENSG00000121413	ZSCAN18
ENSCSAG00000001611	ENSCSAT00000016920	1503	-0.751078	5.25845	4.07126e-06	4.58783e-05	ENSG00000155380	SLC16A1
ENSCSAG00000001613	ENSCSAT00000016917	3720	1.15338	3.34911	9.17715e-07	1.45262e-05	ENSG00000166704	ZNF606
ENSCSAG00000001616	ENSCSAT00000016914	2546	0.234543	2.20068	0.239126	0.339394	ENSG00000173480	ZNF417
ENSCSAG00000001617	ENSCSAT00000016918	3396	-0.240359	3.67279	0.341075	0.449663	ENSG00000198799	LRIG2
ENSCSAG00000001619	ENSCSAT00000016912	2068	0.804228	1.24353	0.002134	0.00716496	ENSG00000083828	ZNF586
ENSCSAG00000001620	ENSCSAT00000016911	1596	0.648535	2.30317	0.00196561	0.00668393	ENSG00000083814	ZNF671
ENSCSAG00000001622	ENSCSAT00000016908	5509	-0.0761714	2.69434	0.613194	0.703801	ENSG00000204519	ZNF551
ENSCSAG00000001624	ENSCSAT00000016906	2098	0.167487	3.12095	0.208506	0.304958	NA	NA
ENSCSAG00000001625	ENSCSAT00000016905	1637	0.391065	4.13547	0.0061923	0.0171232	ENSG00000213762	ZNF134
ENSCSAG00000001626	ENSCSAT00000016904	2195	-0.304099	0.867703	0.270189	0.374268	ENSG00000183647	ZNF530
ENSCSAG00000001627	ENSCSAT00000016903	4448	-0.377719	2.44663	0.0183932	0.042042	ENSG00000171649	ZIK1
ENSCSAG00000001628	ENSCSAT00000016902	3765	0.566734	2.04495	0.00130056	0.00478918	ENSG00000083817	ZNF416
ENSCSAG00000001630	ENSCSAT00000016909	7912	-0.531781	4.86323	0.000427895	0.00194284	ENSG00000081026	MAGI3
ENSCSAG00000001631	ENSCSAT00000016900	3904	0.295421	3.58991	0.0621305	0.114462	ENSG00000121406	ZNF549
ENSCSAG00000001633	ENSCSAT00000016898	5908	0.446422	1.97249	0.155503	0.241428	ENSG00000197128	ZNF772
ENSCSAG00000001635	ENSCSAT00000016895	6474	0.250215	4.86821	0.017998	0.0413149	ENSG00000081019	RSBN1
ENSCSAG00000001638	ENSCSAT00000016896	1983	0.466453	2.81896	0.00168372	0.00592247	ENSG00000269533	NA
ENSCSAG00000001639	ENSCSAT00000016892	3208	0.663555	4.10094	9.39688e-06	8.85972e-05	ENSG00000134262	AP4B1
ENSCSAG00000001640	ENSCSAT00000016891	3608	1.62251	1.42869	4.01954e-07	7.73622e-06	ENSG00000188785	ZNF548
ENSCSAG00000001641	ENSCSAT00000016889	3549	0.517587	1.93402	0.00346743	0.0106212	ENSG00000152433	ZNF547
ENSCSAG00000001642	ENSCSAT00000016890	3088	-0.186841	4.08912	0.133605	0.213496	ENSG00000118655	DCLRE1B
ENSCSAG00000001643	ENSCSAT00000016888	4982	0.312458	3.90205	0.0149927	0.0355459	ENSG00000131845	ZNF304
ENSCSAG00000001644	ENSCSAT00000016886	1803	0.220105	0.892915	0.325161	0.433043	ENSG00000178229	ZNF543
ENSCSAG00000001645	ENSCSAT00000016887	8326	0.0508186	7.24887	0.704522	0.779028	ENSG00000163349	HIPK1
ENSCSAG00000001646	ENSCSAT00000016885	1714	-0.586926	0.668674	0.0140493	0.0337678	NA	NA
ENSCSAG00000001647	ENSCSAT00000016884	1968	1.60549	5.40598	4.87121e-10	4.50157e-08	ENSG00000116774	OLFML3
ENSCSAG00000001648	ENSCSAT00000016883	4163	2.94727	0.55662	2.33922e-05	0.000181702	ENSG00000134207	SYT6
ENSCSAG00000001649	ENSCSAT00000016882	8256	-0.206555	6.37074	0.0688553	0.124282	ENSG00000197323	TRIM33
ENSCSAG00000001652	ENSCSAT00000016879	1490	-0.404658	6.02287	0.0077898	0.0206676	ENSG00000116752	BCAS2
ENSCSAG00000001653	ENSCSAT00000016878	2787	-0.504374	2.5292	0.0723381	0.129379	ENSG00000175984	DENND2C
ENSCSAG00000001654	ENSCSAT00000016876,ENSCSAT00000016877	1724.21	0.0602309	2.1761	0.74114	0.807792	ENSG00000204524	ZNF805
ENSCSAG00000001656	ENSCSAT00000016873	690	-0.0467146	4.90987	0.647007	0.732443	ENSG00000213281	NRAS
ENSCSAG00000001658	ENSCSAT00000016872	4295	-0.258198	9.3996	0.00256633	0.00833643	ENSG00000009307	CSDE1
ENSCSAG00000001660	ENSCSAT00000016870	5547	-0.132211	6.15078	0.0736011	0.131134	ENSG00000052723	SIKE1
ENSCSAG00000001661	ENSCSAT00000016869	456	0.440419	5.30651	0.226647	0.326027	NA	NA
ENSCSAG00000001666	ENSCSAT00000016863	2837	0.58056	1.66927	0.00452791	0.0132774	ENSG00000196867	ZFP28
ENSCSAG00000001667	ENSCSAT00000016862	6915	0.796421	3.15306	0.000780343	0.00314439	ENSG00000196263	ZNF471
ENSCSAG00000001668	ENSCSAT00000016861	6460	0.561013	2.61174	0.00162276	0.00573856	ENSG00000198046	ZNF667
ENSCSAG00000001669	ENSCSAT00000016860	1755	1.23403	1.35846	7.17604e-06	7.19367e-05	ENSG00000198440	ZNF583
ENSCSAG00000001670	ENSCSAT00000016859	2040	0.26207	1.55188	0.284436	0.39034	ENSG00000018869	ZNF582
ENSCSAG00000001675	ENSCSAT00000016855	2557	0.394082	2.31439	0.012713	0.0310246	ENSG00000131848	ZSCAN5A
ENSCSAG00000001681	ENSCSAT00000016849	4603	-1.41929	5.23477	5.30261e-09	2.60325e-07	ENSG00000134198	TSPAN2
ENSCSAG00000001682	ENSCSAT00000016848	2857	0.0575632	4.07014	0.712338	0.785184	ENSG00000167685	ZNF444
ENSCSAG00000001683	ENSCSAT00000016846	1999	0.179593	4.69592	0.0855669	0.1484	ENSG00000142409	ZNF787
ENSCSAG00000001684	ENSCSAT00000016847	1774	-0.567677	4.62339	0.0254428	0.05482	ENSG00000173218	VANGL1
ENSCSAG00000001685	ENSCSAT00000016844	3283	0.719642	2.16581	0.0130942	0.0318314	ENSG00000118729	CASQ2
ENSCSAG00000001686	ENSCSAT00000016843	1668	0.565423	2.51239	0.00331439	0.0102423	ENSG00000163393	SLC22A15
ENSCSAG00000001691	ENSCSAT00000016838	8062	-0.31959	9.53194	0.0122903	0.0301754	ENSG00000163399	ATP1A1
ENSCSAG00000001694	ENSCSAT00000016836	1133	-0.0979522	4.15149	0.339782	0.44824	ENSG00000116815	CD58
ENSCSAG00000001695	ENSCSAT00000016835	7336	-0.343731	5.45186	0.0728863	0.130137	ENSG00000143061	IGSF3
ENSCSAG00000001697	ENSCSAT00000016833	6896	0.558224	7.54076	9.40716e-05	0.000557948	ENSG00000134247	PTGFRN
ENSCSAG00000001698	ENSCSAT00000016832	3856	1.11556	1.27117	0.00220903	0.00735057	ENSG00000134256	CD101
ENSCSAG00000001699	ENSCSAT00000016831	6779	-0.56085	5.95974	0.00216793	0.00725221	NA	NA
ENSCSAG00000001700	ENSCSAT00000016830	6833	0.507521	3.56902	0.000789666	0.00317381	ENSG00000134253	TRIM45
ENSCSAG00000001702	ENSCSAT00000016828	2920	-0.0166357	5.47258	0.945735	0.963961	ENSG00000198162	MAN1A2
ENSCSAG00000001704	ENSCSAT00000016825	1561	-0.45748	3.82167	0.000484957	0.00212663	ENSG00000196505	GDAP2
ENSCSAG00000001705	ENSCSAT00000016824	4584	-0.69031	5.51946	3.33711e-06	3.94923e-05	ENSG00000065183	WDR3
ENSCSAG00000001712	ENSCSAT00000016817	4360	-0.0259499	2.44194	0.871845	0.91024	ENSG00000092607	TBX15
ENSCSAG00000001713	ENSCSAT00000016816	1466	-0.61551	4.29569	0.00097558	0.00376801	ENSG00000116874	WARS2
ENSCSAG00000001718	ENSCSAT00000016812	2193	2.24602	2.81266	4.35561e-06	4.8358e-05	ENSG00000143067	ZNF697
ENSCSAG00000001719	ENSCSAT00000016811	2291	-2.80592	6.43354	2.07635e-07	4.65717e-06	ENSG00000092621	PHGDH
ENSCSAG00000001720	ENSCSAT00000016810	2777	0.312408	7.23631	0.000793019	0.00318424	ENSG00000063245	EPN1
ENSCSAG00000001722	ENSCSAT00000016808	2031	-0.0300321	7.34896	0.680122	0.759532	ENSG00000063244	U2AF2
ENSCSAG00000001724	ENSCSAT00000016806	884	0.39098	3.42372	0.0274469	0.0583007	ENSG00000173581	CCDC106
ENSCSAG00000001725	ENSCSAT00000016804	1623	0.48721	3.04602	0.00689545	0.0187054	ENSG00000213015	ZNF580
ENSCSAG00000001726	ENSCSAT00000016803	2038	0.756265	3.08756	1.35425e-05	0.000118487	ENSG00000179922	ZNF784
ENSCSAG00000001728	ENSCSAT00000016801	2724	0.651454	3.7169	0.000335384	0.00158821	ENSG00000179943	FIZ1
ENSCSAG00000001732	ENSCSAT00000016798	4419	1.94017	3.91035	1.65068e-08	6.17918e-07	ENSG00000179954	SSC5D
ENSCSAG00000001733	ENSCSAT00000016796	1605	0.928843	4.80504	0.000454135	0.00202828	ENSG00000090971	NAT14
ENSCSAG00000001735	ENSCSAT00000016795	1104	-0.128459	3.25863	0.499966	0.603957	ENSG00000063241	ISOC2
ENSCSAG00000001736	ENSCSAT00000016794	1386	-0.453221	8.03897	0.0117949	0.0291934	ENSG00000108106	UBE2S
ENSCSAG00000001738	ENSCSAT00000016792	4063	-0.449199	8.52336	0.0380056	0.0762905	ENSG00000108107	RPL28
ENSCSAG00000001739	ENSCSAT00000016791	534	0.879504	2.95595	2.83215e-05	0.000210618	ENSG00000160472	TMEM190
ENSCSAG00000001740	ENSCSAT00000016790	1040	-0.257224	5.65218	0.247429	0.348894	ENSG00000095752	IL11
ENSCSAG00000001741	ENSCSAT00000016789	10855	-0.583251	8.21323	0.0287715	0.0606303	ENSG00000134250	NOTCH2
ENSCSAG00000001743	ENSCSAT00000016786	780	-0.344215	5.63333	0.00109252	0.00415705	ENSG00000265808	SEC22B
ENSCSAG00000001744	ENSCSAT00000016787	1386	-0.159559	1.83165	0.406186	0.513764	ENSG00000133247	KMT5C
ENSCSAG00000001746	ENSCSAT00000016784	7315	0.222318	4.98981	0.142583	0.224898	ENSG00000178104	PDE4DIP
ENSCSAG00000001747	ENSCSAT00000016783	5434	-0.0690801	4.13294	0.588503	0.683072	ENSG00000160469	BRSK1
ENSCSAG00000001748	ENSCSAT00000016782	1880	-0.00649426	4.53033	0.960406	0.973339	ENSG00000133265	HSPBP1
ENSCSAG00000001749	ENSCSAT00000016781	567	0.114483	0.915776	0.626329	0.714708	NA	NA
ENSCSAG00000001750	ENSCSAT00000016780	1425	0.494449	6.61144	1.95441e-05	0.000158984	ENSG00000105063	PPP6R1
ENSCSAG00000001753	ENSCSAT00000016777	1413	0.0156619	2.59886	0.942141	0.961809	ENSG00000142794	NBPF3
ENSCSAG00000001754	ENSCSAT00000016776	3318	-0.53441	2.67524	0.000652602	0.00270155	ENSG00000080031	PTPRH
ENSCSAG00000001755	ENSCSAT00000016775	1506	-0.0701807	4.06391	0.412211	0.520043	ENSG00000188092	GPR89B
ENSCSAG00000001756	ENSCSAT00000016774	1616	0.283472	-0.133227	0.432553	0.540391	ENSG00000129990	SYT5
ENSCSAG00000001757	ENSCSAT00000016773	5662	2.43316	8.17078	8.1236e-10	6.42122e-08	ENSG00000174827	PDZK1
ENSCSAG00000001759	ENSCSAT00000016771	2768	0.475558	3.687	0.00928018	0.0238905	ENSG00000267110	NA
ENSCSAG00000001760	ENSCSAT00000016770	915	0.178026	3.59426	0.136078	0.216539	ENSG00000265491	RNF115
ENSCSAG00000001762	ENSCSAT00000016769	1777	0.213914	4.40479	0.0970209	0.1646	ENSG00000186141	POLR3C
ENSCSAG00000001763	ENSCSAT00000016766,ENSCSAT00000016767	1076.96	0.611616	4.24172	0.00711986	0.0191981	ENSG00000105048	TNNT1
ENSCSAG00000001764	ENSCSAT00000016765	3432	0.369034	5.35246	0.00298577	0.00937894	ENSG00000125503	PPP1R12C
ENSCSAG00000001765	ENSCSAT00000016763	3238	-0.384617	1.43161	0.0445951	0.0873279	ENSG00000131037	EPS8L1
ENSCSAG00000001766	ENSCSAT00000016764	1022	0.743201	0.244275	0.00912473	0.0235385	ENSG00000186364	NUDT17
ENSCSAG00000001767	ENSCSAT00000016762	1076	-0.197864	3.43588	0.188182	0.281254	ENSG00000160439	RDH13
ENSCSAG00000001768	ENSCSAT00000016760	2062	0.216267	4.26231	0.0944652	0.160896	ENSG00000131788	PIAS3
ENSCSAG00000001775	ENSCSAT00000016755	3504	-0.0116721	1.2044	0.961647	0.974283	ENSG00000143127	ITGA10
ENSCSAG00000001777	ENSCSAT00000016752	2210	0.188158	3.95013	0.312062	0.419823	ENSG00000131779	PEX11B
ENSCSAG00000001778	ENSCSAT00000016751	1140	-0.0456801	1.85933	0.74598	0.811489	NA	NA
ENSCSAG00000001779	ENSCSAT00000016750	664	-0.100502	5.83916	0.51858	0.620716	ENSG00000265241	RBM8A
ENSCSAG00000001780	ENSCSAT00000016749	1014	-0.226943	4.39112	0.0733939	0.130829	ENSG00000271601	LIX1L
ENSCSAG00000001781	ENSCSAT00000016747	672	-0.217702	2.95088	0.200823	0.295856	ENSG00000121851	POLR3GL
ENSCSAG00000001782	ENSCSAT00000016746	3875	3.67226	8.49292	2.75119e-09	1.57168e-07	ENSG00000265972	TXNIP
ENSCSAG00000001787	ENSCSAT00000016742	7260	0.247061	2.68531	0.162239	0.24927	ENSG00000143434	SEMA6C
ENSCSAG00000001789	ENSCSAT00000016739	684	0.2672	1.60008	0.0983012	0.166458	ENSG00000163155	LYSMD1
ENSCSAG00000001790	ENSCSAT00000016738	891	-0.407161	3.33993	0.0113385	0.0282832	ENSG00000163156	SCNM1
ENSCSAG00000001793	ENSCSAT00000016736	1038	0.807259	0.230469	0.0348942	0.0710434	ENSG00000163157	TMOD4
ENSCSAG00000001794	ENSCSAT00000016735	1869	-0.277592	5.36607	0.0162924	0.0379752	ENSG00000163159	VPS72
ENSCSAG00000001795	ENSCSAT00000016734	1762	-1.15808	5.95824	0.00011153	0.00063685	ENSG00000143398	PIP5K1A
ENSCSAG00000001797	ENSCSAT00000016731	6910	0.240967	5.51975	0.0469368	0.0910464	ENSG00000143373	ZNF687
ENSCSAG00000001798	ENSCSAT00000016730	3053	0.295752	5.50553	0.000702304	0.0028751	ENSG00000143393	PI4KB
ENSCSAG00000001799	ENSCSAT00000016729	4550	0.0959581	5.5508	0.279959	0.385464	ENSG00000143390	RFX5
ENSCSAG00000001800	ENSCSAT00000016728	2705	-0.688768	1.15104	0.298705	0.405632	ENSG00000143416	SELENBP1
ENSCSAG00000001802	ENSCSAT00000016727	1787	-0.0474586	7.9739	0.787512	0.84406	ENSG00000159377	PSMB4
ENSCSAG00000001803	ENSCSAT00000016726	6509	-0.0596531	6.29433	0.707851	0.781746	ENSG00000143442	POGZ
ENSCSAG00000001804	ENSCSAT00000016724	4690	0.810444	5.43795	4.28225e-06	4.76699e-05	NA	NA
ENSCSAG00000001806	ENSCSAT00000016722	3518	-0.378138	6.51638	2.03801e-05	0.000163989	ENSG00000143367	TUFT1
ENSCSAG00000001809	ENSCSAT00000016720	2844	-0.127103	4.81064	0.49324	0.597786	ENSG00000090612	ZNF268
ENSCSAG00000001810	ENSCSAT00000016719	2254	-0.561567	3.40644	0.0640345	0.117256	ENSG00000143376	SNX27
ENSCSAG00000001811	ENSCSAT00000016718	1560	0.228157	2.00982	0.460176	0.567223	ENSG00000256223	ZNF10
ENSCSAG00000001812	ENSCSAT00000016716	5971	0.239846	0.114313	0.426445	0.5343	ENSG00000159409	CELF3
ENSCSAG00000001813	ENSCSAT00000016717	1650	0.406335	1.92729	0.0794858	0.139678	ENSG00000214029	ZNF891
ENSCSAG00000001815	ENSCSAT00000016715	1374	0.00995054	3.0487	0.947531	0.965195	ENSG00000196387	ZNF140
ENSCSAG00000001816	ENSCSAT00000016713	2075	-0.499351	5.29394	0.000260258	0.00128237	ENSG00000143436	MRPL9
ENSCSAG00000001817	ENSCSAT00000016712	5762	0.0976533	4.17429	0.349216	0.457802	ENSG00000198040	ZNF84
ENSCSAG00000001819	ENSCSAT00000016710	1996	0.219867	2.77226	0.260716	0.36351	ENSG00000198393	ZNF26
ENSCSAG00000001820	ENSCSAT00000016708	4895	-0.363831	3.97418	0.00168721	0.00592978	ENSG00000182134	TDRKH
ENSCSAG00000001821	ENSCSAT00000016709	2043	0.221124	2.56811	0.516571	0.6189	ENSG00000196458	ZNF605
ENSCSAG00000001822	ENSCSAT00000016705	3390	0.157802	5.11908	0.129081	0.207582	ENSG00000072609	CHFR
ENSCSAG00000001823	ENSCSAT00000016704	8619	-0.168676	6.80167	0.0737542	0.131332	ENSG00000090615	GOLGA3
ENSCSAG00000001824	ENSCSAT00000016703	6604	-0.349336	7.34065	3.39034e-05	0.000244182	ENSG00000176915	ANKLE2
ENSCSAG00000001825	ENSCSAT00000016707	1722	0.601826	1.94191	0.0327428	0.0672844	ENSG00000143365	RORC
ENSCSAG00000001826	ENSCSAT00000016702	3045	-0.369141	6.23104	0.00847886	0.0220946	ENSG00000247077	PGAM5
ENSCSAG00000001827	ENSCSAT00000016701	2280	0.484404	2.09243	0.059823	0.111139	ENSG00000176894	PXMP2
ENSCSAG00000001829	ENSCSAT00000016699	3982	-0.52526	6.98498	9.2463e-07	1.45989e-05	ENSG00000159445	THEM4
ENSCSAG00000001830	ENSCSAT00000016698	1102	0.780108	8.46788	0.000738107	0.00299243	ENSG00000197747	S100A10
ENSCSAG00000001832	ENSCSAT00000016695	4230	0.209858	0.239224	0.594976	0.68906	NA	NA
ENSCSAG00000001836	ENSCSAT00000016700	8107	-0.785365	6.309	0.00359099	0.010941	ENSG00000177084	POLE
ENSCSAG00000001851	ENSCSAT00000016678	879	1.54017	10.5101	2.36998e-05	0.000183524	ENSG00000197956	S100A6
ENSCSAG00000001853	ENSCSAT00000016676	1116	0.607498	5.44117	0.0796087	0.139809	ENSG00000196154	S100A4
ENSCSAG00000001854	ENSCSAT00000016675	306	0.863665	1.98964	0.000909053	0.00356086	ENSG00000188015	S100A3
ENSCSAG00000001855	ENSCSAT00000016674	762	-0.549715	6.1377	0.152404	0.237462	ENSG00000196754	S100A2
ENSCSAG00000001856	ENSCSAT00000016673	2181	1.04421	7.98432	8.51442e-05	0.000512742	ENSG00000188643	S100A16
ENSCSAG00000001857	ENSCSAT00000016671	1093	1.86162	0.142993	0.00174387	0.00608636	ENSG00000189334	S100A14
ENSCSAG00000001858	ENSCSAT00000016672	480	2.58407	0.0453056	1.63412e-05	0.000137284	ENSG00000204583	LRCOL1
ENSCSAG00000001859	ENSCSAT00000016670	630	1.00414	6.40381	0.000327505	0.00155441	ENSG00000189171	S100A13
ENSCSAG00000001860	ENSCSAT00000016668	3648	0.217976	4.62758	0.0269423	0.0575478	ENSG00000112787	FBRSL1
ENSCSAG00000001861	ENSCSAT00000016669	444	0.87189	7.17779	3.9254e-05	0.00027515	ENSG00000160678	S100A1
ENSCSAG00000001862	ENSCSAT00000016667	5983	-0.103936	6.31686	0.307196	0.414564	ENSG00000160679	CHTOP
ENSCSAG00000001863	ENSCSAT00000016666	2700	1.26031	1.56848	4.78357e-06	5.22781e-05	ENSG00000182870	GALNT9
ENSCSAG00000001864	ENSCSAT00000016665	411	0.673712	3.24669	0.00213656	0.00717018	ENSG00000143553	SNAPIN
ENSCSAG00000001865	ENSCSAT00000016664	2583	-0.396205	4.99566	0.00195897	0.00666858	ENSG00000184967	NOC4L
ENSCSAG00000001866	ENSCSAT00000016663	1173	-0.250884	7.01722	0.0220455	0.048771	ENSG00000143621	ILF2
ENSCSAG00000001868	ENSCSAT00000016662	2004	0.00926935	3.99371	0.936922	0.957726	ENSG00000185163	DDX51
ENSCSAG00000001871	ENSCSAT00000016658	1374	0.442734	0.763403	0.14731	0.230994	NA	NA
ENSCSAG00000001872	ENSCSAT00000016657	3938	-0.154002	6.00095	0.0663445	0.12069	ENSG00000143624	INTS3
ENSCSAG00000001873	ENSCSAT00000016656	6148	0.496082	7.25795	0.0369541	0.0745608	ENSG00000167615	LENG8
ENSCSAG00000001874	ENSCSAT00000016654	2334	-0.724937	3.03325	0.00338921	0.0104401	ENSG00000167614	TTYH1
ENSCSAG00000001875	ENSCSAT00000016653	12532	-0.304446	6.90746	0.150759	0.235254	ENSG00000183495	EP400
ENSCSAG00000001879	ENSCSAT00000016649	2776	-0.387981	4.81919	0.000550316	0.00234565	ENSG00000177192	PUS1
ENSCSAG00000001881	ENSCSAT00000016647	2385	-0.498951	4.17449	0.095593	0.162639	ENSG00000143614	GATAD2B
ENSCSAG00000001882	ENSCSAT00000016646	5394	0.175777	5.65689	0.0407974	0.0809123	ENSG00000177169	ULK1
ENSCSAG00000001883	ENSCSAT00000016644	3689	-1.1268	0.874922	0.189324	0.282357	ENSG00000198598	MMP17
ENSCSAG00000001884	ENSCSAT00000016643	3274	-0.0995199	6.01576	0.283145	0.388744	ENSG00000061936	SFSWAP
ENSCSAG00000001886	ENSCSAT00000016645	4503	-0.160625	4.7667	0.279298	0.384639	ENSG00000198837	DENND4B
ENSCSAG00000001891	ENSCSAT00000016637	1513	0.569523	6.45474	0.00289141	0.00915114	ENSG00000170892	TSEN34
ENSCSAG00000001892	ENSCSAT00000016636	2038	0.340048	5.98197	0.00385959	0.0116046	ENSG00000125505	MBOAT7
ENSCSAG00000001893	ENSCSAT00000016635	3422	0.376634	5.05134	3.26192e-05	0.000236584	ENSG00000160741	CRTC2
ENSCSAG00000001894	ENSCSAT00000016633	2513	0.225713	8.21921	0.0419184	0.082809	ENSG00000143570	SLC39A1
ENSCSAG00000001896	ENSCSAT00000016632	3526	0.354244	4.81519	0.0529455	0.100532	ENSG00000143578	CREB3L4
ENSCSAG00000001897	ENSCSAT00000016631	792	0.565475	2.78427	0.00537455	0.0152477	ENSG00000105617	LENG1
ENSCSAG00000001898	ENSCSAT00000016630	2392	0.802213	7.19678	0.000117541	0.00066573	ENSG00000285641	NA
ENSCSAG00000001900	ENSCSAT00000016628	6761	0.00527345	5.91775	0.947518	0.965195	ENSG00000088038	CNOT3
ENSCSAG00000001901	ENSCSAT00000016629	847	0.330969	4.86494	0.100891	0.169974	ENSG00000143543	JTB
ENSCSAG00000001902	ENSCSAT00000016627	1537	0.123593	6.23886	0.609342	0.700532	NA	NA
ENSCSAG00000001903	ENSCSAT00000016626	1807	-0.3426	6.66197	0.00350361	0.0107137	ENSG00000105618	PRPF31
ENSCSAG00000001904	ENSCSAT00000016624	2695	0.102019	4.60766	0.516336	0.618677	ENSG00000105619	TFPT
ENSCSAG00000001905	ENSCSAT00000016623	255	-0.00276842	3.87393	0.990234	0.995348	ENSG00000170906	NDUFA3
ENSCSAG00000001906	ENSCSAT00000016621	469	-0.611488	7.44637	0.000131787	0.000731623	ENSG00000132341	RAN
ENSCSAG00000001908	ENSCSAT00000016620	1534	0.297222	3.91623	0.0727461	0.129942	ENSG00000111450	STX2
ENSCSAG00000001915	ENSCSAT00000016612	2475	0.544392	3.72332	0.00204573	0.00691522	ENSG00000105605	CACNG7
ENSCSAG00000001917	ENSCSAT00000016613	784	-0.0578054	7.5163	0.43834	0.546209	NA	NA
ENSCSAG00000001918	ENSCSAT00000016610	3120	0.891512	0.178558	0.014698	0.0349856	ENSG00000126583	PRKCG
ENSCSAG00000001924	ENSCSAT00000016607	762	-0.00332276	5.33001	0.977203	0.985594	ENSG00000143612	C1orf43
ENSCSAG00000001925	ENSCSAT00000016604	1392	0.0133041	2.1788	0.960843	0.973704	ENSG00000130844	ZNF331
ENSCSAG00000001927	ENSCSAT00000016602	6276	0.914343	2.19991	0.00444366	0.0130807	ENSG00000198346	ZNF813
ENSCSAG00000001929	ENSCSAT00000016601	4804	-0.0841897	7.24917	0.607822	0.699296	ENSG00000143569	UBAP2L
ENSCSAG00000001931	ENSCSAT00000016598	4055	0.11567	2.04611	0.597242	0.690918	NA	NA
ENSCSAG00000001932	ENSCSAT00000016597	3568	0.549243	3.10668	0.00138894	0.00505829	NA	NA
ENSCSAG00000001933	ENSCSAT00000016596	1181	0.0329634	5.90375	0.810016	0.861932	ENSG00000143575	HAX1
ENSCSAG00000001938	ENSCSAT00000016591	7821	0.692736	1.30181	0.00141923	0.00515369	ENSG00000213799	ZNF845
ENSCSAG00000001941	ENSCSAT00000016589	6321	-0.149145	6.28213	0.11878	0.193923	ENSG00000143515	ATP8B2
ENSCSAG00000001947	ENSCSAT00000016580	2522	0.150263	2.53004	0.41717	0.52535	ENSG00000197937	ZNF347
ENSCSAG00000001948	ENSCSAT00000016584	1332	0.310699	0.668374	0.297049	0.404257	ENSG00000160712	IL6R
ENSCSAG00000001952	ENSCSAT00000016576	5621	0.676379	5.06178	4.62217e-05	0.000315886	ENSG00000170949	ZNF160
ENSCSAG00000001955	ENSCSAT00000016574	2036	0.710056	2.24726	0.0139093	0.0334632	ENSG00000167562	ZNF701
ENSCSAG00000001957	ENSCSAT00000016572	3656	0.248327	5.67934	0.0132865	0.0322179	ENSG00000139370	SLC15A4
ENSCSAG00000001958	ENSCSAT00000016571	1551	2.74055	1.69475	2.39254e-07	5.19015e-06	ENSG00000204604	ZNF468
ENSCSAG00000001959	ENSCSAT00000016570	3509	0.153293	6.64941	0.0723715	0.129395	ENSG00000160714	UBE2Q1
ENSCSAG00000001963	ENSCSAT00000016566	3200	-2.70733	1.28383	9.78657e-07	1.52037e-05	ENSG00000139364	TMEM132B
ENSCSAG00000001964	ENSCSAT00000016565	6245	-0.0168964	7.78063	0.857956	0.900367	ENSG00000160710	ADAR
ENSCSAG00000001965	ENSCSAT00000016564	2471	-0.149193	0.416495	0.687556	0.765521	ENSG00000143603	KCNN3
ENSCSAG00000001966	ENSCSAT00000016562	966	0.409657	4.75311	0.0721609	0.129135	ENSG00000163344	PMVK
ENSCSAG00000001967	ENSCSAT00000016563	3280	-0.136366	6.33669	0.218418	0.31629	ENSG00000081760	AACS
ENSCSAG00000001968	ENSCSAT00000016561	3430	0.949389	6.8554	1.55847e-08	5.9526e-07	ENSG00000163346	PBXIP1
ENSCSAG00000001969	ENSCSAT00000016559	654	-0.255523	3.6474	0.0246979	0.0534994	ENSG00000184992	BRI3BP
ENSCSAG00000001971	ENSCSAT00000016558	3500	0.502396	6.32711	4.95312e-06	5.36645e-05	ENSG00000163348	PYGO2
ENSCSAG00000001972	ENSCSAT00000016557	3772	0.656362	0.734283	0.0312316	0.0648042	NA	NA
ENSCSAG00000001974	ENSCSAT00000016554	6242	0.519813	2.94892	0.0112656	0.0281706	ENSG00000198482	ZNF808
ENSCSAG00000001975	ENSCSAT00000016555	3109	1.0867	8.81523	1.24233e-09	8.62631e-08	ENSG00000160691	SHC1
ENSCSAG00000001976	ENSCSAT00000016552	3776	1.5301	2.99024	3.41494e-07	6.87564e-06	ENSG00000167555	ZNF528
ENSCSAG00000001977	ENSCSAT00000016553	4299	-0.375595	5.16526	0.00378417	0.0114243	ENSG00000150990	DHX37
ENSCSAG00000001978	ENSCSAT00000016551	2415	0.075244	4.57142	0.492262	0.596831	ENSG00000160688	FLAD1
ENSCSAG00000001980	ENSCSAT00000016549	3971	0.35055	5.14412	0.00035445	0.00166345	ENSG00000160685	ZBTB7B
ENSCSAG00000001981	ENSCSAT00000016548	4219	2.43767	0.833331	2.99825e-07	6.20791e-06	ENSG00000221923	ZNF880
ENSCSAG00000001983	ENSCSAT00000016544	5735	0.0440376	4.74652	0.668389	0.750028	ENSG00000196214	ZNF766
ENSCSAG00000001986	ENSCSAT00000016543	740	0.590181	11.8149	5.64388e-05	0.000370068	ENSG00000170315	UBB
ENSCSAG00000001987	ENSCSAT00000016542	2127	-0.111021	5.29339	0.378826	0.487416	ENSG00000073060	SCARB1
ENSCSAG00000001988	ENSCSAT00000016540	2351	0.615591	5.27219	4.05874e-06	4.58313e-05	ENSG00000143537	ADAM15
ENSCSAG00000001990	ENSCSAT00000016538	2531	0.270985	1.76005	0.0770338	0.136207	ENSG00000251246	NA
ENSCSAG00000001991	ENSCSAT00000016537	2548	0.251038	7.87555	0.0357256	0.0724894	ENSG00000105568	PPP2R1A
ENSCSAG00000001992	ENSCSAT00000016535	2954	0.839293	1.97189	0.000248635	0.00123854	ENSG00000196267	ZNF836
ENSCSAG00000001993	ENSCSAT00000016534	2334	0.861767	1.35924	0.00311531	0.00971301	ENSG00000204611	ZNF616
ENSCSAG00000001994	ENSCSAT00000016536	618	0.268697	1.25124	0.297621	0.404714	ENSG00000169242	EFNA1
ENSCSAG00000001995	ENSCSAT00000016533	2880	1.00494	3.2858	0.000324005	0.00154071	ENSG00000197608	ZNF841
ENSCSAG00000001997	ENSCSAT00000016531	1746	-0.0460169	3.12173	0.653784	0.737723	ENSG00000142556	ZNF614
ENSCSAG00000001998	ENSCSAT00000016530	2287	0.805058	5.05159	0.000343656	0.00161945	ENSG00000169241	SLC50A1
ENSCSAG00000001999	ENSCSAT00000016528	1368	0.177061	5.91699	0.330986	0.439216	ENSG00000163463	KRTCAP2
ENSCSAG00000002003	ENSCSAT00000016525	3374	1.31478	4.82137	2.14826e-06	2.80658e-05	ENSG00000169231	THBS3
ENSCSAG00000002004	ENSCSAT00000016523	1404	-0.112759	4.3671	0.422973	0.530804	ENSG00000173171	MTX1
ENSCSAG00000002005	ENSCSAT00000016524	1605	0.289539	2.47019	0.061196	0.11315	ENSG00000256683	ZNF350
ENSCSAG00000002006	ENSCSAT00000016521	4001	0.573926	2.61993	0.000187215	0.000984899	ENSG00000176024	ZNF613
ENSCSAG00000002007	ENSCSAT00000016520	1704	0.556923	1.85801	0.00297839	0.00936341	ENSG00000198093	ZNF649
ENSCSAG00000002008	ENSCSAT00000016519	1446	0.54419	1.65546	0.00744155	0.0199075	ENSG00000161551	ZNF577
ENSCSAG00000002010	ENSCSAT00000016522	1611	0.0657502	5.13531	0.516228	0.618608	ENSG00000177628	GBA
ENSCSAG00000002013	ENSCSAT00000016515	3332	-0.216129	3.19689	0.107906	0.179505	ENSG00000160767	FAM189B
ENSCSAG00000002014	ENSCSAT00000016514	2501	0.189704	2.79776	0.472844	0.578986	ENSG00000105497	ZNF175
ENSCSAG00000002015	ENSCSAT00000016541	7917	-0.680585	7.91212	0.0150038	0.0355587	ENSG00000196498	NCOR2
ENSCSAG00000002017	ENSCSAT00000016513	1553	0.550754	4.84324	0.0117978	0.0291938	ENSG00000116521	SCAMP3
ENSCSAG00000002019	ENSCSAT00000016510	1596	0.0322177	4.92244	0.828277	0.87595	ENSG00000176444	CLK2
ENSCSAG00000002020	ENSCSAT00000016509	4608	0.533156	3.42027	0.00581664	0.0162633	ENSG00000143630	HCN3
ENSCSAG00000002022	ENSCSAT00000000038	1178	0.508945	6.20356	0.0252228	0.054402	ENSG00000160752	FDPS
ENSCSAG00000002023	ENSCSAT00000000039	3984	0.714662	4.71823	6.53751e-06	6.69628e-05	ENSG00000160753	RUSC1
ENSCSAG00000002027	ENSCSAT00000000042	11529	0.289326	6.37047	0.213761	0.311042	ENSG00000116539	ASH1L
ENSCSAG00000002029	ENSCSAT00000000046	2345	0.165063	6.6861	0.433884	0.541623	ENSG00000105379	ETFB
ENSCSAG00000002031	ENSCSAT00000000045	2394	-0.0389017	5.61596	0.640721	0.727161	ENSG00000163374	YY1AP1
ENSCSAG00000002032	ENSCSAT00000000047	2604	0.459408	0.401849	0.178991	0.270542	ENSG00000186806	VSIG10L
ENSCSAG00000002033	ENSCSAT00000000049	1055	0.564251	4.95683	6.15094e-05	0.000395678	ENSG00000119242	CCDC92
ENSCSAG00000002034	ENSCSAT00000000050	2527	-0.819044	1.56671	0.00345073	0.0105829	ENSG00000142549	IGLON5
ENSCSAG00000002035	ENSCSAT00000000051	2834	-0.347598	5.88935	0.00168491	0.005925	ENSG00000132676	DAP3
ENSCSAG00000002038	ENSCSAT00000000054	1283	0.0126286	3.97693	0.919266	0.94529	ENSG00000125459	MSTO1
ENSCSAG00000002040	ENSCSAT00000000057	1934	0.118887	2.18808	0.582994	0.67837	ENSG00000142544	CTU1
ENSCSAG00000002042	ENSCSAT00000000053	13431	1.68789	0.345822	4.15179e-05	0.00028765	ENSG00000197653	DNAH10
ENSCSAG00000002049	ENSCSAT00000000066	5194	-0.5418	5.292	6.11256e-05	0.000394164	ENSG00000185344	ATP6V0A2
ENSCSAG00000002052	ENSCSAT00000000070	2891	0.353435	5.72126	0.000732693	0.00297637	ENSG00000168778	TCTN2
ENSCSAG00000002054	ENSCSAT00000000071	930	-0.254477	3.27213	0.0291697	0.0612847	ENSG00000111358	GTF2H3
ENSCSAG00000002056	ENSCSAT00000000074	918	-0.399267	5.21705	4.63198e-05	0.000316384	ENSG00000111361	EIF2B1
ENSCSAG00000002057	ENSCSAT00000000075	1862	-0.0246209	4.52883	0.822302	0.871464	ENSG00000111364	DDX55
ENSCSAG00000002059	ENSCSAT00000000076	3141	-0.22275	8.32448	0.0593087	0.110385	ENSG00000086598	TMED2
ENSCSAG00000002060	ENSCSAT00000000058	7220	-0.276407	6.21283	0.0901057	0.15513	ENSG00000116580	GON4L
ENSCSAG00000002061	ENSCSAT00000000078	3316	0.200232	4.91191	0.0637731	0.116895	ENSG00000188026	RILPL1
ENSCSAG00000002062	ENSCSAT00000000077	1761	0.133339	4.96622	0.338612	0.447072	ENSG00000150977	RILPL2
ENSCSAG00000002063	ENSCSAT00000000079	2730	-0.111436	5.46832	0.182167	0.274254	ENSG00000183955	KMT5A
ENSCSAG00000002064	ENSCSAT00000000080	3719	-0.140844	6.16351	0.247349	0.34886	ENSG00000139697	SBNO1
ENSCSAG00000002066	ENSCSAT00000000081	342	0.384095	3.68838	0.00551887	0.0155833	ENSG00000111328	CDK2AP1
ENSCSAG00000002068	ENSCSAT00000000084	1110	0.0223029	1.14169	0.924155	0.948827	ENSG00000130921	C12orf65
ENSCSAG00000002071	ENSCSAT00000000087	4922	-0.773179	4.97795	0.000224654	0.00114191	ENSG00000051825	MPHOSPH9
ENSCSAG00000002072	ENSCSAT00000000089	5700	0.588666	4.00346	0.00444857	0.0130899	ENSG00000132718	SYT11
ENSCSAG00000002073	ENSCSAT00000000090	5327	-0.310733	3.95543	0.238503	0.338624	ENSG00000090975	PITPNM2
ENSCSAG00000002074	ENSCSAT00000000091	744	0.572974	3.53649	0.000275358	0.00134396	ENSG00000143622	RIT1
ENSCSAG00000002076	ENSCSAT00000000092	1059	0.0439333	4.61694	0.804749	0.857848	ENSG00000182196	ARL6IP4
ENSCSAG00000002078	ENSCSAT00000000097	1771	-0.585144	5.50448	0.0055704	0.01569	ENSG00000176845	METRNL
ENSCSAG00000002079	ENSCSAT00000000096	1053	-0.0136548	2.70319	0.928414	0.951815	ENSG00000111325	OGFOD2
ENSCSAG00000002080	ENSCSAT00000000099	3590	0.347792	2.60372	0.0695746	0.125328	ENSG00000150967	ABCB9
ENSCSAG00000002081	ENSCSAT00000000098	1083	0.15867	2.73472	0.221783	0.320203	ENSG00000175711	B3GNTL1
ENSCSAG00000002082	ENSCSAT00000000093	2209	-0.16378	5.2019	0.390202	0.497873	ENSG00000132680	KHDC4
ENSCSAG00000002083	ENSCSAT00000000101	2749	0.120082	5.67621	0.166076	0.254016	ENSG00000139722	VPS37B
ENSCSAG00000002084	ENSCSAT00000000095	972	0.179788	0.73419	0.604874	0.697053	ENSG00000105472	CLEC11A
ENSCSAG00000002086	ENSCSAT00000000103	4685	0.722724	6.13044	7.81331e-06	7.6837e-05	ENSG00000130787	HIP1R
ENSCSAG00000002087	ENSCSAT00000000105	3877	-0.214566	7.43143	0.00289509	0.00915819	ENSG00000141556	TBCD
ENSCSAG00000002088	ENSCSAT00000000104	6949	-0.305461	5.97278	0.00149027	0.00535746	ENSG00000116584	ARHGEF2
ENSCSAG00000002089	ENSCSAT00000000107	1180	0.268429	3.73932	0.123708	0.200719	ENSG00000167363	FN3K
ENSCSAG00000002090	ENSCSAT00000000108	1303	0.00507091	7.60957	0.971849	0.981928	ENSG00000163479	SSR2
ENSCSAG00000002092	ENSCSAT00000000109	2590	0.0537273	6.39664	0.61805	0.70763	ENSG00000141560	FN3KRP
ENSCSAG00000002093	ENSCSAT00000000110	2009	-0.591818	4.17578	0.00707222	0.0190906	ENSG00000160803	UBQLN4
ENSCSAG00000002094	ENSCSAT00000000112	832	0.0928889	5.35727	0.650023	0.734931	ENSG00000116586	LAMTOR2
ENSCSAG00000002095	ENSCSAT00000000113	2907	-0.0782958	6.82304	0.496025	0.600466	ENSG00000139726	DENR
ENSCSAG00000002098	ENSCSAT00000000111	837	0.222252	2.52489	0.181058	0.272762	ENSG00000141542	RAB40B
ENSCSAG00000002099	ENSCSAT00000000117	2800	0.870906	9.30645	9.51101e-07	1.48976e-05	ENSG00000160789	LMNA
ENSCSAG00000002100	ENSCSAT00000000118	1957	0.221109	0.243036	0.634945	0.72217	ENSG00000109956	B3GAT1
ENSCSAG00000002101	ENSCSAT00000000119	5296	-0.0331755	7.31822	0.677204	0.756952	ENSG00000141580	WDR45B
ENSCSAG00000002102	ENSCSAT00000000120	3675	-1.66734	1.46668	0.000997522	0.0038433	ENSG00000196189	SEMA4A
ENSCSAG00000002104	ENSCSAT00000000122	3495	0.382145	6.02327	8.66952e-05	0.000520337	ENSG00000160785	SLC25A44
ENSCSAG00000002105	ENSCSAT00000000115	6657	-0.544768	6.08718	0.0619777	0.114247	ENSG00000184445	KNTC1
ENSCSAG00000002106	ENSCSAT00000000123	2228	-0.169386	5.82095	0.0662331	0.120553	ENSG00000149328	GLB1L2
ENSCSAG00000002107	ENSCSAT00000000124	726	-0.406825	3.52738	0.00857329	0.0222852	ENSG00000160783	PMF1
ENSCSAG00000002108	ENSCSAT00000000102	10127	1.29025	3.85648	1.18728e-07	3.00842e-06	ENSG00000161681	SHANK1
ENSCSAG00000002109	ENSCSAT00000000125	1915	-0.133378	5.50079	0.337429	0.445884	ENSG00000141568	FOXK2
ENSCSAG00000002110	ENSCSAT00000000128	3881	0.370377	4.66177	0.0193827	0.0439795	ENSG00000141562	NARF
ENSCSAG00000002111	ENSCSAT00000000129	2863	0.305563	5.82448	0.0184988	0.0422637	ENSG00000178927	CYBC1
ENSCSAG00000002113	ENSCSAT00000000130	2383	-0.194923	5.1497	0.0812841	0.142242	ENSG00000111011	RSRC2
ENSCSAG00000002114	ENSCSAT00000000126	2269	0.25457	6.19774	0.0283791	0.0599221	ENSG00000166105	GLB1L3
ENSCSAG00000002115	ENSCSAT00000000133	2602	0.234981	4.30206	0.121214	0.197257	ENSG00000151498	ACAD8
ENSCSAG00000002116	ENSCSAT00000000136	1575	0.763646	2.89605	0.000470067	0.00207802	ENSG00000169660	HEXD
ENSCSAG00000002117	ENSCSAT00000000131	1035	0.730226	0.756034	0.0146256	0.0348399	ENSG00000160781	PAQR6
ENSCSAG00000002118	ENSCSAT00000000135	3226	0.358183	4.82501	0.0119287	0.0294307	ENSG00000181396	OGFOD3
ENSCSAG00000002119	ENSCSAT00000000134	716	-0.0794291	3.9011	0.60805	0.699443	ENSG00000151500	THYN1
ENSCSAG00000002120	ENSCSAT00000000137	5519	0.179855	7.00912	0.0518955	0.0988067	ENSG00000198952	SMG5
ENSCSAG00000002121	ENSCSAT00000000132	2133	-0.510075	4.7579	0.000137746	0.000757524	ENSG00000033030	ZCCHC8
ENSCSAG00000002123	ENSCSAT00000000138	5924	0.0698654	4.16177	0.621197	0.710327	ENSG00000198715	GLMP
ENSCSAG00000002124	ENSCSAT00000000140	1466	0.245285	4.91274	0.0189274	0.0431156	ENSG00000151502	VPS26B
ENSCSAG00000002125	ENSCSAT00000000143	5599	0.549134	1.97835	0.0329966	0.0677062	ENSG00000163472	TMEM79
ENSCSAG00000002128	ENSCSAT00000000145	2363	-0.405914	8.61637	0.000936766	0.00364047	ENSG00000163468	CCT3
ENSCSAG00000002129	ENSCSAT00000000144	9655	-0.521857	7.40245	3.63894e-05	0.000258326	ENSG00000151503	NCAPD3
ENSCSAG00000002130	ENSCSAT00000000146	4828	-0.0589978	3.24397	0.618289	0.707839	ENSG00000213023	SYT3
ENSCSAG00000002132	ENSCSAT00000000148	5737	-0.0957669	6.84665	0.42637	0.5343	ENSG00000130779	CLIP1
ENSCSAG00000002133	ENSCSAT00000000150	2897	0.402616	2.89187	0.0533599	0.101211	ENSG00000131409	LRRC4B
ENSCSAG00000002134	ENSCSAT00000000149	1372	-0.677088	3.81726	0.000950053	0.00368299	ENSG00000166086	JAM3
ENSCSAG00000002138	ENSCSAT00000000154	4915	-0.00599491	5.48865	0.935748	0.956914	ENSG00000256861	NA
ENSCSAG00000002139	ENSCSAT00000000156	1071	1.11153	3.42517	0.000685574	0.00281578	ENSG00000161677	JOSD2
ENSCSAG00000002140	ENSCSAT00000000155	4383	0.30356	2.46503	0.46854	0.574555	ENSG00000080854	IGSF9B
ENSCSAG00000002142	ENSCSAT00000000158	3893	0.205724	8.00411	0.0185493	0.0423483	ENSG00000141551	CSNK1D
ENSCSAG00000002143	ENSCSAT00000000159	6391	0.376238	5.44969	0.000222097	0.00113177	ENSG00000116604	MEF2D
ENSCSAG00000002144	ENSCSAT00000000161	3060	-0.0839824	7.65078	0.47945	0.584908	ENSG00000141526	SLC16A3
ENSCSAG00000002145	ENSCSAT00000000162	4554	0.0534339	6.83933	0.71498	0.787048	ENSG00000184047	DIABLO
ENSCSAG00000002148	ENSCSAT00000000164	2901	0.784796	2.35249	0.000238533	0.00120252	ENSG00000176155	CCDC57
ENSCSAG00000002149	ENSCSAT00000000167	3576	6.55732	0.859055	2.01567e-10	2.46814e-08	ENSG00000182667	NTM
ENSCSAG00000002150	ENSCSAT00000000169	3516	-0.467618	6.03906	0.131586	0.210832	ENSG00000120451	SNX19
ENSCSAG00000002151	ENSCSAT00000000163	4920	-0.725602	5.45247	0.0076766	0.0204276	ENSG00000183856	IQGAP3
ENSCSAG00000002152	ENSCSAT00000000165	1836	0.886213	0.508436	0.00565219	0.015899	ENSG00000158113	LRRC43
ENSCSAG00000002154	ENSCSAT00000000168	789	0.642805	3.81039	9.21378e-05	0.000547771	ENSG00000161671	EMC10
ENSCSAG00000002155	ENSCSAT00000000171	9326	0.258038	8.89133	0.0441381	0.086541	ENSG00000169710	FASN
ENSCSAG00000002157	ENSCSAT00000000175	2058	0.11257	5.2859	0.435729	0.543446	ENSG00000169718	DUS1L
ENSCSAG00000002158	ENSCSAT00000000176	929	-0.168837	6.75	0.33338	0.441603	ENSG00000163382	NAXE
ENSCSAG00000002159	ENSCSAT00000000174	2817	-0.345951	3.26142	0.313418	0.421242	ENSG00000175727	MLXIP
ENSCSAG00000002160	ENSCSAT00000000170	2736	-0.621973	0.395314	0.105718	0.176755	ENSG00000166106	ADAMTS15
ENSCSAG00000002161	ENSCSAT00000000179	4641	0.157399	5.61687	0.361033	0.469668	ENSG00000160818	GPATCH4
ENSCSAG00000002162	ENSCSAT00000000177	4210	0.4417	0.294817	0.183465	0.27578	ENSG00000086967	MYBPC2
ENSCSAG00000002163	ENSCSAT00000000178	6399	0.038276	6.80783	0.657128	0.741031	ENSG00000169727	GPS1
ENSCSAG00000002164	ENSCSAT00000000180	3702	-0.392939	3.25676	0.00073506	0.00298296	ENSG00000110987	BCL7A
ENSCSAG00000002165	ENSCSAT00000000184	1708	0.322301	4.83276	0.0165626	0.0385123	ENSG00000169733	RFNG
ENSCSAG00000002167	ENSCSAT00000000186	4819	0.808248	5.42416	0.000357068	0.00167449	ENSG00000169738	DCXR
ENSCSAG00000002169	ENSCSAT00000000187	4643	0.313034	4.12516	0.0453368	0.0885322	ENSG00000169750	NA
ENSCSAG00000002170	ENSCSAT00000000188	2998	0.732623	4.74633	2.54668e-05	0.000192928	ENSG00000169683	LRRC45
ENSCSAG00000002171	ENSCSAT00000000189	3513	0.368434	1.20614	0.0851353	0.147787	ENSG00000132692	BCAN
ENSCSAG00000002172	ENSCSAT00000000190	832	0.276649	4.33791	0.170003	0.259044	NA	NA
ENSCSAG00000002173	ENSCSAT00000000191	5542	0.455044	0.177023	0.142646	0.224968	ENSG00000132688	NES
ENSCSAG00000002175	ENSCSAT00000000182	5066	1.45541	1.31345	2.73029e-06	3.38681e-05	ENSG00000158023	WDR66
ENSCSAG00000002176	ENSCSAT00000000193	417	-0.614078	2.60829	0.00105506	0.00403775	ENSG00000143320	CRABP2
ENSCSAG00000002177	ENSCSAT00000000194	1062	-0.255956	4.34091	0.0455098	0.0887872	ENSG00000143319	ISG20L2
ENSCSAG00000002178	ENSCSAT00000000196	3440	-0.623821	5.84682	2.32698e-06	2.99954e-05	ENSG00000062822	POLD1
ENSCSAG00000002179	ENSCSAT00000000197	2323	0.0303329	4.90937	0.858901	0.900907	ENSG00000110801	PSMD9
ENSCSAG00000002180	ENSCSAT00000000195	1713	-0.50245	3.02526	0.12345	0.200378	ENSG00000196323	ZBTB44
ENSCSAG00000002181	ENSCSAT00000000199	3415	0.241965	5.92767	0.00726196	0.0195101	ENSG00000131408	NA
ENSCSAG00000002183	ENSCSAT00000000201	2310	2.81302	6.60953	1.82977e-10	2.37612e-08	ENSG00000131400	NAPSA
ENSCSAG00000002184	ENSCSAT00000000198	767	0.0406973	4.42727	0.810301	0.862163	ENSG00000143314	MRPL24
ENSCSAG00000002185	ENSCSAT00000000192	1659	0.665706	2.14993	0.012439	0.0304814	ENSG00000169696	ASPSCR1
ENSCSAG00000002187	ENSCSAT00000000203	5527	0.0460237	3.33335	0.897456	0.929479	ENSG00000139718	SETD1B
ENSCSAG00000002189	ENSCSAT00000000205	5963	0.217368	4.13183	0.134183	0.214093	ENSG00000143303	RRNAD1
ENSCSAG00000002190	ENSCSAT00000000207	971	0.216351	2.7007	0.217602	0.315289	ENSG00000139725	RHOF
ENSCSAG00000002191	ENSCSAT00000000208	3804	0.0463765	10.1671	0.575076	0.672205	ENSG00000084234	APLP2
ENSCSAG00000002192	ENSCSAT00000000209	2169	0.0338683	8.08239	0.738334	0.805712	ENSG00000143321	HDGF
ENSCSAG00000002193	ENSCSAT00000000210	1113	-0.174235	3.4398	0.32273	0.430611	ENSG00000188735	TMEM120B
ENSCSAG00000002194	ENSCSAT00000000212	2216	0.118887	5.41902	0.283026	0.388709	ENSG00000143294	PRCC
ENSCSAG00000002197	ENSCSAT00000000217	2447	-1.03667	5.43344	1.8679e-05	0.000152738	ENSG00000183010	PYCR1
ENSCSAG00000002198	ENSCSAT00000000216	912	0.201375	2.3971	0.196113	0.290724	ENSG00000276045	ORAI1
ENSCSAG00000002199	ENSCSAT00000000218	489	0.548892	3.83265	0.000418791	0.00190702	ENSG00000197063	MAFG
ENSCSAG00000002201	ENSCSAT00000000220	7724	-0.293114	3.91159	0.123933	0.20101	ENSG00000089094	KDM2B
ENSCSAG00000002202	ENSCSAT00000000211	3465	-0.423863	2.21086	0.32467	0.432618	ENSG00000170325	PRDM10
ENSCSAG00000002203	ENSCSAT00000000206	2268	0.799475	0.761682	0.0782067	0.137873	ENSG00000131398	KCNC3
ENSCSAG00000002204	ENSCSAT00000000222	1240	0.231254	4.4781	0.0187214	0.0427089	ENSG00000170633	RNF34
ENSCSAG00000002206	ENSCSAT00000000224	3980	-0.521713	4.33397	0.00843695	0.0219991	ENSG00000170322	NFRKB
ENSCSAG00000002207	ENSCSAT00000000225	2735	-0.185312	6.76503	0.0245657	0.0532404	ENSG00000089053	ANAPC5
ENSCSAG00000002208	ENSCSAT00000000219	1218	0.342121	4.07524	0.00433934	0.0128231	ENSG00000187531	SIRT7
ENSCSAG00000002211	ENSCSAT00000000228	2927	-0.2305	1.95699	0.223758	0.322535	ENSG00000110931	CAMKK2
ENSCSAG00000002212	ENSCSAT00000000230	3357	0.576668	7.27431	0.000497499	0.00216952	ENSG00000185813	PCYT2
ENSCSAG00000002214	ENSCSAT00000000233	568	0.136331	5.55672	0.515619	0.618115	NA	NA
ENSCSAG00000002216	ENSCSAT00000000235	5799	-0.133232	6.88906	0.306047	0.413305	ENSG00000183684	ALYREF
ENSCSAG00000002217	ENSCSAT00000000234	1831	0.160467	4.98769	0.0848427	0.147355	ENSG00000135124	P2RX4
ENSCSAG00000002218	ENSCSAT00000000236	2274	0.403893	7.66007	4.3117e-05	0.000297477	ENSG00000141522	ARHGDIA
ENSCSAG00000002220	ENSCSAT00000000238	3068	0.0824561	10.649	0.323074	0.43082	ENSG00000185624	P4HB
ENSCSAG00000002222	ENSCSAT00000000242	1125	-0.116135	2.38301	0.521192	0.622893	ENSG00000157895	C12orf43
ENSCSAG00000002225	ENSCSAT00000000245	1695	0.683147	6.03836	0.000772645	0.00311537	ENSG00000225663	MCRIP1
ENSCSAG00000002226	ENSCSAT00000000231	6267	-0.861591	3.88229	0.0228778	0.0502495	ENSG00000134909	ARHGAP32
ENSCSAG00000002227	ENSCSAT00000000243	1899	1.58502	0.352955	0.196741	0.291076	ENSG00000135100	HNF1A
ENSCSAG00000002230	ENSCSAT00000000248	4855	-0.201813	6.46361	0.143566	0.226135	ENSG00000262660	NA
ENSCSAG00000002231	ENSCSAT00000000240	3114	-0.971242	4.25192	0.00531223	0.0151118	ENSG00000187800	PEAR1
ENSCSAG00000002232	ENSCSAT00000000249	3534	0.200626	5.70045	0.0399074	0.0793477	ENSG00000157837	SPPL3
ENSCSAG00000002234	ENSCSAT00000000251	669	-0.538555	6.23749	0.00319135	0.00991148	ENSG00000262814	MRPL12
ENSCSAG00000002235	ENSCSAT00000000253	1922	-0.339734	4.64821	0.0188811	0.0430355	ENSG00000122971	ACADS
ENSCSAG00000002237	ENSCSAT00000000254	4490	1.04621	0.805948	0.00226706	0.00751976	ENSG00000151704	KCNJ1
ENSCSAG00000002238	ENSCSAT00000000256	4616	0.201718	7.30205	0.0188442	0.0429591	ENSG00000175970	UNC119B
ENSCSAG00000002239	ENSCSAT00000000255	1080	-0.384765	6.25777	0.00217371	0.00726433	ENSG00000110917	MLEC
ENSCSAG00000002241	ENSCSAT00000000259	2389	-0.101619	6.02759	0.339973	0.448398	ENSG00000185359	HGS
ENSCSAG00000002242	ENSCSAT00000000260	1118	2.03422	2.06604	3.73917e-07	7.30853e-06	ENSG00000157782	CABP1
ENSCSAG00000002243	ENSCSAT00000000261	5320	0.273448	8.05077	0.0273261	0.0581305	ENSG00000134954	ETS1
ENSCSAG00000002245	ENSCSAT00000000263	591	0.542054	2.81863	0.0386497	0.0773364	ENSG00000214087	ARL16
ENSCSAG00000002246	ENSCSAT00000000262	638	0.154985	5.17675	0.447625	0.554999	ENSG00000167272	POP5
ENSCSAG00000002247	ENSCSAT00000000265	838	-0.111118	4.19684	0.230641	0.33049	ENSG00000185298	CCDC137
ENSCSAG00000002248	ENSCSAT00000000266	4886	2.52138	-0.150403	0.000443013	0.00199134	ENSG00000149571	KIRREL3
ENSCSAG00000002250	ENSCSAT00000000268	3224	-0.194898	7.85048	0.0118454	0.029277	ENSG00000022840	RNF10
ENSCSAG00000002253	ENSCSAT00000000269	1388	0.0344716	3.41904	0.805279	0.858273	ENSG00000110080	ST3GAL4
ENSCSAG00000002254	ENSCSAT00000000271	3193	-0.328606	5.52681	0.00367799	0.0111702	ENSG00000110871	COQ5
ENSCSAG00000002255	ENSCSAT00000000272	1182	0.427875	1.44466	0.0612024	0.11315	ENSG00000182612	TSPAN10
ENSCSAG00000002256	ENSCSAT00000000273	5695	0.00224862	6.01311	0.977487	0.985801	ENSG00000110063	DCPS
ENSCSAG00000002257	ENSCSAT00000000274	4434	0.154052	7.60226	0.311598	0.419539	ENSG00000111786	SRSF9
ENSCSAG00000002259	ENSCSAT00000000276	411	-0.0300461	2.04134	0.897126	0.929214	ENSG00000111780	NA
ENSCSAG00000002260	ENSCSAT00000000279	5203	0.411289	4.4266	0.00342478	0.0105196	ENSG00000150455	TIRAP
ENSCSAG00000002261	ENSCSAT00000000278	1961	-0.197582	7.237	0.188886	0.281904	ENSG00000182446	NPLOC4
ENSCSAG00000002262	ENSCSAT00000000281	747	0.0699463	4.87434	0.575256	0.672354	ENSG00000170855	TRIAP1
ENSCSAG00000002263	ENSCSAT00000000283	1885	-0.0167894	7.65218	0.947794	0.965384	ENSG00000111775	COX6A1
ENSCSAG00000002264	ENSCSAT00000000282	1479	-0.777752	0.0990636	0.0283527	0.0598886	ENSG00000186765	FSCN2
ENSCSAG00000002265	ENSCSAT00000000284	972	-1.31003	2.43539	5.36446e-06	5.70394e-05	ENSG00000135097	MSI1
ENSCSAG00000002267	ENSCSAT00000000280	1461	-0.459717	5.17421	8.50135e-06	8.23151e-05	ENSG00000110074	FOXRED1
ENSCSAG00000002268	ENSCSAT00000000287	1548	-0.131773	1.31458	0.496541	0.600918	ENSG00000089163	SIRT4
ENSCSAG00000002269	ENSCSAT00000000288	3909	0.49538	8.13159	3.04141e-05	0.000223666	ENSG00000089159	PXN
ENSCSAG00000002270	ENSCSAT00000000289	980	-0.13921	10.2201	0.484122	0.589179	ENSG00000089157	RPLP0
ENSCSAG00000002271	ENSCSAT00000000290	4417	-0.229775	7.7082	0.0177391	0.0408099	ENSG00000182934	SRPRA
ENSCSAG00000002272	ENSCSAT00000000291	1128	1.27501	3.925	5.70551e-08	1.67584e-06	ENSG00000197798	FAM118B
ENSCSAG00000002273	ENSCSAT00000000293	10120	-0.459737	8.03345	0.0105269	0.0266685	ENSG00000089154	GCN1
ENSCSAG00000002274	ENSCSAT00000000292	1137	-0.536094	3.44054	0.000563667	0.00239249	ENSG00000165526	RPUSD4
ENSCSAG00000002275	ENSCSAT00000000285	10423	0.508812	5.38735	0.0124684	0.0305345	ENSG00000266074	BAHCC1
ENSCSAG00000002276	ENSCSAT00000000295	2900	0.228943	5.92166	0.00278763	0.00890114	ENSG00000111737	RAB35
ENSCSAG00000002277	ENSCSAT00000000294	3861	-0.873675	3.39759	0.0239028	0.0520823	ENSG00000064309	CDON
ENSCSAG00000002278	ENSCSAT00000000296	1707	0.301133	6.60108	0.0616917	0.113887	ENSG00000135127	BICDL1
ENSCSAG00000002281	ENSCSAT00000000299	1443	-0.121345	4.15412	0.16762	0.255881	ENSG00000110060	PUS3
ENSCSAG00000002283	ENSCSAT00000000302	5074	0.0872823	7.59187	0.263572	0.366922	ENSG00000157637	SLC38A10
ENSCSAG00000002284	ENSCSAT00000000300	9137	-0.618413	6.03137	0.0188898	0.0430475	ENSG00000122966	CIT
ENSCSAG00000002286	ENSCSAT00000000304	320	0.48398	2.24268	0.105232	0.17606	ENSG00000224877	NDUFAF8
ENSCSAG00000002288	ENSCSAT00000000306	2664	0.171034	3.59052	0.15111	0.235714	ENSG00000167302	TEPSIN
ENSCSAG00000002290	ENSCSAT00000000308	4422	0.216761	5.23006	0.0121406	0.0298676	ENSG00000111725	PRKAB1
ENSCSAG00000002293	ENSCSAT00000000314	3603	0.375696	4.45827	0.00712174	0.0191991	ENSG00000141577	CEP131
ENSCSAG00000002294	ENSCSAT00000000312	6477	-0.340773	5.38721	0.00133007	0.00488066	ENSG00000149554	CHEK1
ENSCSAG00000002297	ENSCSAT00000000316	2333	-0.976209	5.3626	7.71759e-06	7.61938e-05	ENSG00000152137	HSPB8
ENSCSAG00000002298	ENSCSAT00000000315	2228	-0.439167	7.72607	0.0010038	0.00386513	ENSG00000134910	STT3A
ENSCSAG00000002299	ENSCSAT00000000318	5196	1.48823	4.96636	8.49323e-10	6.5637e-08	ENSG00000175866	BAIAP2
ENSCSAG00000002301	ENSCSAT00000000320	1159	0.0719299	4.84881	0.574923	0.672089	ENSG00000176108	CHMP6
ENSCSAG00000002303	ENSCSAT00000000322	1135	-0.0811328	3.95711	0.523335	0.624782	ENSG00000111707	SUDS3
ENSCSAG00000002304	ENSCSAT00000000319	1455	-0.080701	6.28246	0.207719	0.303948	ENSG00000149547	EI24
ENSCSAG00000002305	ENSCSAT00000000323	5989	-0.307781	3.31625	0.0196482	0.0444693	ENSG00000135090	TAOK3
ENSCSAG00000002306	ENSCSAT00000000277	4710	0.0522609	5.35117	0.787105	0.84384	ENSG00000132694	ARHGEF11
ENSCSAG00000002307	ENSCSAT00000000324	8309	-0.00655198	6.15088	0.960341	0.973339	ENSG00000141564	RPTOR
ENSCSAG00000002308	ENSCSAT00000000326	1837	-1.23682	-0.00620082	0.00766449	0.0204127	ENSG00000149557	FEZ1
ENSCSAG00000002309	ENSCSAT00000000223	6111	-0.294025	5.75413	0.00965604	0.0247344	ENSG00000105357	MYH14
ENSCSAG00000002310	ENSCSAT00000000328	5366	-1.71744	5.69541	2.37749e-06	3.0459e-05	ENSG00000171246	NA
ENSCSAG00000002311	ENSCSAT00000000325	1040	0.208095	4.90708	0.0905487	0.155701	NA	NA
ENSCSAG00000002313	ENSCSAT00000000337	1737	0.178217	3.98531	0.336364	0.444711	ENSG00000150433	TMEM218
ENSCSAG00000002314	ENSCSAT00000000330	5101	-0.0859844	4.37256	0.34154	0.450087	ENSG00000176834	VSIG10
ENSCSAG00000002315	ENSCSAT00000000329	927	0.836541	0.821257	0.00984346	0.025104	ENSG00000173818	ENDOV
ENSCSAG00000002316	ENSCSAT00000000332	2066	-0.436859	4.81598	0.0019166	0.00656165	ENSG00000176871	WSB2
ENSCSAG00000002317	ENSCSAT00000000333	4765	-0.303298	5.86735	0.0484884	0.093567	ENSG00000111445	RFC5
ENSCSAG00000002319	ENSCSAT00000000335	16495	0.0209859	9.29164	0.954756	0.970117	ENSG00000173821	NA
ENSCSAG00000002322	ENSCSAT00000000340	5321	-0.0223058	5.61941	0.820999	0.870376	ENSG00000117036	ETV3
ENSCSAG00000002323	ENSCSAT00000000331	1624	0.307525	0.924158	0.540764	0.6408	ENSG00000134955	SLC37A2
ENSCSAG00000002324	ENSCSAT00000000341	2944	-0.448871	5.73073	0.00293452	0.00925247	ENSG00000135108	FBXO21
ENSCSAG00000002325	ENSCSAT00000000342	4497	-0.151317	3.20014	0.296646	0.40384	ENSG00000088992	TESC
ENSCSAG00000002326	ENSCSAT00000000343	6486	-0.118698	5.9662	0.121416	0.197561	ENSG00000174989	FBXW8
ENSCSAG00000002327	ENSCSAT00000000339	1842	1.34932	2.09048	1.2227e-05	0.000109607	ENSG00000181045	SLC26A11
ENSCSAG00000002329	ENSCSAT00000000349	4767	1.28473	6.2883	1.40284e-06	2.03591e-05	ENSG00000181523	SGSH
ENSCSAG00000002330	ENSCSAT00000000345	1551	-0.125072	2.02601	0.59869	0.692051	ENSG00000135119	RNFT2
ENSCSAG00000002331	ENSCSAT00000000346	2301	0.385094	2.44757	0.0110075	0.0276518	ENSG00000149548	CCDC15
ENSCSAG00000002333	ENSCSAT00000000350	3015	-0.102522	0.628302	0.80051	0.854715	ENSG00000141527	CARD14
ENSCSAG00000002334	ENSCSAT00000000351	750	-0.302452	3.82576	0.00592345	0.0165069	ENSG00000111412	C12orf49
ENSCSAG00000002338	ENSCSAT00000000355	3497	0.356623	6.85121	0.000461004	0.00205312	ENSG00000171298	GAA
ENSCSAG00000002340	ENSCSAT00000000357	11039	-0.229691	6.64565	0.331256	0.439483	ENSG00000123066	MED13L
ENSCSAG00000002342	ENSCSAT00000000358	2112	0.387487	0.926782	0.147034	0.230711	NA	NA
ENSCSAG00000002343	ENSCSAT00000000360	3660	1.52313	2.64461	3.70564e-06	4.29635e-05	ENSG00000141519	CCDC40
ENSCSAG00000002344	ENSCSAT00000000362	3800	1.08913	3.43134	8.28928e-06	8.06969e-05	ENSG00000135111	TBX3
ENSCSAG00000002345	ENSCSAT00000000363	2799	0.0535974	4.69816	0.733428	0.80182	ENSG00000167291	TBC1D16
ENSCSAG00000002348	ENSCSAT00000000365	2584	-0.0611148	5.08216	0.445726	0.553226	ENSG00000141582	CBX4
ENSCSAG00000002349	ENSCSAT00000000366	3807	0.0946487	4.32459	0.313209	0.421006	ENSG00000141570	CBX8
ENSCSAG00000002350	ENSCSAT00000000368	5091	-0.0369139	4.79476	0.685633	0.764193	ENSG00000173894	CBX2
ENSCSAG00000002352	ENSCSAT00000000369	3735	-0.447241	6.31295	0.000731287	0.00297341	ENSG00000122965	RBM19
ENSCSAG00000002354	ENSCSAT00000000372	5740	-0.0101345	5.31091	0.921302	0.946677	ENSG00000142528	ZNF473
ENSCSAG00000002355	ENSCSAT00000000371	2758	0.978103	-0.0224562	0.00568837	0.0159678	ENSG00000167281	RBFOX3
ENSCSAG00000002356	ENSCSAT00000000378	4521	-0.0305866	4.51973	0.768943	0.830117	ENSG00000167280	ENGASE
ENSCSAG00000002357	ENSCSAT00000000375	2923	0.444875	2.13135	0.0571588	0.107156	ENSG00000173918	C1QTNF1
ENSCSAG00000002360	ENSCSAT00000000377	4182	-0.239068	7.2615	0.0173992	0.0401604	ENSG00000171302	CANT1
ENSCSAG00000002362	ENSCSAT00000000361	4155	0.701696	3.20656	0.000464729	0.00206167	ENSG00000154134	ROBO3
ENSCSAG00000002363	ENSCSAT00000000379	2424	0.934601	7.40574	9.39133e-10	6.93628e-08	ENSG00000108679	LGALS3BP
ENSCSAG00000002364	ENSCSAT00000000380	3697	0.185365	9.83331	0.0162998	0.0379854	ENSG00000035862	TIMP2
ENSCSAG00000002365	ENSCSAT00000000382	4584	0.129262	5.42298	0.354166	0.46294	ENSG00000105053	VRK3
ENSCSAG00000002366	ENSCSAT00000000383	1489	0.77134	3.15833	0.00353625	0.0108004	ENSG00000139410	SDSL
ENSCSAG00000002367	ENSCSAT00000000384	5140	0.167162	6.68287	0.0432277	0.0849813	ENSG00000055483	USP36
ENSCSAG00000002370	ENSCSAT00000000387	4176	0.55518	5.0395	3.99563e-06	4.53471e-05	ENSG00000108669	CYTH1
ENSCSAG00000002372	ENSCSAT00000000390	2720	0.516179	4.03558	0.000190861	0.00100106	ENSG00000120458	MSANTD2
ENSCSAG00000002375	ENSCSAT00000000393	3624	0.428535	1.86105	0.0119772	0.0295215	ENSG00000149564	ESAM
ENSCSAG00000002376	ENSCSAT00000000391	2586	-1.40082	6.49123	0.00715128	0.0192663	ENSG00000183853	KIRREL1
ENSCSAG00000002379	ENSCSAT00000000397	3470	0.533806	3.45168	0.0056904	0.0159678	ENSG00000064199	SPA17
ENSCSAG00000002381	ENSCSAT00000000399	1604	0.216362	5.21124	0.0337188	0.0689742	ENSG00000110013	SIAE
ENSCSAG00000002382	ENSCSAT00000000400	1457	-0.0549041	4.22335	0.581087	0.676777	ENSG00000154144	TBRG1
ENSCSAG00000002390	ENSCSAT00000000388	1479	0.172971	5.16878	0.466096	0.572464	ENSG00000151176	PLBD2
ENSCSAG00000002394	ENSCSAT00000000411	1686	0.0376283	4.95219	0.612213	0.702804	ENSG00000087157	PGS1
ENSCSAG00000002396	ENSCSAT00000000414	2233	1.37653	4.37956	2.86833e-05	0.00021293	ENSG00000110002	VWA5A
ENSCSAG00000002402	ENSCSAT00000000417	429	-0.420706	3.57165	0.00177686	0.00617747	ENSG00000089685	BIRC5
ENSCSAG00000002403	ENSCSAT00000000421	3859	-0.527765	3.61337	0.000757064	0.00306139	ENSG00000166261	ZNF202
ENSCSAG00000002404	ENSCSAT00000000423	1426	0.581011	1.22847	0.253046	0.355137	ENSG00000166257	SCN3B
ENSCSAG00000002406	ENSCSAT00000000425	3796	0.118039	3.7809	0.304865	0.412337	ENSG00000023171	GRAMD1B
ENSCSAG00000002407	ENSCSAT00000000422	759	0.482827	1.14973	0.0272356	0.057987	ENSG00000183077	AFMID
ENSCSAG00000002409	ENSCSAT00000000415	2735	0.0302039	3.07826	0.841351	0.887163	ENSG00000089060	SLC8B1
ENSCSAG00000002411	ENSCSAT00000000429	2989	-0.0248467	11.239	0.89927	0.930667	ENSG00000109971	HSPA8
ENSCSAG00000002412	ENSCSAT00000000430	4152	0.735538	4.3747	0.00118426	0.00444557	ENSG00000169136	ATF5
ENSCSAG00000002415	ENSCSAT00000000428	831	-0.523745	6.19052	0.000323306	0.00153797	ENSG00000167900	TK1
ENSCSAG00000002416	ENSCSAT00000000433	7173	1.02803	3.94247	2.85446e-08	9.77515e-07	ENSG00000109944	JHY
ENSCSAG00000002417	ENSCSAT00000000434	2258	0.854825	5.35263	2.45164e-07	5.27239e-06	ENSG00000104946	TBC1D17
ENSCSAG00000002418	ENSCSAT00000000435	764	0.0324456	4.97774	0.772158	0.832574	ENSG00000108639	SYNGR2
ENSCSAG00000002420	ENSCSAT00000000438	2447	0.502947	5.40349	0.00142476	0.00517027	ENSG00000204673	AKT1S1
ENSCSAG00000002421	ENSCSAT00000000439	5116	-0.26987	5.12602	0.0115434	0.0286942	ENSG00000186815	TPCN1
ENSCSAG00000002422	ENSCSAT00000000441	2043	0.506683	4.66199	0.0002654	0.00130397	ENSG00000039650	PNKP
ENSCSAG00000002424	ENSCSAT00000000442	1669	-0.0243353	0.505102	0.930521	0.953587	ENSG00000166578	IQCD
ENSCSAG00000002425	ENSCSAT00000000440	1362	0.0165574	3.26659	0.908484	0.937194	ENSG00000121104	FAM117A
ENSCSAG00000002426	ENSCSAT00000000443	2967	-0.026387	3.99388	0.81736	0.867837	ENSG00000139405	RITA1
ENSCSAG00000002427	ENSCSAT00000000444	1209	0.244407	6.35044	0.0263993	0.0565801	ENSG00000104960	PTOV1
ENSCSAG00000002428	ENSCSAT00000000446	6757	-0.0095259	7.42558	0.948266	0.965529	ENSG00000154127	UBASH3B
ENSCSAG00000002431	ENSCSAT00000000448	2502	0.162277	5.70645	0.0389296	0.0777725	ENSG00000104973	MED25
ENSCSAG00000002432	ENSCSAT00000000449	7542	-0.492721	6.95944	2.17008e-06	2.8292e-05	ENSG00000123064	DDX54
ENSCSAG00000002433	ENSCSAT00000000452	1929	0.192967	3.43309	0.165038	0.252766	ENSG00000010361	FUZ
ENSCSAG00000002437	ENSCSAT00000000453	6700	0.06994	2.51347	0.842848	0.888427	ENSG00000137642	SORL1
ENSCSAG00000002438	ENSCSAT00000000445	1069	0.098697	5.79309	0.466106	0.572464	ENSG00000121073	SLC35B1
ENSCSAG00000002441	ENSCSAT00000000457	984	0.870205	5.42161	0.00419192	0.012449	ENSG00000109929	SC5D
ENSCSAG00000002442	ENSCSAT00000000459	5767	0.422181	6.78218	0.0011987	0.00448503	ENSG00000163565	IFI16
ENSCSAG00000002444	ENSCSAT00000000462	5050	0.388261	1.16492	0.109469	0.181683	ENSG00000111344	RASAL1
ENSCSAG00000002445	ENSCSAT00000000461	1990	1.1296	0.226429	0.00296464	0.00933123	ENSG00000163568	AIM2
ENSCSAG00000002446	ENSCSAT00000000463	3766	0.449311	6.48666	2.78757e-05	0.000208042	ENSG00000196961	AP2A1
ENSCSAG00000002447	ENSCSAT00000000460	7256	-0.568003	3.77983	0.0388714	0.077681	ENSG00000109927	TECTA
ENSCSAG00000002448	ENSCSAT00000000466	1444	1.55232	5.93625	2.57516e-07	5.47194e-06	ENSG00000162706	CADM3
ENSCSAG00000002449	ENSCSAT00000000468	2265	0.25896	2.83992	0.113442	0.186933	NA	NA
ENSCSAG00000002453	ENSCSAT00000000469	1448	-0.237737	2.45074	0.205714	0.301752	ENSG00000285509	NA
ENSCSAG00000002455	ENSCSAT00000000465	904	-0.617011	8.32836	0.000237688	0.00120019	ENSG00000167085	PHB
ENSCSAG00000002458	ENSCSAT00000000476	2217	0.966071	2.97012	0.0364151	0.0736862	ENSG00000132693	CRP
ENSCSAG00000002459	ENSCSAT00000000477	5257	2.68623	4.40471	2.11344e-12	9.83767e-10	ENSG00000111335	OAS2
ENSCSAG00000002462	ENSCSAT00000000480	2122	-0.387431	2.64298	0.124411	0.201703	ENSG00000198740	ZNF652
ENSCSAG00000002463	ENSCSAT00000000479	731	0.304572	3.01928	0.344817	0.4532	ENSG00000158716	DUSP23
ENSCSAG00000002467	ENSCSAT00000000484	6116	0.393009	7.02995	0.00817944	0.0215116	ENSG00000111331	OAS3
ENSCSAG00000002468	ENSCSAT00000000487	1725	2.00376	4.60668	4.14816e-10	4.13763e-08	ENSG00000089127	OAS1
ENSCSAG00000002470	ENSCSAT00000000489	9803	0.606478	9.22491	0.00283826	0.00903068	ENSG00000196914	ARHGEF12
ENSCSAG00000002472	ENSCSAT00000000488	3995	0.814247	4.56468	3.46382e-06	4.06095e-05	ENSG00000181264	TMEM136
ENSCSAG00000002474	ENSCSAT00000000492	996	-0.23625	6.28526	0.0561078	0.105547	ENSG00000126457	PRMT1
ENSCSAG00000002477	ENSCSAT00000000495	5560	0.41853	6.45906	0.0136806	0.0330204	ENSG00000126456	IRF3
ENSCSAG00000002480	ENSCSAT00000000497	6162	1.20256	6.18568	4.69336e-08	1.45645e-06	ENSG00000184232	OAF
ENSCSAG00000002481	ENSCSAT00000000498	3942	-0.109688	6.78962	0.182725	0.27493	ENSG00000126461	SCAF1
ENSCSAG00000002482	ENSCSAT00000000501	1036	0.412582	5.49141	0.0212455	0.0473196	ENSG00000126458	RRAS
ENSCSAG00000002484	ENSCSAT00000000490	1993	-0.634596	6.14642	0.0584463	0.109049	ENSG00000179295	PTPN11
ENSCSAG00000002485	ENSCSAT00000000499	1245	2.20947	0.345617	1.19122e-06	1.78018e-05	ENSG00000243284	VSIG8
ENSCSAG00000002486	ENSCSAT00000000503	5801	2.2324	4.82914	1.90208e-13	1.99211e-10	ENSG00000110400	NECTIN1
ENSCSAG00000002489	ENSCSAT00000000506	1860	1.01417	0.657017	0.0151913	0.0359476	ENSG00000213085	CFAP45
ENSCSAG00000002490	ENSCSAT00000000508	1422	-0.446211	1.41045	0.206346	0.302432	ENSG00000036672	USP2
ENSCSAG00000002492	ENSCSAT00000000505	830	-0.284068	7.3347	0.0558887	0.105246	NA	NA
ENSCSAG00000002493	ENSCSAT00000000512	1748	0.0498041	9.10004	0.708019	0.781762	ENSG00000158710	TAGLN2
ENSCSAG00000002494	ENSCSAT00000000511	4741	0.263564	8.10942	0.0688549	0.124282	ENSG00000159210	SNF8
ENSCSAG00000002495	ENSCSAT00000000514	7574	0.137797	5.5248	0.219116	0.317154	ENSG00000126464	PRR12
ENSCSAG00000002496	ENSCSAT00000000513	1184	0.206028	5.29432	0.0513261	0.0979748	ENSG00000159202	UBE2Z
ENSCSAG00000002499	ENSCSAT00000000517	1256	0.375471	4.49224	0.0162046	0.0378057	ENSG00000142546	NOSIP
ENSCSAG00000002501	ENSCSAT00000000518	1411	-1.32251	1.14133	0.00015387	0.000833193	ENSG00000142552	RCN3
ENSCSAG00000002502	ENSCSAT00000000516	558	-0.200649	6.02977	0.39968	0.50734	ENSG00000159199	ATP5MC1
ENSCSAG00000002503	ENSCSAT00000000521	1971	-1.63409	5.07415	1.75259e-08	6.51672e-07	ENSG00000076706	NA
ENSCSAG00000002504	ENSCSAT00000000519	13707	-0.317063	5.38187	0.438626	0.546511	ENSG00000173064	HECTD4
ENSCSAG00000002505	ENSCSAT00000000522	2763	-0.615403	4.19318	0.250409	0.352152	ENSG00000110395	CBL
ENSCSAG00000002506	ENSCSAT00000000523	1351	0.313353	6.11688	0.00219114	0.0073007	ENSG00000136436	CALCOCO2
ENSCSAG00000002509	ENSCSAT00000000528	2710	0.208558	5.57833	0.0122906	0.0301754	ENSG00000135148	TRAFD1
ENSCSAG00000002510	ENSCSAT00000000527	3398	3.29299	-0.101294	0.00496846	0.0143351	ENSG00000172367	PDZD3
ENSCSAG00000002511	ENSCSAT00000000525	2217	-0.890489	0.696707	0.0116686	0.0289652	ENSG00000170703	TTLL6
ENSCSAG00000002513	ENSCSAT00000000520	1038	0.275682	1.74271	0.215373	0.312746	ENSG00000104870	FCGRT
ENSCSAG00000002514	ENSCSAT00000000530	4306	-0.106418	5.25793	0.249327	0.351019	ENSG00000160703	NLRX1
ENSCSAG00000002516	ENSCSAT00000000534	6290	-0.264339	6.42579	0.0474498	0.0918309	ENSG00000111300	NAA25
ENSCSAG00000002517	ENSCSAT00000000532	855	0.720419	1.89828	0.000850516	0.00336882	ENSG00000159184	HOXB13
ENSCSAG00000002518	ENSCSAT00000000535	2022	0.995103	5.13348	7.77057e-08	2.13233e-06	ENSG00000162729	IGSF8
ENSCSAG00000002520	ENSCSAT00000000538	2595	0.200306	8.05991	0.230344	0.330137	ENSG00000089248	ERP29
ENSCSAG00000002521	ENSCSAT00000000536	753	-2.82918	-0.248404	1.18618e-05	0.000106943	ENSG00000170689	HOXB9
ENSCSAG00000002522	ENSCSAT00000000537	2490	-0.170094	3.75737	0.158029	0.244504	ENSG00000172273	HINFP
ENSCSAG00000002523	ENSCSAT00000000539	2524	0.422224	3.31928	0.0484763	0.0935582	ENSG00000120068	HOXB8
ENSCSAG00000002524	ENSCSAT00000000542	654	0.250837	1.72057	0.381845	0.489997	ENSG00000260027	HOXB7
ENSCSAG00000002526	ENSCSAT00000000544	672	0.660939	3.14242	0.00071549	0.00291863	ENSG00000108511	HOXB6
ENSCSAG00000002528	ENSCSAT00000000543	4425	-0.238884	4.31772	0.039585	0.0789189	ENSG00000172375	C2CD2L
ENSCSAG00000002529	ENSCSAT00000000545	1915	0.767759	1.98886	0.0022021	0.00733323	ENSG00000120075	HOXB5
ENSCSAG00000002530	ENSCSAT00000000548	756	0.034401	0.691445	0.90593	0.935249	ENSG00000182742	HOXB4
ENSCSAG00000002531	ENSCSAT00000000546	1227	-0.223075	3.20022	0.0755627	0.133983	ENSG00000172269	DPAGT1
ENSCSAG00000002532	ENSCSAT00000000547	4446	-0.327821	4.76058	0.000339219	0.00160455	ENSG00000089022	MAPKAPK5
ENSCSAG00000002533	ENSCSAT00000000550	1296	0.424723	2.36436	0.0179589	0.0412477	ENSG00000120093	HOXB3
ENSCSAG00000002534	ENSCSAT00000000551	2359	0.0761906	9.97397	0.688475	0.766205	ENSG00000142534	RPS11
ENSCSAG00000002535	ENSCSAT00000000553	1671	-0.385736	4.73257	0.00644277	0.0176835	ENSG00000256269	HMBS
ENSCSAG00000002536	ENSCSAT00000000554	1071	0.255573	2.5723	0.166008	0.253943	ENSG00000173917	HOXB2
ENSCSAG00000002537	ENSCSAT00000000555	1600	0.291993	8.41453	0.271126	0.375359	NA	NA
ENSCSAG00000002540	ENSCSAT00000000557	4747	0.285944	5.50464	0.00105039	0.00402358	ENSG00000160695	VPS11
ENSCSAG00000002541	ENSCSAT00000000561	5088	-0.572604	7.9497	0.00140818	0.00512243	ENSG00000149428	HYOU1
ENSCSAG00000002544	ENSCSAT00000000562	2628	0.920919	6.68738	9.10066e-07	1.44598e-05	ENSG00000137700	SLC37A4
ENSCSAG00000002545	ENSCSAT00000000564	3815	0.196881	4.95132	0.183998	0.27644	ENSG00000002919	SNX11
ENSCSAG00000002546	ENSCSAT00000000563	749	0.368691	5.36855	0.0491975	0.0947028	ENSG00000196655	TRAPPC4
ENSCSAG00000002547	ENSCSAT00000000565	801	-0.285226	6.1636	0.00472415	0.0137445	ENSG00000108468	CBX1
ENSCSAG00000002549	ENSCSAT00000000566	354	-0.0286383	6.29281	0.897771	0.929652	NA	NA
ENSCSAG00000002550	ENSCSAT00000000568	3060	-0.0838279	7.56378	0.556637	0.655837	ENSG00000082641	NFE2L1
ENSCSAG00000002551	ENSCSAT00000000569	546	0.497427	4.68728	0.000243333	0.00122084	ENSG00000162734	PEA15
ENSCSAG00000002552	ENSCSAT00000000571	632	0.465064	1.22403	0.0216403	0.0480521	ENSG00000186166	CCDC84
ENSCSAG00000002553	ENSCSAT00000000559	2409	0.0626903	3.82371	0.560721	0.659536	ENSG00000161618	ALDH16A1
ENSCSAG00000002554	ENSCSAT00000000573	1834	0.157326	5.65981	0.264648	0.368119	ENSG00000132716	DCAF8
ENSCSAG00000002555	ENSCSAT00000000552	1554	0.594296	6.32578	8.82867e-06	8.45722e-05	ENSG00000111275	ALDH2
ENSCSAG00000002557	ENSCSAT00000000572	1440	0.257465	5.51492	0.026472	0.0566973	ENSG00000162735	PEX19
ENSCSAG00000002560	ENSCSAT00000000576	10037	0.400479	7.26049	0.0110461	0.0277267	ENSG00000186174	BCL9L
ENSCSAG00000002562	ENSCSAT00000000581	2347	-0.0306456	6.70389	0.797598	0.852109	ENSG00000108465	CDK5RAP3
ENSCSAG00000002563	ENSCSAT00000000578	5407	-0.437412	8.46344	0.00108011	0.00411605	ENSG00000122218	COPA
ENSCSAG00000002564	ENSCSAT00000000583	1726	-0.412216	4.71124	0.136997	0.217837	ENSG00000110367	DDX6
ENSCSAG00000002565	ENSCSAT00000000580	786	-0.397448	3.80831	0.00912872	0.023544	ENSG00000108439	PNPO
ENSCSAG00000002567	ENSCSAT00000000584	2125	-0.0993478	3.666	0.600163	0.693213	ENSG00000167182	SP2
ENSCSAG00000002568	ENSCSAT00000000587	5052	0.0523012	8.35416	0.659992	0.743328	ENSG00000019144	PHLDB1
ENSCSAG00000002569	ENSCSAT00000000586	1370	0.654657	4.57488	2.98618e-05	0.000220248	ENSG00000141295	SCRN2
ENSCSAG00000002570	ENSCSAT00000000588	4305	-0.413379	7.95418	0.00071443	0.00291714	ENSG00000095139	ARCN1
ENSCSAG00000002571	ENSCSAT00000000589	6304	0.258739	4.87351	0.0266668	0.0570465	ENSG00000118096	IFT46
ENSCSAG00000002572	ENSCSAT00000000582	2130	0.0473435	6.3873	0.643096	0.729329	ENSG00000162736	NCSTN
ENSCSAG00000002573	ENSCSAT00000000579	3358	-0.625074	4.42691	4.50231e-06	4.97165e-05	ENSG00000111271	ACAD10
ENSCSAG00000002574	ENSCSAT00000000590	966	1.14419	0.0863412	0.000302813	0.00145147	ENSG00000141294	LRRC46
ENSCSAG00000002575	ENSCSAT00000000592	1842	0.494897	4.09715	0.0017872	0.00620483	ENSG00000149582	TMEM25
ENSCSAG00000002576	ENSCSAT00000000591	1997	-0.126483	6.81008	0.381244	0.489526	ENSG00000159111	MRPL10
ENSCSAG00000002577	ENSCSAT00000000594	5248	-0.873918	4.43757	1.96773e-05	0.000159654	ENSG00000162738	VANGL2
ENSCSAG00000002579	ENSCSAT00000000596	1935	-0.10187	5.17507	0.489279	0.594016	ENSG00000104872	PIH1D1
ENSCSAG00000002580	ENSCSAT00000000597	1735	0.441282	2.33289	0.1087	0.180539	ENSG00000006025	NA
ENSCSAG00000002581	ENSCSAT00000000598	2518	-0.368476	4.39049	0.00449559	0.0132011	ENSG00000089234	BRAP
ENSCSAG00000002583	ENSCSAT00000000601	2953	-0.190258	0.821458	0.407852	0.515319	ENSG00000104888	SLC17A7
ENSCSAG00000002585	ENSCSAT00000000600	11475	-0.554903	6.68017	0.185835	0.278642	ENSG00000118058	KMT2A
ENSCSAG00000002590	ENSCSAT00000000605	3743	-0.643804	5.20617	0.0122075	0.0300067	ENSG00000204842	ATXN2
ENSCSAG00000002592	ENSCSAT00000000611	444	-0.216061	6.89369	0.369549	0.47837	NA	NA
ENSCSAG00000002595	ENSCSAT00000000612	1753	0.839821	3.60634	0.0291563	0.0612668	ENSG00000111252	SH2B3
ENSCSAG00000002597	ENSCSAT00000000617	6185	-0.185121	6.5963	0.0423503	0.0834785	ENSG00000110344	UBE4A
ENSCSAG00000002598	ENSCSAT00000000607	3347	0.431086	4.16217	0.00816712	0.0215039	ENSG00000198933	TBKBP1
ENSCSAG00000002605	ENSCSAT00000000621	6730	-0.446706	9.90983	4.0369e-05	0.00028124	ENSG00000108424	KPNB1
ENSCSAG00000002606	ENSCSAT00000000623	5570	1.0115	2.92871	2.7834e-05	0.00020797	ENSG00000160588	MPZL3
ENSCSAG00000002610	ENSCSAT00000000627	4609	-0.0112584	8.39325	0.881082	0.916903	ENSG00000141279	NPEPPS
ENSCSAG00000002614	ENSCSAT00000000631	2095	1.3943	0.491015	0.000455504	0.00203295	ENSG00000177098	SCN4B
ENSCSAG00000002615	ENSCSAT00000000635	1241	-0.562559	3.502	0.0029794	0.00936361	ENSG00000158769	F11R
ENSCSAG00000002616	ENSCSAT00000000633	910	-0.116065	4.14573	0.333698	0.44193	ENSG00000278845	MRPL45
ENSCSAG00000002617	ENSCSAT00000000637	351	0.750275	2.54291	0.0227078	0.049937	ENSG00000215845	TSTD1
ENSCSAG00000002622	ENSCSAT00000000636	1101	0.250236	3.65323	0.0277247	0.0587398	ENSG00000158773	USF1
ENSCSAG00000002624	ENSCSAT00000000640	1522	0.062322	6.54043	0.519818	0.621724	ENSG00000186298	PPP1CC
ENSCSAG00000002626	ENSCSAT00000000645	1354	-0.240285	8.44395	0.0748549	0.132972	NA	NA
ENSCSAG00000002628	ENSCSAT00000000643	1746	-0.225498	2.34512	0.462705	0.569511	ENSG00000274211	SOCS7
ENSCSAG00000002631	ENSCSAT00000000649	2223	0.406423	3.16021	0.0586414	0.109364	ENSG00000162755	KLHDC9
ENSCSAG00000002632	ENSCSAT00000000652	5857	-0.378912	7.0308	0.00529437	0.0150815	ENSG00000275832	ARHGAP23
ENSCSAG00000002633	ENSCSAT00000000651	588	-0.227464	5.41138	0.22412	0.322909	ENSG00000143256	PFDN2
ENSCSAG00000002635	ENSCSAT00000000650	3552	0.885186	0.669799	0.0152635	0.0360856	ENSG00000277363	SRCIN1
ENSCSAG00000002636	ENSCSAT00000000646	1764	0.493251	4.65308	5.30538e-05	0.000352231	ENSG00000204852	TCTN1
ENSCSAG00000002638	ENSCSAT00000000654	288	1.6266	0.82626	8.22069e-06	8.01533e-05	ENSG00000137726	FXYD6
ENSCSAG00000002639	ENSCSAT00000000653	999	0.346002	3.27018	0.00457101	0.0133725	ENSG00000158793	NIT1
ENSCSAG00000002640	ENSCSAT00000000657	7837	0.118698	6.76862	0.395329	0.502986	ENSG00000275023	MLLT6
ENSCSAG00000002641	ENSCSAT00000000658	964	3.80147	7.53275	7.95196e-08	2.17735e-06	ENSG00000137731	FXYD2
ENSCSAG00000002642	ENSCSAT00000000655	1344	-0.849668	-0.0588545	0.0647657	0.118345	ENSG00000074219	TEAD2
ENSCSAG00000002644	ENSCSAT00000000660	4340	0.464003	5.70905	0.0249876	0.0540153	ENSG00000277972	CISD3
ENSCSAG00000002645	ENSCSAT00000000661	1134	0.21671	3.49198	0.0854411	0.148236	ENSG00000158796	DEDD
ENSCSAG00000002646	ENSCSAT00000000662	1075	-0.280886	5.62796	0.00351114	0.0107315	ENSG00000277258	PCGF2
ENSCSAG00000002647	ENSCSAT00000000664	1236	-0.551024	2.98922	0.0646886	0.118241	ENSG00000196850	PPTC7
ENSCSAG00000002648	ENSCSAT00000000663	1695	0.156495	4.43605	0.126657	0.20442	ENSG00000143258	USP21
ENSCSAG00000002649	ENSCSAT00000000665	739	-0.21531	6.8075	0.237169	0.337264	ENSG00000277791	PSMB3
ENSCSAG00000002650	ENSCSAT00000000668	4005	-1.00349	0.204034	0.000330562	0.00156774	ENSG00000104894	CD37
ENSCSAG00000002651	ENSCSAT00000000669	3194	0.410441	6.281	0.0273563	0.0581652	ENSG00000276293	PIP4K2B
ENSCSAG00000002652	ENSCSAT00000000670	3021	1.00303	0.901475	0.00217387	0.00726433	ENSG00000063127	SLC6A16
ENSCSAG00000002653	ENSCSAT00000000671	1477	0.0657786	3.18165	0.699847	0.775519	ENSG00000143224	PPOX
ENSCSAG00000002654	ENSCSAT00000000672	3300	-0.111215	5.53953	0.360517	0.469462	ENSG00000273559	CWC25
ENSCSAG00000002656	ENSCSAT00000000675	2000	0.112023	4.52709	0.368519	0.477331	ENSG00000158850	B4GALT3
ENSCSAG00000002658	ENSCSAT00000000676	431	-0.110792	9.43494	0.609762	0.700862	ENSG00000125691	RPL23
ENSCSAG00000002659	ENSCSAT00000000679	4494	0.602759	9.7245	4.37321e-07	8.24548e-06	ENSG00000002834	LASP1
ENSCSAG00000002660	ENSCSAT00000000678	731	-0.0174611	5.47915	0.927688	0.951304	ENSG00000111237	VPS29
ENSCSAG00000002661	ENSCSAT00000000680	3845	0.47973	0.287806	0.257285	0.359724	NA	NA
ENSCSAG00000002662	ENSCSAT00000000681	864	-0.411285	3.40306	0.0103088	0.0261792	ENSG00000204856	FAM216A
ENSCSAG00000002665	ENSCSAT00000000683	1476	-0.40739	5.762	0.0106322	0.0268989	ENSG00000111231	GPN3
ENSCSAG00000002666	ENSCSAT00000000685	1038	-0.194607	4.44028	0.0607129	0.112427	ENSG00000196510	ANAPC7
ENSCSAG00000002668	ENSCSAT00000000686	1994	-0.441617	7.15037	0.00289289	0.00915355	ENSG00000158864	NDUFS2
ENSCSAG00000002670	ENSCSAT00000000687	5013	-0.192846	7.97565	0.288676	0.395059	ENSG00000174437	ATP2A2
ENSCSAG00000002671	ENSCSAT00000000690	6319	-0.319777	0.661579	0.107334	0.178846	ENSG00000161381	PLXDC1
ENSCSAG00000002674	ENSCSAT00000000693	3654	-0.0621225	4.14104	0.644419	0.730303	ENSG00000158882	TOMM40L
ENSCSAG00000002675	ENSCSAT00000000692	4158	0.993342	2.06078	1.42788e-05	0.000123084	ENSG00000067191	CACNB1
ENSCSAG00000002677	ENSCSAT00000000697	1211	-0.0740348	9.68091	0.718487	0.789534	ENSG00000108298	RPL19
ENSCSAG00000002679	ENSCSAT00000000695	3201	1.50669	5.49371	8.57982e-09	3.81029e-07	ENSG00000141750	STAC2
ENSCSAG00000002680	ENSCSAT00000000698	1795	-0.220892	0.251157	0.339959	0.448398	ENSG00000158887	MPZ
ENSCSAG00000002681	ENSCSAT00000000700	1605	-0.255067	4.01221	0.0720937	0.129052	ENSG00000108306	FBXL20
ENSCSAG00000002683	ENSCSAT00000000702	8384	0.0580895	5.23454	0.4773	0.582965	ENSG00000110274	CEP164
ENSCSAG00000002684	ENSCSAT00000000704	6693	-0.123572	5.4105	0.237422	0.337547	ENSG00000186318	BACE1
ENSCSAG00000002685	ENSCSAT00000000705	3225	-0.229216	4.21484	0.0126111	0.0308419	ENSG00000167257	RNF214
ENSCSAG00000002686	ENSCSAT00000000707	2493	-0.227504	4.86569	0.0599807	0.111383	ENSG00000160613	PCSK7
ENSCSAG00000002688	ENSCSAT00000000689	2563	0.107377	4.80293	0.307097	0.414476	ENSG00000122970	IFT81
ENSCSAG00000002689	ENSCSAT00000000701	4951	-0.515051	6.60133	0.156789	0.243034	ENSG00000125686	MED1
ENSCSAG00000002690	ENSCSAT00000000706	606	0.481892	3.19398	0.133687	0.213543	ENSG00000149591	TAGLN
ENSCSAG00000002692	ENSCSAT00000000710	5406	0.902692	5.21889	1.73341e-05	0.000143894	ENSG00000149577	SIDT2
ENSCSAG00000002693	ENSCSAT00000000711	3098	0.222573	4.36991	0.00765607	0.0203989	ENSG00000141013	GAS8
ENSCSAG00000002695	ENSCSAT00000000713	6181	-0.0754326	7.33799	0.311934	0.419742	ENSG00000168092	PAFAH1B2
ENSCSAG00000002696	ENSCSAT00000000712	4170	-0.668093	6.35851	0.0522231	0.0993402	ENSG00000167258	CDK12
ENSCSAG00000002697	ENSCSAT00000000714	531	-0.442039	0.02108	0.188305	0.281372	ENSG00000003249	DBNDD1
ENSCSAG00000002700	ENSCSAT00000000717	2488	-1.32686	0.732244	9.53107e-05	0.000564764	ENSG00000131771	PPP1R1B
ENSCSAG00000002702	ENSCSAT00000000721	4466	0.493312	5.83873	0.000181748	0.000960557	ENSG00000140995	DEF8
ENSCSAG00000002703	ENSCSAT00000000720	6439	0.693821	6.40024	0.000317281	0.00151504	ENSG00000160584	SIK3
ENSCSAG00000002705	ENSCSAT00000000722	1338	0.43699	4.49827	0.00107029	0.00408611	ENSG00000131748	STARD3
ENSCSAG00000002706	ENSCSAT00000000725	1782	0.486715	5.38427	0.0294024	0.0616397	ENSG00000258947	TUBB3
ENSCSAG00000002707	ENSCSAT00000000723	4673	-0.154527	5.4668	0.119554	0.195036	ENSG00000076513	ANKRD13A
ENSCSAG00000002711	ENSCSAT00000000729	568	0	-0.398436	1	1	ENSG00000110245	APOC3
ENSCSAG00000002712	ENSCSAT00000000732	1645	1.58168	0.183098	0.205942	0.301962	ENSG00000110244	APOA4
ENSCSAG00000002713	ENSCSAT00000000731	2756	0.187006	5.89705	0.0536308	0.101557	ENSG00000141002	TCF25
ENSCSAG00000002714	ENSCSAT00000000730	2959	0.846831	5.36073	1.57544e-06	2.21505e-05	ENSG00000161395	PGAP3
ENSCSAG00000002715	ENSCSAT00000000733	5854	0.325833	6.1363	0.0101824	0.0258791	ENSG00000139436	GIT2
ENSCSAG00000002716	ENSCSAT00000000728	1021	0.146947	3.61073	0.402757	0.510473	ENSG00000081721	DUSP12
ENSCSAG00000002717	ENSCSAT00000000734	1101	0.298827	1.0281	0.230891	0.330658	ENSG00000110243	APOA5
ENSCSAG00000002718	ENSCSAT00000000735	4037	0.411065	4.67496	0.00102794	0.00394839	ENSG00000204991	SPIRE2
ENSCSAG00000002719	ENSCSAT00000000736	3528	-0.410201	5.05289	0.000847696	0.00336189	ENSG00000139437	TCHP
ENSCSAG00000002720	ENSCSAT00000000738	5806	0.0832883	6.88057	0.303932	0.411308	ENSG00000141736	ERBB2
ENSCSAG00000002721	ENSCSAT00000000737	2048	-0.678565	5.84403	0.00551085	0.0155746	ENSG00000118217	ATF6
ENSCSAG00000002722	ENSCSAT00000000739	1380	-0.5053	5.35537	0.000446214	0.00200358	ENSG00000109917	ZPR1
ENSCSAG00000002723	ENSCSAT00000000741	462	0.334267	1.18931	0.227987	0.327505	NA	NA
ENSCSAG00000002724	ENSCSAT00000000743	996	0.156107	5.48512	0.457813	0.564651	ENSG00000141741	MIEN1
ENSCSAG00000002725	ENSCSAT00000000744	3100	1.38195	4.95282	8.03337e-07	1.32324e-05	ENSG00000162745	OLFML2B
ENSCSAG00000002726	ENSCSAT00000000745	2294	0.464144	5.4476	0.00105915	0.0040497	ENSG00000139433	GLTP
ENSCSAG00000002727	ENSCSAT00000000673	3642	0.154254	4.79851	0.312891	0.42067	ENSG00000130529	TRPM4
ENSCSAG00000002728	ENSCSAT00000000746	2246	-0.0122037	5.50344	0.942902	0.962204	ENSG00000141738	GRB7
ENSCSAG00000002730	ENSCSAT00000000749	2475	0.113938	2.78442	0.474299	0.580315	ENSG00000111199	TRPV4
ENSCSAG00000002732	ENSCSAT00000000742	1860	-0.0250102	4.29452	0.761199	0.823584	ENSG00000137656	BUD13
ENSCSAG00000002733	ENSCSAT00000000751	1617	0.618434	-0.0874242	0.0800595	0.140509	ENSG00000139438	FAM222A
ENSCSAG00000002735	ENSCSAT00000000750	5581	-0.675363	4.71826	0.00269921	0.00867519	ENSG00000254706	NA
ENSCSAG00000002736	ENSCSAT00000000753	2431	0.224768	5.82224	0.0740658	0.131812	ENSG00000172057	ORMDL3
ENSCSAG00000002738	ENSCSAT00000000755	1209	0.709456	3.92451	0.00171551	0.00601074	ENSG00000110921	MVK
ENSCSAG00000002740	ENSCSAT00000000756	4579	-0.231685	6.19913	0.0244302	0.0529925	ENSG00000182985	CADM1
ENSCSAG00000002741	ENSCSAT00000000759	4180	0.494545	4.12858	0.0109795	0.0275925	ENSG00000139428	MMAB
ENSCSAG00000002742	ENSCSAT00000000767	1569	-0.75488	5.35798	0.0552843	0.104239	ENSG00000152332	UHMK1
ENSCSAG00000002744	ENSCSAT00000000762	3108	-1.20018	6.72113	6.61906e-07	1.14743e-05	ENSG00000117143	UAP1
ENSCSAG00000002746	ENSCSAT00000000761	6373	0.0222984	6.11608	0.84883	0.893176	ENSG00000151148	UBE3B
ENSCSAG00000002747	ENSCSAT00000000763	2568	-2.21429	3.85138	1.71458e-05	0.000142613	ENSG00000162733	DDR2
ENSCSAG00000002748	ENSCSAT00000000764	2137	-0.252546	7.95747	0.00529001	0.0150804	ENSG00000108344	PSMD3
ENSCSAG00000002749	ENSCSAT00000000768	2148	0.633214	4.73368	0.0107809	0.0272241	ENSG00000132196	HSD17B7
ENSCSAG00000002751	ENSCSAT00000000771	4815	0.638767	6.32875	4.18217e-08	1.32731e-06	ENSG00000110906	KCTD10
ENSCSAG00000002754	ENSCSAT00000000773	2220	-0.300756	5.83192	0.071798	0.128614	ENSG00000076043	REXO2
ENSCSAG00000002755	ENSCSAT00000000774	3598	-0.225605	3.33141	0.0865009	0.149724	ENSG00000177380	PPFIA3
ENSCSAG00000002756	ENSCSAT00000000775	4288	-0.138572	6.03404	0.131977	0.211325	ENSG00000076053	RBM7
ENSCSAG00000002757	ENSCSAT00000000777	6340	1.39094	-0.075486	0.00238164	0.00784394	ENSG00000166741	NNMT
ENSCSAG00000002758	ENSCSAT00000000776	981	0.0873556	2.39438	0.702258	0.777208	ENSG00000104863	LIN7B
ENSCSAG00000002759	ENSCSAT00000000778	2865	0.254185	7.59948	0.0108003	0.0272624	ENSG00000104852	SNRNP70
ENSCSAG00000002765	ENSCSAT00000000785	3502	-0.336056	5.71589	7.39269e-05	0.000455895	ENSG00000008838	MED24
ENSCSAG00000002768	ENSCSAT00000000786	3251	-0.29716	3.99849	0.0983893	0.16654	ENSG00000126351	THRA
ENSCSAG00000002769	ENSCSAT00000000787	4242	-0.277053	6.40425	0.0133195	0.0322791	ENSG00000183207	RUVBL2
ENSCSAG00000002770	ENSCSAT00000000740	4368	-0.66981	5.38305	0.000509665	0.00221107	ENSG00000187741	FANCA
ENSCSAG00000002772	ENSCSAT00000000788	6419	-0.0888548	4.78256	0.383319	0.490855	ENSG00000126368	NR1D1
ENSCSAG00000002773	ENSCSAT00000000789	3417	0.269852	5.27572	0.00304446	0.00952996	ENSG00000104812	GYS1
ENSCSAG00000002774	ENSCSAT00000000791	4751	0.284922	7.01922	0.00273804	0.00877178	ENSG00000188895	MSL1
ENSCSAG00000002775	ENSCSAT00000000790	2071	0.187061	11.4948	0.357761	0.466547	ENSG00000087086	FTL
ENSCSAG00000002776	ENSCSAT00000000793	1777	-0.0404921	6.21259	0.845621	0.890502	ENSG00000087088	BAX
ENSCSAG00000002777	ENSCSAT00000000795	4185	0.105399	7.21194	0.106388	0.177663	ENSG00000108349	CASC3
ENSCSAG00000002778	ENSCSAT00000000797	1128	-0.0550369	3.24393	0.8018	0.855645	ENSG00000104808	DHDH
ENSCSAG00000002780	ENSCSAT00000000796	3992	0.699944	1.57939	0.0083999	0.0219161	ENSG00000108352	RAPGEFL1
ENSCSAG00000002783	ENSCSAT00000000799	1263	-0.461307	3.45533	0.159404	0.246088	ENSG00000171475	WIPF2
ENSCSAG00000002784	ENSCSAT00000000801	4561	-0.533248	6.64588	0.00444418	0.0130807	ENSG00000094804	CDC6
ENSCSAG00000002785	ENSCSAT00000000802	4851	-0.461234	5.33164	0.000546579	0.00233653	ENSG00000048028	USP28
ENSCSAG00000002786	ENSCSAT00000000804	3409	-0.121474	5.47207	0.230759	0.330583	ENSG00000131759	RARA
ENSCSAG00000002787	ENSCSAT00000000806	1936	0.375974	3.44546	0.0202404	0.0454902	ENSG00000158805	ZNF276
ENSCSAG00000002789	ENSCSAT00000000798	3673	0.351518	6.93536	0.00101147	0.00389108	ENSG00000104805	NUCB1
ENSCSAG00000002790	ENSCSAT00000000809	6375	-0.49153	8.96896	0.003046	0.0095324	ENSG00000131747	TOP2A
ENSCSAG00000002794	ENSCSAT00000000805	2395	-0.434915	5.33291	9.79456e-05	0.000576032	ENSG00000086827	ZW10
ENSCSAG00000002795	ENSCSAT00000000813	2641	-0.26131	6.22213	0.0419267	0.0828122	ENSG00000087074	PPP1R15A
ENSCSAG00000002796	ENSCSAT00000000808	2132	0.550974	5.01449	1.05174e-05	9.72645e-05	ENSG00000075399	VPS9D1
ENSCSAG00000002798	ENSCSAT00000000817	5693	0.8804	4.82206	1.28799e-05	0.000114076	ENSG00000158792	SPATA2L
ENSCSAG00000002799	ENSCSAT00000000819	981	0.541799	4.072	0.000137797	0.000757524	ENSG00000185324	CDK10
ENSCSAG00000002801	ENSCSAT00000000820	2864	1.09755	2.2716	0.000116498	0.000661316	ENSG00000167523	SPATA33
ENSCSAG00000002802	ENSCSAT00000000823	2561	0.0539017	6.56025	0.673842	0.754329	ENSG00000131165	CHMP1A
ENSCSAG00000002804	ENSCSAT00000000815	2261	1.24442	2.4422	1.83626e-07	4.25796e-06	ENSG00000105559	PLEKHA4
ENSCSAG00000002805	ENSCSAT00000000822	1628	4.37091	0.698045	3.60886e-05	0.000256394	ENSG00000015413	DPEP1
ENSCSAG00000002806	ENSCSAT00000000821	3893	0.15432	7.98947	0.1124	0.185654	ENSG00000073584	SMARCE1
ENSCSAG00000002808	ENSCSAT00000000826	1449	0.147876	1.59727	0.591406	0.685682	ENSG00000087076	HSD17B14
ENSCSAG00000002809	ENSCSAT00000000827	1847	0.0747738	5.43996	0.564321	0.662673	ENSG00000105552	BCAT2
ENSCSAG00000002811	ENSCSAT00000000829	3059	-0.810745	4.03958	5.0956e-05	0.000340827	ENSG00000213424	KRT222
ENSCSAG00000002812	ENSCSAT00000000828	5418	-0.161526	5.10244	0.128524	0.206902	ENSG00000149292	TTC12
ENSCSAG00000002814	ENSCSAT00000000833	8332	-1.19845	6.8362	6.3065e-06	6.53422e-05	ENSG00000149294	NCAM1
ENSCSAG00000002816	ENSCSAT00000000834	1699	-0.098712	2.93331	0.70839	0.782067	ENSG00000150787	PTS
ENSCSAG00000002817	ENSCSAT00000000835	3698	-0.806068	0.32349	0.0219794	0.0486332	ENSG00000105538	RASIP1
ENSCSAG00000002818	ENSCSAT00000000838	1740	0.279884	-0.0917135	0.480126	0.585619	ENSG00000197580	BCO2
ENSCSAG00000002819	ENSCSAT00000000837	4994	-0.0145407	3.40259	0.9279	0.951366	ENSG00000150782	IL18
ENSCSAG00000002821	ENSCSAT00000000840,ENSCSAT00000000841	419.5	-0.587355	3.94823	0.0018456	0.00637589	ENSG00000255292	NA
ENSCSAG00000002822	ENSCSAT00000000824	1410	-1.30273	0.935653	0.00119774	0.00448279	ENSG00000178773	CPNE7
ENSCSAG00000002824	ENSCSAT00000000843	294	-0.0293223	4.00583	0.918423	0.9445	ENSG00000150779	TIMM8B
ENSCSAG00000002825	ENSCSAT00000000844	1515	-0.152803	4.34275	0.1795	0.271148	ENSG00000150776	NKAPD1
ENSCSAG00000002827	ENSCSAT00000000845	3191	0.718221	2.18483	0.000188427	0.000990031	ENSG00000150773	PIH1D2
ENSCSAG00000002829	ENSCSAT00000000848	2122	0.87	3.95778	0.000228326	0.00115897	ENSG00000063180	CA11
ENSCSAG00000002831	ENSCSAT00000000849	1417	0.753009	1.4981	0.0143175	0.0342748	ENSG00000105516	DBP
ENSCSAG00000002832	ENSCSAT00000000851	2073	-0.0434225	4.0557	0.695765	0.772472	ENSG00000063176	SPHK2
ENSCSAG00000002833	ENSCSAT00000000853	1395	-1.23514	0.382087	0.000296459	0.00142755	ENSG00000173908	KRT28
ENSCSAG00000002835	ENSCSAT00000000855	2698	0.275446	5.07917	0.16695	0.255073	ENSG00000186395	KRT10
ENSCSAG00000002837	ENSCSAT00000000800	7389	-0.201489	3.85586	0.446911	0.55436	ENSG00000076555	ACACB
ENSCSAG00000002840	ENSCSAT00000000857	4341	1.27787	3.77945	2.13771e-07	4.75517e-06	ENSG00000142235	NA
ENSCSAG00000002842	ENSCSAT00000000862	5391	0.604704	5.26092	2.59728e-05	0.000195934	ENSG00000105443	CYTH2
ENSCSAG00000002843	ENSCSAT00000000852	2400	-0.268488	6.03679	0.00111478	0.00422768	ENSG00000197912	SPG7
ENSCSAG00000002845	ENSCSAT00000000863	1311	0.265543	0.411141	0.289321	0.395796	ENSG00000182324	KCNJ14
ENSCSAG00000002846	ENSCSAT00000000850	4486	-0.799917	6.27191	1.20404e-07	3.0344e-06	ENSG00000150768	DLAT
ENSCSAG00000002847	ENSCSAT00000000864	1697	-0.440862	4.57106	0.00592676	0.0165124	ENSG00000105447	GRWD1
ENSCSAG00000002850	ENSCSAT00000000868	2160	-0.416569	5.87198	0.00195844	0.00666858	ENSG00000076248	UNG
ENSCSAG00000002853	ENSCSAT00000000873	5245	0.295678	4.33056	0.0612204	0.113166	ENSG00000189046	ALKBH2
ENSCSAG00000002854	ENSCSAT00000000874	10777	-0.32349	7.56381	0.00142826	0.00517899	ENSG00000167522	ANKRD11
ENSCSAG00000002855	ENSCSAT00000000875	1599	-0.290055	3.06005	0.0708146	0.127106	ENSG00000135093	USP30
ENSCSAG00000002857	ENSCSAT00000000878	2043	-0.783632	4.05813	0.0255351	0.0549813	ENSG00000170100	ZNF778
ENSCSAG00000002858	ENSCSAT00000000881	7045	-0.0383471	5.5537	0.722525	0.792658	ENSG00000150764	DIXDC1
ENSCSAG00000002861	ENSCSAT00000000885	1425	0.139781	2.93821	0.645279	0.730936	ENSG00000149300	C11orf52
ENSCSAG00000002863	ENSCSAT00000000890	2228	0.145748	7.7206	0.257701	0.360146	ENSG00000105438	KDELR1
ENSCSAG00000002867	ENSCSAT00000000892	2235	-0.0325762	6.91987	0.945008	0.963483	ENSG00000109846	CRYAB
ENSCSAG00000002869	ENSCSAT00000000893	5243	-0.126702	8.62004	0.0625504	0.115117	ENSG00000110880	CORO1C
ENSCSAG00000002870	ENSCSAT00000000894	1952	-0.397089	4.30537	0.00603856	0.0167607	ENSG00000176715	ACSF3
ENSCSAG00000002871	ENSCSAT00000000896	3101	0.298316	3.02204	0.0426746	0.0840387	ENSG00000161558	TMEM143
ENSCSAG00000002872	ENSCSAT00000000901	1269	0.0282457	1.91763	0.871495	0.910127	ENSG00000110876	SELPLG
ENSCSAG00000002873	ENSCSAT00000000897	1172	1.01763	6.07157	8.47102e-05	0.000510863	ENSG00000142227	EMP3
ENSCSAG00000002874	ENSCSAT00000000895	753	0.0250067	2.34927	0.904903	0.934727	ENSG00000137720	C11orf1
ENSCSAG00000002875	ENSCSAT00000000898	4566	-0.55152	2.4082	0.00378257	0.0114222	ENSG00000129993	CBFA2T3
ENSCSAG00000002876	ENSCSAT00000000899	1231	0.622602	6.70714	0.00403106	0.0120481	ENSG00000136003	ISCU
ENSCSAG00000002878	ENSCSAT00000000903	1875	0.0638092	3.56019	0.592489	0.686621	ENSG00000255561	FDXACB1
ENSCSAG00000002880	ENSCSAT00000000908	5056	-0.474769	6.34418	8.85499e-05	0.000529194	ENSG00000075856	SART3
ENSCSAG00000002882	ENSCSAT00000000910	5213	0.110408	3.8826	0.326584	0.434478	ENSG00000258529	NA
ENSCSAG00000002883	ENSCSAT00000000909	3342	0.235952	4.08358	0.200074	0.294994	ENSG00000198855	FICD
ENSCSAG00000002885	ENSCSAT00000000913	462	-0.331904	3.66645	0.0271315	0.0578339	ENSG00000167515	TRAPPC2L
ENSCSAG00000002886	ENSCSAT00000000907	1239	0.107271	1.32885	0.598728	0.692051	ENSG00000105483	CARD8
ENSCSAG00000002887	ENSCSAT00000000914	5622	-0.403428	5.71119	0.000476783	0.00209935	ENSG00000137713	PPP2R1B
ENSCSAG00000002888	ENSCSAT00000000915	2242	-0.138157	0.942335	0.695882	0.772533	ENSG00000075035	WSCD2
ENSCSAG00000002889	ENSCSAT00000000916	2702	0.870276	5.67216	2.63867e-07	5.56422e-06	ENSG00000141012	GALNS
ENSCSAG00000002891	ENSCSAT00000000918	2000	0.485185	2.15513	0.00714401	0.0192508	ENSG00000105483	CARD8
ENSCSAG00000002892	ENSCSAT00000000920	2908	-0.0647303	5.20399	0.85606	0.899053	ENSG00000170145	SIK2
ENSCSAG00000002893	ENSCSAT00000000919	3893	0.230448	5.40161	0.182948	0.275166	ENSG00000198931	APRT
ENSCSAG00000002895	ENSCSAT00000000922	1890	0.194161	2.83558	0.1874	0.280302	ENSG00000185453	ZSWIM9
ENSCSAG00000002896	ENSCSAT00000000924	2711	0.16394	4.13635	0.21395	0.311218	ENSG00000110851	PRDM4
ENSCSAG00000002897	ENSCSAT00000000926	6695	-0.213554	6.47845	0.00877707	0.0227538	ENSG00000105486	LIG1
ENSCSAG00000002899	ENSCSAT00000000929	4322	-0.120811	5.36704	0.47278	0.578963	ENSG00000109536	FRG1
ENSCSAG00000002900	ENSCSAT00000000923	1656	-0.650758	4.68778	5.73499e-05	0.000375403	ENSG00000167513	CDT1
ENSCSAG00000002901	ENSCSAT00000000921	1149	1.4809	7.01223	5.56772e-08	1.65036e-06	ENSG00000204381	LAYN
ENSCSAG00000002903	ENSCSAT00000000931	2248	2.57685	0.907918	3.72277e-07	7.29919e-06	ENSG00000105499	PLA2G4C
ENSCSAG00000002908	ENSCSAT00000000938	663	0.460789	0.786727	0.134367	0.214327	ENSG00000137707	BTG4
ENSCSAG00000002910	ENSCSAT00000000939	13575	-0.102821	9.60246	0.799752	0.85412	ENSG00000083857	FAT1
ENSCSAG00000002914	ENSCSAT00000000925	1587	-0.478753	6.29094	0.000254613	0.00125987	ENSG00000136045	PWP1
ENSCSAG00000002915	ENSCSAT00000000942	1394	-0.0921954	2.15941	0.726865	0.796377	ENSG00000214290	COLCA2
ENSCSAG00000002923	ENSCSAT00000000953	3936	-0.39359	3.67709	0.0170206	0.0394168	ENSG00000151136	BTBD11
ENSCSAG00000002924	ENSCSAT00000000950	4204	-0.0846698	5.40721	0.644244	0.73017	ENSG00000137714	FDX1
ENSCSAG00000002926	ENSCSAT00000000954	735	0.762431	6.36419	0.00773567	0.0205587	ENSG00000178980	SELENOW
ENSCSAG00000002927	ENSCSAT00000000957	3440	0.0799674	5.11533	0.366792	0.475486	ENSG00000008405	CRY1
ENSCSAG00000002928	ENSCSAT00000000958	2791	-0.0860128	7.15599	0.577285	0.673973	ENSG00000105373	NOP53
ENSCSAG00000002930	ENSCSAT00000000961	4089	0.973153	5.05809	6.89989e-08	1.92706e-06	ENSG00000024422	EHD2
ENSCSAG00000002931	ENSCSAT00000000959	538	-0.0465501	3.41974	0.614953	0.705175	ENSG00000151135	TMEM263
ENSCSAG00000002933	ENSCSAT00000000960	5239	0.150301	3.01546	0.493498	0.598041	ENSG00000063169	BICRA
ENSCSAG00000002935	ENSCSAT00000000964	6238	1.223	5.22663	2.64982e-08	9.19969e-07	ENSG00000145476	CYP4V2
ENSCSAG00000002938	ENSCSAT00000000956	2762	-0.200447	6.66616	0.00844688	0.0220158	ENSG00000137710	RDX
ENSCSAG00000002939	ENSCSAT00000000968	1966	0.0869816	6.50175	0.490014	0.594654	ENSG00000105402	NAPA
ENSCSAG00000002940	ENSCSAT00000000970	5043	-0.390573	4.39514	0.00040515	0.00185363	ENSG00000109794	FAM149A
ENSCSAG00000002942	ENSCSAT00000000969	5250	0.163505	5.63907	0.172398	0.261963	ENSG00000164342	TLR3
ENSCSAG00000002944	ENSCSAT00000000971	2553	-0.0894868	3.69154	0.518333	0.620479	ENSG00000118162	KPTN
ENSCSAG00000002945	ENSCSAT00000000973	2710	-0.455292	3.31815	0.166935	0.255073	ENSG00000149289	ZC3H12C
ENSCSAG00000002946	ENSCSAT00000000974	5489	1.71993	2.84679	2.86881e-06	3.51074e-05	ENSG00000118160	SLC8A2
ENSCSAG00000002947	ENSCSAT00000000976	2365	0.156499	3.86261	0.352175	0.461055	ENSG00000111785	RIC8B
ENSCSAG00000002948	ENSCSAT00000000975	2731	-0.652357	5.20311	1.8147e-05	0.000149262	ENSG00000178105	DDX10
ENSCSAG00000002950	ENSCSAT00000000978	2548	1.50174	4.83924	7.69663e-10	6.20072e-08	ENSG00000105419	MEIS3
ENSCSAG00000002951	ENSCSAT00000000980	10783	-0.222582	4.70484	0.203278	0.298807	ENSG00000110723	EXPH5
ENSCSAG00000002956	ENSCSAT00000000982	1524	0.182386	6.05239	0.491739	0.596254	ENSG00000178202	KDELC2
ENSCSAG00000002957	ENSCSAT00000000985	3054	-0.769337	5.0805	1.98518e-05	0.000160655	ENSG00000013503	POLR3B
ENSCSAG00000002958	ENSCSAT00000000987	3678	1.09063	2.48332	0.000209075	0.00107383	ENSG00000168491	CCDC110
ENSCSAG00000002959	ENSCSAT00000000989	4771	0.560657	3.33114	0.00690028	0.0187112	ENSG00000166046	TCP11L2
ENSCSAG00000002960	ENSCSAT00000000991	3678	-0.269568	6.79365	0.000896117	0.0035217	ENSG00000136026	NA
ENSCSAG00000002962	ENSCSAT00000000992	5971	0.278795	6.11263	0.00527926	0.0150645	ENSG00000074590	NUAK1
ENSCSAG00000002964	ENSCSAT00000000993	896	0.00533601	8.69374	0.979279	0.987359	NA	NA
ENSCSAG00000002965	ENSCSAT00000000979	3751	-0.0348923	4.47902	0.666409	0.748541	ENSG00000134815	DHX34
ENSCSAG00000002966	ENSCSAT00000000995	189	-0.130023	1.88612	0.511342	0.614157	ENSG00000235162	C12orf75
ENSCSAG00000002968	ENSCSAT00000000994	3480	-0.0509147	4.90795	0.61767	0.707324	ENSG00000109775	UFSP2
ENSCSAG00000002969	ENSCSAT00000000998	3433	0.489819	1.89889	0.0357959	0.072597	ENSG00000186352	ANKRD37
ENSCSAG00000002970	ENSCSAT00000000997	3130	0.324058	6.50794	0.000440452	0.0019848	ENSG00000136044	APPL2
ENSCSAG00000002971	ENSCSAT00000000996	14256	-0.206572	6.91689	0.26342	0.366792	ENSG00000149311	ATM
ENSCSAG00000002972	ENSCSAT00000001000	5303	0.804865	2.60172	0.000368507	0.00171979	ENSG00000109771	LRP2BP
ENSCSAG00000002973	ENSCSAT00000000999	2826	0.0514543	2.86192	0.813619	0.864814	ENSG00000197405	C5AR1
ENSCSAG00000002974	ENSCSAT00000001002	4297	0.39125	5.58231	0.00150471	0.00540013	ENSG00000105321	CCDC9
ENSCSAG00000002975	ENSCSAT00000001004	2586	-0.131271	4.28961	0.1576	0.244021	ENSG00000109762	SNX25
ENSCSAG00000002976	ENSCSAT00000001005	4373	-0.500386	5.23281	0.0382891	0.0767736	ENSG00000149308	NPAT
ENSCSAG00000002977	ENSCSAT00000001007	5334	0.384173	6.1626	5.62623e-05	0.000369631	ENSG00000164323	CFAP97
ENSCSAG00000002978	ENSCSAT00000001003	8598	0.0415209	9.05142	0.650551	0.735197	ENSG00000136051	WASHC4
ENSCSAG00000002980	ENSCSAT00000001008	3246	0.308966	4.59726	0.0455094	0.0887872	ENSG00000151729	SLC25A4
ENSCSAG00000002981	ENSCSAT00000001006	852	0.522234	2.43984	0.00801285	0.0211611	NA	NA
ENSCSAG00000002984	ENSCSAT00000001015	2408	-0.175011	7.42008	0.0521338	0.0992155	ENSG00000142230	SAE1
ENSCSAG00000002986	ENSCSAT00000001013	2773	-1.19648	2.95325	0.00330601	0.010227	ENSG00000136010	ALDH1L2
ENSCSAG00000002988	ENSCSAT00000000932	7602	-0.0880162	7.01264	0.578266	0.67468	ENSG00000103335	PIEZO1
ENSCSAG00000002989	ENSCSAT00000001017	6354	-0.137731	5.7427	0.237546	0.337685	ENSG00000130749	NA
ENSCSAG00000002990	ENSCSAT00000001019	4312	-1.353	5.243	7.035e-10	5.89439e-08	ENSG00000151726	ACSL1
ENSCSAG00000002991	ENSCSAT00000001018	586	-0.173316	2.69877	0.360763	0.469462	ENSG00000151131	C12orf45
ENSCSAG00000002992	ENSCSAT00000001016	1203	-1.83836	1.45437	5.84965e-05	0.000381517	ENSG00000171345	KRT19
ENSCSAG00000002993	ENSCSAT00000001022	567	-0.0448807	3.201	0.855733	0.898784	ENSG00000130748	TMEM160
ENSCSAG00000002994	ENSCSAT00000001021	1269	-0.588245	4.89461	1.76692e-06	2.41377e-05	ENSG00000151725	CENPU
ENSCSAG00000002995	ENSCSAT00000001020	2107	-0.471585	3.61479	0.0110694	0.0277603	ENSG00000136052	SLC41A2
ENSCSAG00000002996	ENSCSAT00000001009	1290	-0.452361	6.1162	0.024268	0.0527044	ENSG00000075239	ACAT1
ENSCSAG00000002998	ENSCSAT00000001025	5975	-0.133037	4.26563	0.195483	0.289891	ENSG00000164306	PRIMPOL
ENSCSAG00000002999	ENSCSAT00000001026	1056	-0.939148	1.75112	0.00147534	0.00531445	ENSG00000171310	CHST11
ENSCSAG00000003002	ENSCSAT00000001027	966	-0.110878	4.89447	0.269042	0.372968	ENSG00000164305	CASP3
ENSCSAG00000003003	ENSCSAT00000001029	2340	-0.306871	5.71411	0.103277	0.173389	ENSG00000166266	CUL5
ENSCSAG00000003004	ENSCSAT00000001031	4036	-0.348679	9.09064	0.00356613	0.0108758	ENSG00000198431	TXNRD1
ENSCSAG00000003007	ENSCSAT00000001033	1947	-0.129394	8.08929	0.399528	0.507198	ENSG00000173812	EIF1
ENSCSAG00000003008	ENSCSAT00000001035	735	-0.177408	1.49283	0.3119	0.419741	ENSG00000179331	RAB39A
ENSCSAG00000003009	ENSCSAT00000001036	4391	-0.488176	4.74254	0.000170375	0.000908858	ENSG00000120837	NFYB
ENSCSAG00000003010	ENSCSAT00000001034	4939	1.09917	5.81164	3.88482e-09	2.01754e-07	ENSG00000168310	IRF2
ENSCSAG00000003013	ENSCSAT00000001037	3733	0.0456813	5.31954	0.550183	0.649268	ENSG00000110660	SLC35F2
ENSCSAG00000003014	ENSCSAT00000001041	2781	0.458643	2.77574	0.171321	0.260704	ENSG00000173320	STOX2
ENSCSAG00000003015	ENSCSAT00000001043	9371	0.0324743	7.61083	0.845722	0.890502	ENSG00000160007	ARHGAP35
ENSCSAG00000003016	ENSCSAT00000001044	1945	-0.481219	4.02096	0.00261245	0.00845999	ENSG00000105281	SLC1A5
ENSCSAG00000003017	ENSCSAT00000001045	3482	-0.0531487	3.41524	0.695943	0.772533	ENSG00000173801	JUP
ENSCSAG00000003019	ENSCSAT00000001046	4550	0.0460743	6.05413	0.614128	0.704487	ENSG00000168538	TRAPPC11
ENSCSAG00000003021	ENSCSAT00000001050	2364	0.175557	6.11535	0.109208	0.181336	ENSG00000141696	P3H4
ENSCSAG00000003022	ENSCSAT00000001048	2390	-0.0502873	6.68856	0.557474	0.656516	ENSG00000090372	STRN4
ENSCSAG00000003023	ENSCSAT00000001049	1514	0.0257661	2.81943	0.878388	0.914958	ENSG00000174177	CTU2
ENSCSAG00000003024	ENSCSAT00000001051	754	0.113993	3.52626	0.314159	0.422012	ENSG00000182552	RWDD4
ENSCSAG00000003025	ENSCSAT00000001056	1604	0.482989	4.90015	0.00204701	0.00691768	ENSG00000168556	ING2
ENSCSAG00000003026	ENSCSAT00000001055	3356	-0.00218489	8.20152	0.976641	0.985476	ENSG00000141756	FKBP10
ENSCSAG00000003027	ENSCSAT00000001053	1992	-0.21856	4.11552	0.254491	0.356651	ENSG00000137760	ALKBH8
ENSCSAG00000003028	ENSCSAT00000001057	4057	0.441236	4.84209	0.000206509	0.00106587	ENSG00000105287	PRKD2
ENSCSAG00000003030	ENSCSAT00000001058	4859	0.0305959	4.56962	0.782733	0.840673	ENSG00000168564	CDKN2AIP
ENSCSAG00000003031	ENSCSAT00000001060	2406	0.22815	5.9603	0.0768123	0.135854	ENSG00000141698	NT5C3B
ENSCSAG00000003032	ENSCSAT00000001059	2676	-0.0742339	5.23863	0.541366	0.641288	ENSG00000152404	CWF19L2
ENSCSAG00000003033	ENSCSAT00000001039	2379	0.126111	3.21257	0.379565	0.488168	ENSG00000111727	HCFC2
ENSCSAG00000003034	ENSCSAT00000001062	3587	-1.22464	6.81762	0.000942677	0.00365892	ENSG00000151718	WWC2
ENSCSAG00000003037	ENSCSAT00000001064	1494	1.08738	0.818203	0.0078266	0.0207389	ENSG00000152402	GUCY1A2
ENSCSAG00000003038	ENSCSAT00000001052	1167	0.127008	3.27588	0.32728	0.435152	ENSG00000158717	RNF166
ENSCSAG00000003039	ENSCSAT00000001066	1956	0.115608	6.18174	0.158594	0.245107	ENSG00000129187	DCTD
ENSCSAG00000003041	ENSCSAT00000001067	2081	-0.290535	3.17543	0.161573	0.248672	ENSG00000178502	KLHL11
ENSCSAG00000003042	ENSCSAT00000001068	3841	-0.0982635	6.62731	0.176023	0.266891	ENSG00000149313	AASDHPPT
ENSCSAG00000003044	ENSCSAT00000001071	5826	0.133452	3.06452	0.415415	0.523454	ENSG00000182359	KBTBD3
ENSCSAG00000003045	ENSCSAT00000001070	10375	-0.95321	7.69328	0.00078592	0.00316078	ENSG00000218336	TENM3
ENSCSAG00000003046	ENSCSAT00000001073	4541	0.183041	4.13104	0.158809	0.245379	ENSG00000120820	GLT8D2
ENSCSAG00000003048	ENSCSAT00000001075	1495	-0.333772	4.2841	0.00230598	0.00762674	ENSG00000170903	MSANTD4
ENSCSAG00000003049	ENSCSAT00000001074	2700	-0.227366	8.28476	0.321259	0.429412	ENSG00000131473	ACLY
ENSCSAG00000003050	ENSCSAT00000001076	2739	0.054892	8.00724	0.522339	0.623789	ENSG00000160014	CALM3
ENSCSAG00000003052	ENSCSAT00000001077	5650	-0.120067	5.01642	0.240011	0.340497	ENSG00000139372	TDG
ENSCSAG00000003053	ENSCSAT00000001081	4071	-0.428449	3.3472	0.00560882	0.0157876	ENSG00000182013	PNMA8A
ENSCSAG00000003054	ENSCSAT00000001079	1942	1.56529	6.28515	6.58208e-05	0.000415905	ENSG00000167508	MVD
ENSCSAG00000003055	ENSCSAT00000001080	1393	0.455498	1.236	0.087134	0.150633	ENSG00000204815	TTC25
ENSCSAG00000003057	ENSCSAT00000001083	820	1.17686	7.78133	3.09708e-05	0.000227095	ENSG00000051523	CYBA
ENSCSAG00000003059	ENSCSAT00000001089	1419	-0.25926	6.25549	0.00722326	0.0194227	ENSG00000173786	CNP
ENSCSAG00000003060	ENSCSAT00000001088	5462	0.485198	5.28721	0.00279961	0.00893034	ENSG00000038002	AGA
ENSCSAG00000003061	ENSCSAT00000001087	2105	-0.0287729	6.37824	0.746544	0.811781	ENSG00000011485	PPP5C
ENSCSAG00000003064	ENSCSAT00000001093	2299	-0.465328	3.69548	0.00640069	0.0175949	ENSG00000109674	NEIL3
ENSCSAG00000003065	ENSCSAT00000001091	1834	0.0703985	6.42229	0.588195	0.68284	ENSG00000168259	DNAJC7
ENSCSAG00000003069	ENSCSAT00000001098	708	-0.100611	4.94447	0.430393	0.538174	ENSG00000168256	NKIRAS2
ENSCSAG00000003070	ENSCSAT00000001099	2456	-2.22959	1.58221	6.3544e-09	2.94694e-07	ENSG00000150630	VEGFC
ENSCSAG00000003073	ENSCSAT00000001102	2837	4.37894	-0.204905	0.00172655	0.006042	ENSG00000137752	CASP1
ENSCSAG00000003074	ENSCSAT00000001097	1275	-0.577563	-0.0411604	0.131863	0.211222	ENSG00000187595	ZNF385C
ENSCSAG00000003075	ENSCSAT00000001101	624	-0.0928324	5.45043	0.473201	0.579252	ENSG00000129128	SPCS3
ENSCSAG00000003078	ENSCSAT00000001104	1740	0.412117	0.395759	0.0702533	0.126279	ENSG00000267221	C17orf113
ENSCSAG00000003080	ENSCSAT00000001109	1513	0.840288	3.55204	5.04606e-06	5.44027e-05	ENSG00000196954	CASP4
ENSCSAG00000003082	ENSCSAT00000001111	2763	0.648595	4.24055	0.000199359	0.00103706	ENSG00000108771	DHX58
ENSCSAG00000003085	ENSCSAT00000001116	4669	0.765651	3.48746	0.000112627	0.000641657	ENSG00000170962	PDGFD
ENSCSAG00000003086	ENSCSAT00000001115	7240	-0.810515	3.16286	0.000267743	0.00131375	ENSG00000150627	WDR17
ENSCSAG00000003090	ENSCSAT00000001124	4564	1.22679	3.0494	7.99384e-07	1.32019e-05	ENSG00000164120	HPGD
ENSCSAG00000003091	ENSCSAT00000001123	5999	-0.292687	3.87835	0.0535078	0.101439	ENSG00000164118	CEP44
ENSCSAG00000003092	ENSCSAT00000001122	3052	-0.176468	4.82488	0.214689	0.311968	ENSG00000164117	FBXO8
ENSCSAG00000003095	ENSCSAT00000001092	3092	-0.400136	5.91677	0.0190976	0.0434423	ENSG00000158545	ZC3H18
ENSCSAG00000003097	ENSCSAT00000001113	2577	0.16164	6.16622	0.151285	0.2359	ENSG00000108773	KAT2A
ENSCSAG00000003098	ENSCSAT00000001114	1539	-0.0439757	3.25742	0.732439	0.800948	ENSG00000104983	CCDC61
ENSCSAG00000003099	ENSCSAT00000001129	1133	0.170309	3.30056	0.335654	0.443913	ENSG00000164105	SAP30
ENSCSAG00000003100	ENSCSAT00000001127	1590	-0.634939	6.98363	4.5368e-05	0.000310558	ENSG00000164104	HMGB2
ENSCSAG00000003101	ENSCSAT00000001128	4209	-1.71044	5.79087	3.38637e-11	7.21355e-09	ENSG00000109586	GALNT7
ENSCSAG00000003104	ENSCSAT00000001133	2473	-0.0300675	7.98523	0.793133	0.848527	ENSG00000108774	RAB5C
ENSCSAG00000003105	ENSCSAT00000001132	1476	-1.39472	0.899378	3.91896e-05	0.000275006	ENSG00000104967	NOVA2
ENSCSAG00000003107	ENSCSAT00000001131	2990	0.0623551	3.35319	0.573035	0.670362	ENSG00000179588	ZFPM1
ENSCSAG00000003108	ENSCSAT00000001138	1218	0.25838	1.74229	0.122354	0.198855	ENSG00000176182	MYPOP
ENSCSAG00000003109	ENSCSAT00000001137	2211	0.864245	4.5024	3.51642e-07	7.0021e-06	ENSG00000109576	AADAT
ENSCSAG00000003110	ENSCSAT00000001139	1765	-1.2878	0.511828	0.00010556	0.000610249	ENSG00000170608	FOXA3
ENSCSAG00000003111	ENSCSAT00000001141	6260	0.6566	6.0531	4.51e-06	4.97208e-05	ENSG00000198948	MFAP3L
ENSCSAG00000003112	ENSCSAT00000001142	11826	-3.31844	0.550245	2.16746e-07	4.81283e-06	ENSG00000225614	ZNF469
ENSCSAG00000003113	ENSCSAT00000001140	1171	-0.264203	5.0581	0.089376	0.154	ENSG00000056050	HPF1
ENSCSAG00000003114	ENSCSAT00000001085	2559	-0.5415	10.9303	0.000349181	0.0016424	ENSG00000166598	HSP90B1
ENSCSAG00000003115	ENSCSAT00000001144	4098	-0.321382	6.61987	0.00246869	0.00806932	ENSG00000125755	SYMPK
ENSCSAG00000003116	ENSCSAT00000001143	6329	-0.255542	7.52507	0.0204487	0.0458928	ENSG00000109572	CLCN3
ENSCSAG00000003117	ENSCSAT00000001145	2859	-0.198329	3.62676	0.0912115	0.156423	ENSG00000172530	BANP
ENSCSAG00000003119	ENSCSAT00000001136	3218	-0.773352	-0.12078	0.0755544	0.133983	ENSG00000089558	KCNH4
ENSCSAG00000003120	ENSCSAT00000001148	4580	-2.05326	7.6426	4.11766e-08	1.31347e-06	ENSG00000103257	SLC7A5
ENSCSAG00000003121	ENSCSAT00000001149	5708	-0.14985	5.30242	0.0536006	0.101529	ENSG00000137601	NEK1
ENSCSAG00000003123	ENSCSAT00000001147	1656	-0.0910491	4.70796	0.301278	0.408331	ENSG00000104731	KLHDC4
ENSCSAG00000003124	ENSCSAT00000001151	2828	-0.53992	4.90219	0.0398476	0.0792949	ENSG00000154447	SH3RF1
ENSCSAG00000003127	ENSCSAT00000001156	3872	-0.314321	5.30436	0.0573502	0.107377	ENSG00000145439	CBR4
ENSCSAG00000003128	ENSCSAT00000001155	2516	0.710462	5.54809	0.000206824	0.00106706	ENSG00000154118	JPH3
ENSCSAG00000003129	ENSCSAT00000001157	2571	0.685358	3.48596	0.000351136	0.00164913	ENSG00000167925	GHDC
ENSCSAG00000003130	ENSCSAT00000001152	2022	-0.00855837	4.82535	0.917489	0.943997	ENSG00000185800	DMWD
ENSCSAG00000003131	ENSCSAT00000001160	3203	-0.0885537	5.33424	0.699852	0.775519	ENSG00000140948	ZCCHC14
ENSCSAG00000003133	ENSCSAT00000001159	5165	-0.383459	5.94573	0.00105345	0.00403284	ENSG00000173757	STAT5B
ENSCSAG00000003134	ENSCSAT00000001163	610	0.0576373	5.1638	0.701159	0.776499	ENSG00000258102	MAP1LC3B2
ENSCSAG00000003135	ENSCSAT00000001161	3951	0.0596538	0.177752	0.894691	0.927553	NA	NA
ENSCSAG00000003136	ENSCSAT00000001165	2434	0.0226166	3.84755	0.877248	0.914135	ENSG00000103264	FBXO31
ENSCSAG00000003138	ENSCSAT00000001167	774	-0.545036	1.22364	0.00787724	0.0208555	ENSG00000131152	NA
ENSCSAG00000003139	ENSCSAT00000001169	1188	-0.0420439	1.92672	0.771828	0.832311	ENSG00000103248	MTHFSD
ENSCSAG00000003140	ENSCSAT00000001170	1699	-0.980157	2.42895	0.00494947	0.0142836	ENSG00000111696	NT5DC3
ENSCSAG00000003141	ENSCSAT00000001171	3497	2.15783	-0.172346	7.70942e-07	1.29535e-05	ENSG00000103241	FOXF1
ENSCSAG00000003142	ENSCSAT00000001173	2684	-0.612496	0.111676	0.0147268	0.0350409	ENSG00000140968	IRF8
ENSCSAG00000003143	ENSCSAT00000001162	5741	-2.09313	6.56729	2.43694e-11	6.08819e-09	ENSG00000129116	PALLD
ENSCSAG00000003144	ENSCSAT00000001172	1437	-0.299183	8.39877	0.200511	0.295569	ENSG00000131143	COX4I1
ENSCSAG00000003145	ENSCSAT00000001175	700	-0.312667	4.0211	0.0225752	0.0497066	ENSG00000131148	EMC8
ENSCSAG00000003146	ENSCSAT00000001164	1890	0.186424	3.29191	0.304558	0.412066	ENSG00000104936	DMPK
ENSCSAG00000003148	ENSCSAT00000001176	624	-0.559703	2.84166	0.00533628	0.0151614	ENSG00000131153	GINS2
ENSCSAG00000003149	ENSCSAT00000001179	6306	0.048439	1.63902	0.824205	0.873112	ENSG00000181381	DDX60L
ENSCSAG00000003150	ENSCSAT00000001178	3666	-0.352691	4.80737	0.161804	0.248935	ENSG00000131149	GSE1
ENSCSAG00000003151	ENSCSAT00000001180	2983	0.115658	4.53389	0.246105	0.347494	ENSG00000177045	SIX5
ENSCSAG00000003153	ENSCSAT00000001118	12936	0.149264	5.68928	0.590771	0.685072	ENSG00000187240	DYNC2H1
ENSCSAG00000003155	ENSCSAT00000001183	5973	1.5827	0.728099	6.1476e-06	6.40656e-05	ENSG00000137628	DDX60
ENSCSAG00000003156	ENSCSAT00000001184	633	0.182522	1.95778	0.402571	0.510289	ENSG00000011478	QPCTL
ENSCSAG00000003157	ENSCSAT00000001186	695	-0.289553	7.84832	0.174496	0.264927	ENSG00000125743	SNRPD2
ENSCSAG00000003160	ENSCSAT00000001189	1466	-0.27542	1.87276	0.358559	0.467175	ENSG00000135709	KIAA0513
ENSCSAG00000003161	ENSCSAT00000001188	2969	-0.16049	6.52647	0.0210359	0.0469589	ENSG00000153786	ZDHHC7
ENSCSAG00000003164	ENSCSAT00000001190	4716	0.801366	2.7601	0.000439113	0.00198018	ENSG00000103196	CRISPLD2
ENSCSAG00000003165	ENSCSAT00000001191	4825	1.5409	4.92052	9.60141e-07	1.49935e-05	ENSG00000196104	SPOCK3
ENSCSAG00000003167	ENSCSAT00000001195	1449	0.40328	7.68652	0.0231858	0.050855	NA	NA
ENSCSAG00000003168	ENSCSAT00000001196	572	0.0347309	1.24284	0.896437	0.928654	ENSG00000125741	OPA3
ENSCSAG00000003169	ENSCSAT00000001199	3271	-0.153941	7.21808	0.237655	0.33772	ENSG00000125753	VASP
ENSCSAG00000003170	ENSCSAT00000001198	7570	0.899476	5.44313	4.7611e-06	5.20778e-05	ENSG00000038295	TLL1
ENSCSAG00000003171	ENSCSAT00000001202	3762	0.587902	6.40658	0.000167048	0.000893388	ENSG00000109472	CPE
ENSCSAG00000003173	ENSCSAT00000001201	1000	-0.150302	5.3611	0.334592	0.442927	ENSG00000137692	DCUN1D5
ENSCSAG00000003174	ENSCSAT00000001203	2193	1.45039	8.10868	0.000370031	0.00172492	ENSG00000052802	MSMO1
ENSCSAG00000003175	ENSCSAT00000001207	2021	0.480711	5.21768	0.0021071	0.00709118	ENSG00000125744	RTN2
ENSCSAG00000003176	ENSCSAT00000001205	1101	-3.3572	1.17563	3.39022e-07	6.85021e-06	ENSG00000125740	FOSB
ENSCSAG00000003177	ENSCSAT00000001206	3851	-0.330818	5.5877	0.000677223	0.00278421	ENSG00000109466	KLHL2
ENSCSAG00000003178	ENSCSAT00000001192	2592	-0.469592	5.80472	0.000612607	0.00255789	ENSG00000103194	USP10
ENSCSAG00000003179	ENSCSAT00000001208	3224	0.326061	5.27033	0.0317708	0.0656628	ENSG00000012061	ERCC1
ENSCSAG00000003180	ENSCSAT00000001210	896	-0.728922	2.86267	0.000149021	0.000809725	ENSG00000170088	TMEM192
ENSCSAG00000003181	ENSCSAT00000001209	4168	-0.81742	3.63342	0.000665568	0.00274168	ENSG00000117877	CD3EAP
ENSCSAG00000003183	ENSCSAT00000001212	2075	-0.673149	3.47973	0.000433935	0.00196459	NA	NA
ENSCSAG00000003184	ENSCSAT00000001211	1922	-0.276105	2.89701	0.251951	0.35388	ENSG00000135686	KLHL36
ENSCSAG00000003185	ENSCSAT00000001204	1416	2.67212	0.191088	0.0012104	0.00451673	ENSG00000137745	MMP13
ENSCSAG00000003187	ENSCSAT00000001216	2631	-0.44282	3.63847	0.00131585	0.00483981	ENSG00000104881	PPP1R13L
ENSCSAG00000003189	ENSCSAT00000001220	5520	-0.508929	6.13302	1.99637e-05	0.000161456	ENSG00000104884	ERCC2
ENSCSAG00000003191	ENSCSAT00000001215	575	0.305003	2.69888	0.0420207	0.0829589	ENSG00000103187	COTL1
ENSCSAG00000003192	ENSCSAT00000001218	1500	-0.121346	-0.0717029	0.806804	0.859533	ENSG00000145416	MARCHF1
ENSCSAG00000003193	ENSCSAT00000001223	1909	-0.12026	4.25358	0.357854	0.466547	ENSG00000198498	TMA16
ENSCSAG00000003194	ENSCSAT00000001222	4825	0.957069	2.70388	8.46899e-07	1.37163e-05	ENSG00000140950	MEAK7
ENSCSAG00000003196	ENSCSAT00000001166	2397	-1.39444	-0.171276	0.000857167	0.0033909	ENSG00000126561	STAT5A
ENSCSAG00000003198	ENSCSAT00000001227	2222	4.19124	8.57778	9.49268e-10	6.93628e-08	ENSG00000196611	MMP1
ENSCSAG00000003199	ENSCSAT00000001228	6162	-0.41992	6.04701	0.000123394	0.000692017	ENSG00000145414	NAF1
ENSCSAG00000003200	ENSCSAT00000001231	5942	0.0172073	6.97753	0.916854	0.943736	ENSG00000168843	FSTL5
ENSCSAG00000003201	ENSCSAT00000001221	2231	0.623302	2.12224	0.0179852	0.0412931	ENSG00000104892	KLC3
ENSCSAG00000003202	ENSCSAT00000001230	7978	0.328284	6.3045	0.0893045	0.153919	ENSG00000109756	RAPGEF2
ENSCSAG00000003203	ENSCSAT00000001229	1633	1.20986	7.1048	0.000146488	0.000798034	ENSG00000166670	MMP10
ENSCSAG00000003207	ENSCSAT00000001236	7819	-0.556385	5.1153	8.41927e-05	0.000508474	ENSG00000052795	FNIP2
ENSCSAG00000003208	ENSCSAT00000001238	1715	-0.649853	4.98953	7.73651e-05	0.000473843	ENSG00000171497	PPID
ENSCSAG00000003210	ENSCSAT00000001239	5383	-0.457514	5.63617	0.00123315	0.00458799	ENSG00000171503	ETFDH
ENSCSAG00000003211	ENSCSAT00000001234	2468	0.135895	4.667	0.282667	0.388386	ENSG00000007047	MARK4
ENSCSAG00000003212	ENSCSAT00000001240	4102	-0.0573955	4.42671	0.650493	0.735197	ENSG00000205208	C4orf46
ENSCSAG00000003213	ENSCSAT00000001242	1542	1.58056	0.553207	0.196741	0.291076	ENSG00000137675	MMP27
ENSCSAG00000003215	ENSCSAT00000001245	4852	0.803543	7.54373	1.10762e-07	2.85258e-06	ENSG00000168610	STAT3
ENSCSAG00000003217	ENSCSAT00000001246	3770	0.138743	10.2266	0.123267	0.200158	ENSG00000177469	CAVIN1
ENSCSAG00000003218	ENSCSAT00000001244	715	-0.262932	3.61176	0.188642	0.281708	ENSG00000007255	TRAPPC6A
ENSCSAG00000003219	ENSCSAT00000001248	1132	-0.310521	0.805961	0.4646	0.571116	ENSG00000137673	MMP7
ENSCSAG00000003220	ENSCSAT00000001249	3891	-0.301738	8.2428	0.000711694	0.00290975	ENSG00000152558	TMEM123
ENSCSAG00000003221	ENSCSAT00000001252	3072	0.471858	5.97963	3.15819e-05	0.000230233	ENSG00000104866	PPP1R37
ENSCSAG00000003222	ENSCSAT00000001251	2337	0.282399	5.4838	0.188761	0.281786	ENSG00000023445	BIRC3
ENSCSAG00000003223	ENSCSAT00000001250	5025	0.67218	7.02599	3.79862e-06	4.3759e-05	ENSG00000033627	ATP6V0A1
ENSCSAG00000003224	ENSCSAT00000001254	6561	0.256213	7.43906	0.000901917	0.00353933	ENSG00000137693	YAP1
ENSCSAG00000003225	ENSCSAT00000001253	1428	-0.467406	0.175622	0.11723	0.191892	ENSG00000170684	ZNF296
ENSCSAG00000003227	ENSCSAT00000001257	2184	-0.502646	-0.0252793	0.0914383	0.156673	ENSG00000137691	CFAP300
ENSCSAG00000003229	ENSCSAT00000001258	5253	0.00640331	5.71676	0.943212	0.962204	ENSG00000108784	NAGLU
ENSCSAG00000003230	ENSCSAT00000001259	7509	0.751138	2.00052	0.000451807	0.00202219	ENSG00000110318	CEP126
ENSCSAG00000003231	ENSCSAT00000001255	1493	0.0365438	4.67247	0.87341	0.911637	ENSG00000104859	CLASRP
ENSCSAG00000003232	ENSCSAT00000001261	2770	1.08037	0.863263	0.000880292	0.00346927	ENSG00000108786	HSD17B1
ENSCSAG00000003233	ENSCSAT00000001262	2194	1.29228	4.11581	5.65226e-07	1.01919e-05	ENSG00000104856	RELB
ENSCSAG00000003235	ENSCSAT00000001264	3285	0.151532	7.21101	0.0304938	0.0636303	ENSG00000104853	CLPTM1
ENSCSAG00000003236	ENSCSAT00000001263	1985	-0.204414	4.61495	0.120268	0.195997	ENSG00000068120	COASY
ENSCSAG00000003237	ENSCSAT00000001174	8839	1.50937	4.45726	3.35209e-08	1.11748e-06	ENSG00000136011	STAB2
ENSCSAG00000003239	ENSCSAT00000001269	1541	0.0352055	2.34573	0.825921	0.874194	ENSG00000164124	TMEM144
ENSCSAG00000003241	ENSCSAT00000001268	735	0.226317	4.77902	0.0154871	0.0364862	ENSG00000108788	MLX
ENSCSAG00000003242	ENSCSAT00000001270	5316	4.15058	1.31119	2.58015e-10	2.97499e-08	ENSG00000164125	GASK1B
ENSCSAG00000003246	ENSCSAT00000001277	1720	0.722329	8.90073	0.00328634	0.0101731	ENSG00000130203	APOE
ENSCSAG00000003247	ENSCSAT00000001275	3625	-0.972556	3.88842	2.10159e-06	2.76864e-05	ENSG00000109738	GLRB
ENSCSAG00000003248	ENSCSAT00000001276	4399	0.56721	6.94848	3.39312e-06	3.99296e-05	ENSG00000145431	PDGFC
ENSCSAG00000003249	ENSCSAT00000001278	1826	-0.397578	6.66048	0.0106329	0.0268989	ENSG00000130204	NA
ENSCSAG00000003250	ENSCSAT00000001279	5435	1.21512	5.26131	5.37314e-08	1.60785e-06	ENSG00000256043	CTSO
ENSCSAG00000003251	ENSCSAT00000001281	3033	-0.167295	5.19235	0.205431	0.301478	ENSG00000130202	NECTIN2
ENSCSAG00000003254	ENSCSAT00000001265	3083	4.06209	1.66657	3.2014e-09	1.7647e-07	ENSG00000137672	TRPC6
ENSCSAG00000003255	ENSCSAT00000001282	2454	0.836447	6.8146	8.31784e-05	0.000503801	ENSG00000187244	BCAM
ENSCSAG00000003257	ENSCSAT00000001286	3204	-0.162902	4.50937	0.147351	0.231026	ENSG00000061918	GUCY1B1
ENSCSAG00000003258	ENSCSAT00000001271	777	0.182809	4.34741	0.298362	0.405341	ENSG00000131470	PSMC3IP
ENSCSAG00000003260	ENSCSAT00000001285	2808	0.353298	2.0411	0.199605	0.294475	ENSG00000082175	PGR
ENSCSAG00000003262	ENSCSAT00000001288	1649	0.446895	4.32929	0.00515086	0.0147765	ENSG00000164114	MAP9
ENSCSAG00000003264	ENSCSAT00000001291	5621	0.590723	6.66184	0.000148044	0.000806153	ENSG00000141699	RETREG3
ENSCSAG00000003266	ENSCSAT00000001293	1975	0.0887513	4.60059	0.671829	0.752699	ENSG00000069399	BCL3
ENSCSAG00000003267	ENSCSAT00000001292	2642	-0.611551	4.22039	0.00116535	0.00439032	ENSG00000165895	ARHGAP42
ENSCSAG00000003272	ENSCSAT00000001298	2018	-4.90878	0.441104	0.000871554	0.00344023	ENSG00000171564	FGB
ENSCSAG00000003275	ENSCSAT00000001303	4274	-0.515823	6.34415	7.85867e-07	1.31099e-05	ENSG00000171566	PLRG1
ENSCSAG00000003276	ENSCSAT00000001306	3053	0.117554	4.85395	0.242192	0.34328	ENSG00000149231	CCDC82
ENSCSAG00000003277	ENSCSAT00000001305	3714	-0.333321	2.50245	0.242674	0.3438	ENSG00000184384	MAML2
ENSCSAG00000003279	ENSCSAT00000001294	1408	-0.273348	6.53573	0.00205447	0.00694102	ENSG00000131462	TUBG1
ENSCSAG00000003280	ENSCSAT00000001307	6407	0.0810964	6.54142	0.293816	0.400516	ENSG00000087053	MTMR2
ENSCSAG00000003282	ENSCSAT00000001311	1364	-0.640841	2.7141	0.000283903	0.00137924	ENSG00000145428	RNF175
ENSCSAG00000003283	ENSCSAT00000001312	7109	-0.0572459	6.04102	0.440607	0.548435	ENSG00000166037	CEP57
ENSCSAG00000003286	ENSCSAT00000001315	3762	-0.0721124	4.86716	0.496192	0.600562	ENSG00000077458	FAM76B
ENSCSAG00000003288	ENSCSAT00000001316	1720	1.54642	1.15811	0.00309915	0.00966984	ENSG00000149212	SESN3
ENSCSAG00000003289	ENSCSAT00000001301	1883	-1.09809	3.03859	3.88546e-05	0.000273418	ENSG00000073008	PVR
ENSCSAG00000003290	ENSCSAT00000001320	1570	-0.435027	3.55596	0.0744404	0.132348	ENSG00000149218	ENDOD1
ENSCSAG00000003291	ENSCSAT00000001318	4821	5.06415	2.84573	2.15881e-10	2.58399e-08	ENSG00000171759	PAH
ENSCSAG00000003293	ENSCSAT00000001319	6128	-1.05373	3.38588	7.13043e-06	7.16349e-05	ENSG00000121210	TMEM131L
ENSCSAG00000003295	ENSCSAT00000001321	1572	-0.0810132	0.24552	0.784423	0.84167	ENSG00000186280	KDM4D
ENSCSAG00000003298	ENSCSAT00000001326	1227	-1.23589	1.54646	1.37939e-05	0.000119999	ENSG00000073008	PVR
ENSCSAG00000003299	ENSCSAT00000001327	1707	-0.11219	6.30044	0.498179	0.602418	ENSG00000150316	CWC15
ENSCSAG00000003300	ENSCSAT00000001324	672	-0.50614	3.44738	0.00742129	0.0198617	ENSG00000121211	MND1
ENSCSAG00000003302	ENSCSAT00000001332	6967	0.910696	3.86834	1.18779e-06	1.78018e-05	ENSG00000109654	TRIM2
ENSCSAG00000003304	ENSCSAT00000001317	4404	0.480772	3.88276	0.00342505	0.0105196	ENSG00000037042	TUBG2
ENSCSAG00000003305	ENSCSAT00000001335	6209	1.24981	1.77896	0.000149002	0.000809725	ENSG00000137460	FHDC1
ENSCSAG00000003306	ENSCSAT00000001334	4410	0.15896	6.21923	0.104587	0.17512	ENSG00000164144	ARFIP1
ENSCSAG00000003307	ENSCSAT00000001328	3689	-0.947298	4.03156	3.47025e-06	4.06392e-05	ENSG00000185480	PARPBP
ENSCSAG00000003308	ENSCSAT00000001331	1791	-0.22368	0.339943	0.568137	0.666077	ENSG00000273777	CEACAM20
ENSCSAG00000003311	ENSCSAT00000001337	6001	0.300714	4.60231	0.0435882	0.085583	ENSG00000068137	PLEKHH3
ENSCSAG00000003312	ENSCSAT00000001339	2079	0.153653	2.56851	0.317205	0.425287	ENSG00000167384	ZNF180
ENSCSAG00000003313	ENSCSAT00000001342	5929	0.0304656	5.34798	0.736752	0.804545	ENSG00000109670	FBXW7
ENSCSAG00000003314	ENSCSAT00000001343	1401	-0.40464	5.59053	0.00178527	0.00619985	ENSG00000075188	NUP37
ENSCSAG00000003315	ENSCSAT00000001330	2826	0.581941	5.22046	0.0749303	0.133087	ENSG00000166025	AMOTL1
ENSCSAG00000003318	ENSCSAT00000001346	1712	-0.34468	4.81876	0.00566633	0.0159316	ENSG00000059691	GATB
ENSCSAG00000003319	ENSCSAT00000001344	3698	0.390225	2.2642	0.0204925	0.0459746	ENSG00000267508	ZNF285
ENSCSAG00000003320	ENSCSAT00000001345	963	0.138456	5.54571	0.444064	0.551744	ENSG00000120860	WASHC3
[truncated: 10,570 more rows]

## Sheet: Sus Vs Con
Supplementary Table S5. Results of differentially expressed gene analysis with edgeR for the comparison of Sus against Con. Length: average ensembl transcript length per gene. LogFC: log2 of the fold-change. logCPM: log2 of the count per million. FDR: false discovery rate.
Chlorocebus sabaeus gene_id	Chlorocebus sabaeus transcript_id	length	logFC	logCPM	PValue	FDR	human_ensembl	human_HGNC
ENSCSAG00000000002	ENSCSAT00000000002	948	0.334284	10.1525	0.0954572	0.128448	NA	NA
ENSCSAG00000000004	ENSCSAT00000000004	1552	-0.02367	11.0712	0.91011	0.928355	NA	NA
ENSCSAG00000000006	ENSCSAT00000000006	956	0.043227	11.8577	0.853311	0.88071	ENSG00000198888	MT-ND1
ENSCSAG00000000010	ENSCSAT00000000010	1042	0.595329	12.6916	0.0201708	0.0315661	ENSG00000198763	MT-ND2
ENSCSAG00000000016	ENSCSAT00000000016	1539	1.08843	14.8397	0.000236123	0.000568756	ENSG00000198804	MT-CO1
ENSCSAG00000000019	ENSCSAT00000000019	684	1.18465	14.3098	3.73268e-05	0.000109251	ENSG00000198712	MT-CO2
ENSCSAG00000000021	ENSCSAT00000000021	201	0.438738	9.62356	0.0508708	0.0727851	NA	NA
ENSCSAG00000000022	ENSCSAT00000000022	681	0.539064	12.2297	0.0119526	0.0197607	ENSG00000198899	MT-ATP6
ENSCSAG00000000023	ENSCSAT00000000023	784	0.835721	13.8084	0.000899037	0.00191025	ENSG00000198938	MT-CO3
ENSCSAG00000000025	ENSCSAT00000000025	340	0.850658	9.00719	8.2984e-05	0.000223328	ENSG00000198840	MT-ND3
ENSCSAG00000000027	ENSCSAT00000000027	297	0.778776	9.31262	0.0199297	0.0312353	ENSG00000212907	MT-ND4L
ENSCSAG00000000028	ENSCSAT00000000028	1378	0.908798	12.6753	0.0010078	0.00212233	ENSG00000198886	MT-ND4
ENSCSAG00000000032	ENSCSAT00000000032	1809	0.76319	12.7034	0.0125422	0.0206295	ENSG00000198786	MT-ND5
ENSCSAG00000000033	ENSCSAT00000000033	522	0.924178	10.4418	0.000240621	0.000578337	ENSG00000198695	MT-ND6
ENSCSAG00000000035	ENSCSAT00000000035	1141	0.450232	13.3219	0.0569391	0.0806503	ENSG00000198727	MT-CYB
ENSCSAG00000000052	ENSCSAT00000018483	1362	1.52798	4.08439	4.29256e-08	2.99883e-07	ENSG00000126947	ARMCX1
ENSCSAG00000000055	ENSCSAT00000018480	1350	-0.169049	6.60559	0.0121515	0.0200525	ENSG00000126945	HNRNPH2
ENSCSAG00000000057	ENSCSAT00000018477	363	0.231088	3.19373	0.408094	0.466563	ENSG00000179085	DPM3
ENSCSAG00000000062	ENSCSAT00000018473	1524	-1.69799	3.59747	6.67294e-09	6.64019e-08	ENSG00000186310	NAP1L3
ENSCSAG00000000065	ENSCSAT00000018470	1146	-0.756862	1.25925	0.00461405	0.00836666	ENSG00000174740	PABPC5
ENSCSAG00000000076	ENSCSAT00000018459	465	0.0407644	4.97378	0.817234	0.849826	NA	NA
ENSCSAG00000000079	ENSCSAT00000018456	1017	2.21183	1.92813	2.81825e-08	2.13888e-07	ENSG00000213088	ACKR1
ENSCSAG00000000083	ENSCSAT00000018452	1272	0.276651	2.97789	0.104509	0.139375	ENSG00000143315	PIGM
ENSCSAG00000000090	ENSCSAT00000018444	402	2.33984	-0.131656	4.52677e-06	1.7049e-05	NA	NA
ENSCSAG00000000091	ENSCSAT00000018445	2874	-0.0068455	3.32783	0.949679	0.960918	ENSG00000198934	MAGEE1
ENSCSAG00000000096	ENSCSAT00000018439	660	-3.52811	0.935591	7.837e-09	7.60798e-08	ENSG00000177300	CLDN22
ENSCSAG00000000097	ENSCSAT00000018438	807	-0.0115671	0.332475	0.973113	0.979145	ENSG00000155008	APOOL
ENSCSAG00000000098	ENSCSAT00000018437	478	0.33478	3.46719	0.243298	0.295493	ENSG00000168653	NDUFS5
ENSCSAG00000000099	ENSCSAT00000018435	1377	-1.13792	1.65632	2.31928e-05	7.14428e-05	ENSG00000186462	NAP1L2
ENSCSAG00000000104	ENSCSAT00000018431	1701	1.44092	3.22572	2.93379e-05	8.81049e-05	ENSG00000242732	RTL5
ENSCSAG00000000105	ENSCSAT00000018430	710	-0.585556	4.80055	2.43151e-06	9.84195e-06	ENSG00000101166	PRELID3B
ENSCSAG00000000110	ENSCSAT00000018425	1935	0.175699	3.62169	0.129948	0.169312	ENSG00000181191	PJA1
ENSCSAG00000000112	ENSCSAT00000018423	3405	-0.585507	1.40841	0.27442	0.328155	ENSG00000184675	AMER1
ENSCSAG00000000113	ENSCSAT00000018422	747	-0.918749	1.30493	0.0114704	0.0190461	ENSG00000186767	SPIN4
ENSCSAG00000000114	ENSCSAT00000018421	1863	-0.271799	3.74502	0.200862	0.249057	ENSG00000141084	RANBP10
ENSCSAG00000000115	ENSCSAT00000018420	777	1.39208	1.90558	4.15607e-06	1.58331e-05	ENSG00000186787	SPIN2B
ENSCSAG00000000118	ENSCSAT00000018417	1875	-0.0603357	5.05566	0.673772	0.721295	ENSG00000188021	UBQLN2
ENSCSAG00000000119	ENSCSAT00000018416	741	0.10815	0.442116	0.683645	0.729871	ENSG00000146223	RPL7L1
ENSCSAG00000000121	ENSCSAT00000018414	594	-0.190301	1.30864	0.444204	0.502543	ENSG00000155959	VBP1
ENSCSAG00000000122	ENSCSAT00000018413	2133	0.841151	1.95396	0.000194128	0.000477829	ENSG00000247746	USP51
ENSCSAG00000000123	ENSCSAT00000018412	689	0.774661	3.65068	0.000540489	0.00120505	ENSG00000187601	MAGEH1
ENSCSAG00000000124	ENSCSAT00000018411	375	0.573779	2.92175	0.00664945	0.0116572	ENSG00000109270	LAMTOR3
ENSCSAG00000000126	ENSCSAT00000018409	1887	-0.0289299	4.05014	0.775287	0.812883	ENSG00000189369	GSPT2
ENSCSAG00000000130	ENSCSAT00000018405	1317	0.480225	1.36425	0.0233422	0.0360046	ENSG00000273820	USP27X
ENSCSAG00000000132	ENSCSAT00000018403	690	0.334076	2.14343	0.0863505	0.117464	ENSG00000142686	C1orf216
ENSCSAG00000000133	ENSCSAT00000018402	1011	0.234772	0.103953	0.408741	0.467218	NA	NA
ENSCSAG00000000134	ENSCSAT00000018401	372	0.807805	3.16919	0.000548462	0.00122088	ENSG00000181817	LSM10
ENSCSAG00000000137	ENSCSAT00000018398	1122	0.539936	0.74974	0.0449136	0.0651667	ENSG00000164002	EXO5
ENSCSAG00000000142	ENSCSAT00000018393	471	0.275501	8.92447	0.103158	0.137807	NA	NA
ENSCSAG00000000144	ENSCSAT00000018391	1482	-0.24504	0.370088	0.427724	0.486087	ENSG00000186564	FOXD2
ENSCSAG00000000146	ENSCSAT00000018389	1428	-0.176662	2.88423	0.149113	0.191522	ENSG00000162396	PARS2
ENSCSAG00000000147	ENSCSAT00000018388	501	-0.0773872	7.9082	0.582636	0.636468	NA	NA
ENSCSAG00000000149	ENSCSAT00000018386	1005	0.533801	6.089	8.69715e-05	0.000232863	ENSG00000177606	JUN
ENSCSAG00000000152	ENSCSAT00000018383	444	-2.26834	2.94268	2.41514e-07	1.31628e-06	ENSG00000111196	MAGOHB
ENSCSAG00000000154	ENSCSAT00000018381	2577	-0.129765	5.419	0.153954	0.196976	ENSG00000171492	LRRC8D
ENSCSAG00000000155	ENSCSAT00000018380	867	-0.283515	0.188102	0.356773	0.414679	NA	NA
ENSCSAG00000000156	ENSCSAT00000018379	426	-0.21954	4.44466	0.278401	0.332126	ENSG00000154518	ATP5MC3
ENSCSAG00000000157	ENSCSAT00000018378	891	0.189346	2.92863	0.491038	0.548323	ENSG00000122406	RPL5
ENSCSAG00000000161	ENSCSAT00000018374	1128	0.284916	3.38093	0.035376	0.0524052	ENSG00000198890	PRMT6
ENSCSAG00000000163	ENSCSAT00000018372	252	0.0281025	4.86743	0.893672	0.914333	ENSG00000241468	ATP5MF
ENSCSAG00000000164	ENSCSAT00000018371	1482	-2.44738	1.21556	2.37525e-05	7.29882e-05	ENSG00000181754	AMIGO1
ENSCSAG00000000170	ENSCSAT00000018365	402	2.2826	3.79536	5.59741e-11	1.45048e-09	ENSG00000142089	IFITM3
ENSCSAG00000000171	ENSCSAT00000018364	726	-9.25305	4.20968	9.24375e-13	6.21259e-11	ENSG00000134259	NGF
ENSCSAG00000000174	ENSCSAT00000018361	204	-0.0848268	4.59326	0.733292	0.775747	ENSG00000233927	RPS28
ENSCSAG00000000177	ENSCSAT00000018358	1491	-2.36035	0.415316	4.78763e-05	0.000136318	ENSG00000272031	ANKRD34A
ENSCSAG00000000178	ENSCSAT00000018357	273	1.01881	2.39983	3.16069e-05	9.4288e-05	ENSG00000213190	MLLT11
ENSCSAG00000000183	ENSCSAT00000018352	345	0.0729414	0.331333	0.842281	0.870972	NA	NA
ENSCSAG00000000186	ENSCSAT00000018349	819	0.220467	5.56567	0.0231873	0.0357875	ENSG00000164442	CITED2
ENSCSAG00000000187	ENSCSAT00000018348	624	-0.127592	5.34137	0.571726	0.626293	ENSG00000169976	SF3B5
ENSCSAG00000000188	ENSCSAT00000018347	864	0.793576	0.205233	0.0252214	0.0386281	ENSG00000135604	STX11
ENSCSAG00000000189	ENSCSAT00000018346	894	-0.700508	1.41332	0.0243433	0.0374048	ENSG00000122406	RPL5
ENSCSAG00000000191	ENSCSAT00000018344	1077	2.37106	1.83141	9.26303e-08	5.77183e-07	ENSG00000172461	FUT9
ENSCSAG00000000194	ENSCSAT00000018341	1419	1.51426	0.338846	7.04883e-05	0.000192335	ENSG00000118432	CNR1
ENSCSAG00000000198	ENSCSAT00000018337	1239	-0.264015	1.40113	0.24425	0.296507	ENSG00000146250	PRSS35
ENSCSAG00000000199	ENSCSAT00000018336	1266	1.89727	6.67501	9.78298e-12	3.90693e-10	ENSG00000146242	TPBG
ENSCSAG00000000206	ENSCSAT00000018329	390	1.40856	2.52545	3.62932e-06	1.40176e-05	ENSG00000203812	HIST2H2AA3
ENSCSAG00000000209	ENSCSAT00000018326	2442	-0.44916	5.59723	0.00412465	0.00757653	ENSG00000198824	CHAMP1
ENSCSAG00000000210	ENSCSAT00000018325	1014	0.0422546	3.78576	0.683465	0.729866	ENSG00000139826	ABHD13
ENSCSAG00000000211	ENSCSAT00000018324	2736	-0.435286	4.41449	0.00435752	0.00796355	ENSG00000174405	LIG4
ENSCSAG00000000212	ENSCSAT00000018323	912	6.33426	-0.355115	7.83923e-09	7.60798e-08	ENSG00000204442	FAM155A
ENSCSAG00000000213	ENSCSAT00000018322	414	0.377907	1.04867	0.203148	0.251569	ENSG00000178096	BOLA1
ENSCSAG00000000215	ENSCSAT00000018320	7278	-3.57632	-0.100685	4.98449e-05	0.000141411	ENSG00000175820	CCDC168
ENSCSAG00000000216	ENSCSAT00000018319	462	1.26091	1.88093	2.33955e-06	9.53112e-06	ENSG00000134864	GGACT
ENSCSAG00000000227	ENSCSAT00000018308	2877	-2.05653	4.06707	8.0541e-06	2.81647e-05	ENSG00000165300	SLITRK5
ENSCSAG00000000235	ENSCSAT00000018300	1119	-0.18103	2.77664	0.407882	0.466405	ENSG00000171806	METTL18
ENSCSAG00000000236	ENSCSAT00000018299	894	0.966103	3.75418	6.66668e-05	0.000182941	ENSG00000135845	PIGC
ENSCSAG00000000238	ENSCSAT00000018297	798	-0.693842	1.34622	0.034625	0.0514321	ENSG00000148303	RPL7A
ENSCSAG00000000239	ENSCSAT00000018296	984	-0.112678	2.37886	0.483646	0.541221	ENSG00000162783	IER5
ENSCSAG00000000244	ENSCSAT00000018291	372	-0.418683	7.02028	0.0790028	0.108503	ENSG00000136942	RPL35
ENSCSAG00000000245	ENSCSAT00000018290	651	-0.536071	8.21041	0.00151532	0.00307865	ENSG00000166794	PPIB
ENSCSAG00000000249	ENSCSAT00000018286	765	-0.290966	7.99532	0.00415837	0.00763512	ENSG00000171314	PGAM1
ENSCSAG00000000250	ENSCSAT00000018285	2700	-0.304655	5.40224	0.0157729	0.0253399	ENSG00000162702	ZNF281
ENSCSAG00000000253	ENSCSAT00000018282	384	1.23589	2.01249	3.47019e-05	0.000102403	ENSG00000174307	PHLDA3
ENSCSAG00000000254	ENSCSAT00000018281	726	-2.7282	1.34742	0.00195097	0.00386261	NA	NA
ENSCSAG00000000255	ENSCSAT00000018280	2931	-0.780373	4.24711	0.144522	0.186159	ENSG00000257315	ZBED6
ENSCSAG00000000257	ENSCSAT00000018278	1923	-0.14277	5.10201	0.386913	0.445509	ENSG00000158615	PPP1R15B
ENSCSAG00000000258	ENSCSAT00000018277	2142	-2.67891	-0.217048	0.000486945	0.00109853	ENSG00000170382	LRRN2
ENSCSAG00000000259	ENSCSAT00000018276	768	-1.08364	0.670462	0.00352539	0.0065796	ENSG00000174529	TMEM81
ENSCSAG00000000261	ENSCSAT00000018274	813	0.58614	1.53452	0.00676903	0.0118453	ENSG00000162757	C1orf74
ENSCSAG00000000265	ENSCSAT00000018270	2574	0.501162	2.61683	0.0197358	0.0309778	ENSG00000187554	TLR5
ENSCSAG00000000271	ENSCSAT00000018264	390	0.0469837	1.47112	0.858441	0.884916	ENSG00000181218	HIST3H2A
ENSCSAG00000000279	ENSCSAT00000018256	3201	-0.349469	3.8197	0.199574	0.247703	ENSG00000173276	ZBTB21
ENSCSAG00000000286	ENSCSAT00000018249	888	-0.891419	6.7218	0.00851263	0.0145818	NA	NA
ENSCSAG00000000289	ENSCSAT00000018246	441	2.0299	4.84064	2.20879e-10	4.2679e-09	ENSG00000182195	LDOC1
ENSCSAG00000000294	ENSCSAT00000018241	342	0.698348	3.40875	8.64431e-05	0.000231695	ENSG00000212747	RTL8B
ENSCSAG00000000295	ENSCSAT00000018240	598	0.956477	6.23074	5.68782e-07	2.76536e-06	ENSG00000134590	RTL8C
ENSCSAG00000000298	ENSCSAT00000018237	975	0.0376383	1.42443	0.86929	0.893886	ENSG00000203952	CCDC160
ENSCSAG00000000312	ENSCSAT00000018223	481	0.37239	6.89665	0.112116	0.148214	NA	NA
ENSCSAG00000000315	ENSCSAT00000018220	603	0.436914	0.682295	0.0833036	0.113788	ENSG00000123570	RAB9B
ENSCSAG00000000316	ENSCSAT00000018219	864	0.127648	7.28708	0.134132	0.174131	ENSG00000123562	MORF4L2
ENSCSAG00000000317	ENSCSAT00000018218	480	1.07354	2.72	2.24715e-05	6.9545e-05	ENSG00000172465	TCEAL1
ENSCSAG00000000320	ENSCSAT00000018215	318	0.70593	4.53519	0.00206533	0.00406214	ENSG00000185222	TCEAL9
ENSCSAG00000000322	ENSCSAT00000018213	387	0.980761	4.56165	0.000229895	0.000556281	ENSG00000133134	BEX2
ENSCSAG00000000325	ENSCSAT00000018210	1644	-1.13914	0.985696	0.0112775	0.018773	ENSG00000286237	ARMCX5-GPRASP2
ENSCSAG00000000326	ENSCSAT00000018209	1677	0.235061	3.96006	0.0188488	0.0297789	ENSG00000125962	ARMCX5
ENSCSAG00000000329	ENSCSAT00000018206	1140	0.558064	4.83495	2.22217e-06	9.10604e-06	ENSG00000102401	ARMCX3
ENSCSAG00000000330	ENSCSAT00000018205	903	-0.192046	3.22274	0.144425	0.186053	ENSG00000198960	ARMCX6
ENSCSAG00000000332	ENSCSAT00000018203	738	-0.707509	2.06738	0.00760053	0.013143	NA	NA
ENSCSAG00000000349	ENSCSAT00000018186	321	-0.147009	4.64633	0.519457	0.57515	ENSG00000183978	COA3
ENSCSAG00000000353	ENSCSAT00000018182	636	1.76481	0.175577	0.000112315	0.000292724	ENSG00000182545	RNASE10
ENSCSAG00000000365	ENSCSAT00000018170	435	-0.112347	0.798892	0.688698	0.734767	ENSG00000173726	TOMM20
ENSCSAG00000000367	ENSCSAT00000018168	1158	1.13367	2.27208	9.13439e-06	3.14782e-05	ENSG00000284626	NA
ENSCSAG00000000368	ENSCSAT00000018167	1770	0.333715	1.6186	0.174684	0.220248	ENSG00000183655	KLHL25
ENSCSAG00000000369	ENSCSAT00000018166	801	-0.623375	8.93967	0.00150783	0.00306492	NA	NA
ENSCSAG00000000375	ENSCSAT00000018160	879	3.7011	3.90685	2.6947e-11	8.32205e-10	ENSG00000162981	FAM84A
ENSCSAG00000000376	ENSCSAT00000018159	441	3.56994	2.56687	2.30308e-10	4.4191e-09	NA	NA
ENSCSAG00000000378	ENSCSAT00000018157	1476	1.60572	4.19352	2.00046e-08	1.6032e-07	ENSG00000170745	KCNS3
ENSCSAG00000000379	ENSCSAT00000018156	588	0.924976	6.20765	2.41539e-06	9.783e-06	ENSG00000143878	RHOB
ENSCSAG00000000381	ENSCSAT00000018154	1113	-0.73726	1.72056	0.0222041	0.0344223	NA	NA
ENSCSAG00000000382	ENSCSAT00000018153	1110	-3.95081	0.802132	1.56395e-08	1.32273e-07	NA	NA
ENSCSAG00000000385	ENSCSAT00000018150	2355	0.565422	3.98628	0.000165626	0.000413341	ENSG00000137462	TLR2
ENSCSAG00000000386	ENSCSAT00000018149	1539	-0.36422	0.116842	0.278137	0.331874	ENSG00000169989	TIGD4
ENSCSAG00000000394	ENSCSAT00000018141	2133	0.870097	2.88411	4.29443e-05	0.000123591	ENSG00000181004	BBS12
ENSCSAG00000000395	ENSCSAT00000018140	387	0.11738	5.57001	0.45901	0.516967	ENSG00000164032	H2AFZ
ENSCSAG00000000397	ENSCSAT00000018138	228	0.741407	0.420064	0.093911	0.126652	ENSG00000164919	COX6C
ENSCSAG00000000400	ENSCSAT00000018135	456	0.202173	3.51621	0.446646	0.504942	ENSG00000092841	MYL6
ENSCSAG00000000402	ENSCSAT00000018133	576	-0.118163	0.79317	0.680233	0.72697	ENSG00000158526	TSR2
ENSCSAG00000000403	ENSCSAT00000018132	813	-4.865	3.7435	3.55842e-09	3.97531e-08	ENSG00000167085	PHB
ENSCSAG00000000409	ENSCSAT00000018126	2331	-0.274389	2.46367	0.486595	0.543892	ENSG00000185477	GPRIN3
ENSCSAG00000000410	ENSCSAT00000018125	1578	0.0467234	2.09659	0.788334	0.82448	ENSG00000180346	TIGD2
ENSCSAG00000000411	ENSCSAT00000018124	549	-1.43263	0.984124	2.75079e-05	8.31486e-05	ENSG00000177432	NAP1L5
ENSCSAG00000000413	ENSCSAT00000018122	414	0.155311	4.47025	0.441598	0.500046	ENSG00000182180	MRPS16
ENSCSAG00000000419	ENSCSAT00000018116	678	-0.641896	3.30892	0.0190759	0.0300811	ENSG00000114942	EEF1B2
ENSCSAG00000000420	ENSCSAT00000018115	1446	-0.147966	5.41942	0.162139	0.206189	ENSG00000132467	UTP3
ENSCSAG00000000423	ENSCSAT00000018112	1689	-4.01327	0.78229	3.79309e-08	2.71633e-07	ENSG00000226887	ERVMER34-1
ENSCSAG00000000427	ENSCSAT00000018108	528	-0.114427	6.38342	0.575272	0.629573	ENSG00000143947	RPS27A
ENSCSAG00000000444	ENSCSAT00000018091	1128	-0.306403	10.4549	0.0189107	0.0298618	ENSG00000075624	ACTB
ENSCSAG00000000447	ENSCSAT00000018088	2145	0.664295	3.10899	0.00205475	0.00404449	ENSG00000164976	MYORG
ENSCSAG00000000449	ENSCSAT00000018086	492	0.10537	3.26876	0.594147	0.647748	ENSG00000164967	RPP25L
ENSCSAG00000000451	ENSCSAT00000018084	306	1.88469	0.481969	3.0526e-06	1.20342e-05	ENSG00000196196	HRCT1
ENSCSAG00000000456	ENSCSAT00000018079	2034	0.0423479	3.13289	0.854147	0.881427	ENSG00000168795	ZBTB5
ENSCSAG00000000457	ENSCSAT00000018078	894	0.298911	3.01089	0.0225261	0.0348698	ENSG00000122696	SLC25A51
ENSCSAG00000000458	ENSCSAT00000018077	1554	0.619688	4.97199	2.39014e-06	9.70219e-06	ENSG00000137124	ALDH1B1
ENSCSAG00000000460	ENSCSAT00000018075	1212	0.0666103	3.88304	0.613635	0.665531	ENSG00000165152	TMEM246
ENSCSAG00000000473	ENSCSAT00000018062	756	0.930663	3.14742	0.000105258	0.00027629	ENSG00000119431	HDHD3
ENSCSAG00000000475	ENSCSAT00000018060	1962	-0.39735	4.19159	0.00344809	0.00644586	ENSG00000119401	TRIM32
ENSCSAG00000000476	ENSCSAT00000018059	686	-0.421086	8.69848	0.0516614	0.0738322	ENSG00000167526	RPL13
ENSCSAG00000000477	ENSCSAT00000018058	276	-0.278077	4.47178	0.203643	0.252057	ENSG00000233954	UQCRHL
ENSCSAG00000000483	ENSCSAT00000018052	640	0.184676	3.33661	0.389631	0.448312	NA	NA
ENSCSAG00000000484	ENSCSAT00000018051	1050	0.371053	6.45776	0.000112834	0.000293905	ENSG00000178913	TAF7
ENSCSAG00000000486	ENSCSAT00000018049	2364	1.88028	1.30479	1.02254e-07	6.29273e-07	ENSG00000113248	PCDHB15
ENSCSAG00000000491	ENSCSAT00000018044	2397	1.66233	2.58847	1.85679e-06	7.77161e-06	ENSG00000112852	PCDHB2
ENSCSAG00000000493	ENSCSAT00000018042	975	0.0465302	3.87915	0.661064	0.709622	ENSG00000176087	SLC35A4
ENSCSAG00000000495	ENSCSAT00000018040	969	0.148788	2.98171	0.282446	0.336154	ENSG00000185129	PURA
ENSCSAG00000000497	ENSCSAT00000018038	3036	-1.05721	0.80022	0.0294936	0.0444242	ENSG00000228672	PROB1
ENSCSAG00000000498	ENSCSAT00000018037	291	-0.537912	7.22902	0.0325565	0.0486124	ENSG00000145592	RPL37
ENSCSAG00000000499	ENSCSAT00000018036	912	-0.670602	5.79101	1.41799e-06	6.13758e-06	ENSG00000177733	HNRNPA0
ENSCSAG00000000500	ENSCSAT00000018035	894	-1.88545	3.70074	1.15169e-08	1.03315e-07	ENSG00000170312	CDK1
ENSCSAG00000000501	ENSCSAT00000018034	648	0.853226	2.57069	4.87431e-05	0.000138543	ENSG00000114978	MOB1A
ENSCSAG00000000511	ENSCSAT00000018024	753	-1.74435	1.52732	2.5674e-07	1.38047e-06	ENSG00000184838	PRR16
ENSCSAG00000000512	ENSCSAT00000018023	708	-1.23512	0.229114	0.000856938	0.00182883	ENSG00000243414	TICAM2
ENSCSAG00000000516	ENSCSAT00000018019	621	-0.382348	2.08578	0.0586757	0.08283	ENSG00000181751	C5orf30
ENSCSAG00000000519	ENSCSAT00000018016	1071	1.09347	4.24164	1.33413e-06	5.81594e-06	ENSG00000277203	F8A1
ENSCSAG00000000522	ENSCSAT00000018013	1434	1.13716	6.21102	3.68374e-09	4.09711e-08	ENSG00000126903	SLC10A3
ENSCSAG00000000523	ENSCSAT00000018012	786	0.388935	1.94539	0.0823336	0.112622	ENSG00000177854	TMEM187
ENSCSAG00000000532	ENSCSAT00000018003	882	-0.870913	5.03861	9.6455e-06	3.30312e-05	NA	NA
ENSCSAG00000000533	ENSCSAT00000018002	1656	-0.0453484	4.01056	0.661255	0.709767	ENSG00000172732	MUS81
ENSCSAG00000000534	ENSCSAT00000018001	1257	9.0552	0.809273	3.28828e-07	1.71981e-06	ENSG00000153822	KCNJ16
ENSCSAG00000000539	ENSCSAT00000017996	1071	-0.132639	1.92108	0.372628	0.431193	ENSG00000179604	CDC42EP4
ENSCSAG00000000541	ENSCSAT00000017994	507	1.1944	6.69275	1.21233e-05	4.02127e-05	ENSG00000163191	S100A11
ENSCSAG00000000542	ENSCSAT00000017993	1038	0.412326	4.22906	0.00163627	0.00329361	ENSG00000141232	TOB1
ENSCSAG00000000543	ENSCSAT00000017992	237	-0.170475	2.03124	0.298651	0.353165	ENSG00000197622	CDC42SE1
ENSCSAG00000000552	ENSCSAT00000017983	574	0.629198	5.21326	0.000166222	0.000414664	ENSG00000141378	PTRH2
ENSCSAG00000000553	ENSCSAT00000017982	645	-0.0623458	1.94077	0.769597	0.808248	NA	NA
ENSCSAG00000000554	ENSCSAT00000017981	1512	1.15277	5.82562	1.46114e-09	1.92895e-08	ENSG00000277161	PIGW
ENSCSAG00000000555	ENSCSAT00000017980	597	1.92647	4.82951	2.34334e-09	2.82369e-08	ENSG00000276023	DUSP14
ENSCSAG00000000556	ENSCSAT00000017979	1119	1.32886	5.13616	2.85856e-08	2.16163e-07	ENSG00000198783	ZNF830
ENSCSAG00000000565	ENSCSAT00000017970	1074	1.15956	2.10165	6.90286e-05	0.000188598	ENSG00000196544	BORCS6
ENSCSAG00000000567	ENSCSAT00000017968	699	0.649815	1.21782	0.00224911	0.00438042	ENSG00000213859	KCTD11
ENSCSAG00000000569	ENSCSAT00000017966	618	-0.851768	2.18319	0.000191344	0.000471718	ENSG00000167842	MIS12
ENSCSAG00000000570	ENSCSAT00000017965	1515	-0.0283214	2.96509	0.930218	0.944878	ENSG00000180787	ZFP3
ENSCSAG00000000571	ENSCSAT00000017964	2397	-1.66094	3.5177	1.0136e-06	4.60223e-06	ENSG00000177602	HASPIN
ENSCSAG00000000572	ENSCSAT00000017963	330	0.121518	2.46872	0.574413	0.628743	ENSG00000127774	EMC6
ENSCSAG00000000580	ENSCSAT00000017955	420	0.344281	5.22655	0.105822	0.140872	ENSG00000102309	PIN4
ENSCSAG00000000583	ENSCSAT00000017952	897	-0.838328	2.85451	1.33225e-05	4.36829e-05	ENSG00000198331	HYLS1
ENSCSAG00000000594	ENSCSAT00000017941	1299	-0.205188	4.94397	0.00930298	0.0158107	ENSG00000173456	RNF26
ENSCSAG00000000595	ENSCSAT00000017940	432	-1.46722	3.72492	6.47312e-08	4.23941e-07	ENSG00000188486	H2AFX
ENSCSAG00000000596	ENSCSAT00000017939	384	1.96383	1.36782	5.39291e-05	0.000151629	ENSG00000180425	C11orf71
ENSCSAG00000000599	ENSCSAT00000017936	594	3.34229	0.0350141	1.00862e-05	3.43252e-05	ENSG00000185742	C11orf87
ENSCSAG00000000600	ENSCSAT00000017935	682	-0.462356	1.14403	0.152302	0.195101	ENSG00000100442	FKBP3
ENSCSAG00000000602	ENSCSAT00000017933	330	-1.18896	5.26242	4.37859e-07	2.20297e-06	NA	NA
ENSCSAG00000000606	ENSCSAT00000017929	1575	-0.053861	3.13135	0.622473	0.673605	ENSG00000183340	JRKL
ENSCSAG00000000607	ENSCSAT00000017928	1596	0.224793	0.237962	0.409221	0.467681	ENSG00000196371	FUT4
ENSCSAG00000000609	ENSCSAT00000017926	276	-0.104797	7.47438	0.658422	0.706967	ENSG00000197756	RPL37A
ENSCSAG00000000610	ENSCSAT00000017925	1152	-2.52741	7.27172	1.21918e-10	2.69292e-09	ENSG00000150687	PRSS23
ENSCSAG00000000611	ENSCSAT00000017924	597	-0.363865	3.04422	0.0140167	0.0227953	ENSG00000119616	FCF1
ENSCSAG00000000613	ENSCSAT00000017922	1065	-0.665108	3.86449	0.00604792	0.0106756	ENSG00000137504	CREBZF
ENSCSAG00000000615	ENSCSAT00000017920	783	0.395804	1.42839	0.122726	0.160786	ENSG00000188997	KCTD21
ENSCSAG00000000618	ENSCSAT00000017917	1062	0.896039	3.76503	1.22232e-07	7.27371e-07	ENSG00000182704	TSKU
ENSCSAG00000000619	ENSCSAT00000017916	663	-1.91381	4.80465	1.3365e-07	7.85646e-07	ENSG00000139146	SINHCAF
ENSCSAG00000000625	ENSCSAT00000017910	1134	-0.583994	0.187312	0.0860053	0.117033	ENSG00000175591	P2RY2
ENSCSAG00000000626	ENSCSAT00000017909	567	0.0543381	4.51182	0.762291	0.801915	ENSG00000132313	MRPL35
ENSCSAG00000000627	ENSCSAT00000017908	963	-0.940253	4.17469	0.000223499	0.000542474	ENSG00000139675	HNRNPA1L2
ENSCSAG00000000632	ENSCSAT00000017903	990	0.118452	3.09963	0.413107	0.471608	ENSG00000176022	B3GALT6
ENSCSAG00000000633	ENSCSAT00000017902	678	1.60055	1.0751	2.11125e-05	6.58907e-05	ENSG00000228594	FNDC10
ENSCSAG00000000638	ENSCSAT00000017897	2334	0.492427	3.08568	0.063772	0.089342	ENSG00000179023	KLHDC7A
ENSCSAG00000000641	ENSCSAT00000017894	993	0.174827	0.214101	0.541856	0.596692	ENSG00000183114	FAM43B
ENSCSAG00000000642	ENSCSAT00000017893	1134	0.617653	1.66847	0.00262183	0.00503456	ENSG00000179546	HTR1D
ENSCSAG00000000644	ENSCSAT00000017891	417	-0.250222	3.30578	0.0496786	0.0712903	ENSG00000189266	PNRC2
ENSCSAG00000000646	ENSCSAT00000017889	1056	0.650721	2.75007	0.00250582	0.00483394	ENSG00000182749	PAQR7
ENSCSAG00000000647	ENSCSAT00000017888	858	-0.544502	0.237881	0.0469371	0.067774	ENSG00000230667	SETSIP
ENSCSAG00000000649	ENSCSAT00000017886	747	2.57026	-0.0371448	2.04917e-06	8.47788e-06	ENSG00000175793	SFN
ENSCSAG00000000650	ENSCSAT00000017885	684	2.58795	2.02112	5.49486e-09	5.69327e-08	ENSG00000253368	TRNP1
ENSCSAG00000000651	ENSCSAT00000017884	993	1.26107	-0.0367446	0.0042788	0.00783563	ENSG00000181773	GPR3
ENSCSAG00000000652	ENSCSAT00000017883	4812	0.344903	5.22814	0.0589746	0.0832053	ENSG00000126705	AHDC1
ENSCSAG00000000655	ENSCSAT00000017880	924	0.478985	0.483354	0.196055	0.243697	ENSG00000253304	TMEM200B
ENSCSAG00000000657	ENSCSAT00000017878	822	2.51599	1.3175	1.21674e-08	1.08147e-07	ENSG00000189280	GJB5
ENSCSAG00000000658	ENSCSAT00000017877	801	1.53574	3.41082	7.74895e-08	4.94359e-07	ENSG00000189433	GJB4
ENSCSAG00000000659	ENSCSAT00000017876	813	0.113519	3.75788	0.318178	0.373796	ENSG00000188910	GJB3
ENSCSAG00000000661	ENSCSAT00000017874	5080	-0.211941	5.32239	0.218402	0.268447	NA	NA
ENSCSAG00000000663	ENSCSAT00000017872	1259	-3.30873	0.83321	0.0015122	0.00307281	NA	NA
ENSCSAG00000000664	ENSCSAT00000017871	4800	-0.74513	6.87565	2.40736e-06	9.75992e-06	ENSG00000188976	NOC2L
ENSCSAG00000000665	ENSCSAT00000017870	2772	-0.637702	3.71411	0.000833669	0.00178432	ENSG00000187961	KLHL17
ENSCSAG00000000666	ENSCSAT00000017869	1869	1.51799	2.01537	9.02273e-06	3.11361e-05	ENSG00000187583	PLEKHN1
ENSCSAG00000000667	ENSCSAT00000017868	4671	1.30852	2.36166	7.90641e-06	2.77099e-05	ENSG00000187642	PERM1
ENSCSAG00000000669	ENSCSAT00000017866	1083	1.90789	2.98902	1.52135e-06	6.51238e-06	ENSG00000187608	ISG15
ENSCSAG00000000670	ENSCSAT00000017865	7410	1.1738	9.24328	1.94701e-08	1.56758e-07	ENSG00000188157	AGRN
ENSCSAG00000000674	ENSCSAT00000017861	836	2.67166	2.42163	1.07562e-08	9.76766e-08	ENSG00000186891	TNFRSF18
ENSCSAG00000000675	ENSCSAT00000017860	1996	0.872554	7.48551	6.61042e-07	3.14935e-06	ENSG00000078808	SDF4
ENSCSAG00000000677	ENSCSAT00000017858	4494	-0.0214975	5.17416	0.845353	0.873429	ENSG00000160087	UBE2J2
ENSCSAG00000000679	ENSCSAT00000017856	4015	0.461852	5.71277	0.000454115	0.00102946	ENSG00000131584	ACAP3
ENSCSAG00000000680	ENSCSAT00000017855	1224	1.27943	3.71996	3.32644e-05	9.86007e-05	ENSG00000169972	PUSL1
ENSCSAG00000000681	ENSCSAT00000017854	4909	-0.983862	5.96802	3.61674e-08	2.61193e-07	ENSG00000127054	INTS11
ENSCSAG00000000682	ENSCSAT00000017853	714	0.644943	2.73272	0.000303247	0.000713175	ENSG00000224051	CPTP
ENSCSAG00000000683	ENSCSAT00000017852	2559	-0.133147	0.37958	0.732791	0.775521	ENSG00000169962	TAS1R3
ENSCSAG00000000684	ENSCSAT00000017851	2223	0.0137514	5.05916	0.885788	0.907449	ENSG00000107404	DVL1
ENSCSAG00000000685	ENSCSAT00000017850	3988	1.02509	5.62718	1.5694e-08	1.32644e-07	ENSG00000162576	MXRA8
ENSCSAG00000000686	ENSCSAT00000017849	1115	0.232937	5.16427	0.221228	0.271417	ENSG00000175756	AURKAIP1
ENSCSAG00000000687	ENSCSAT00000017848	2769	-0.134216	6.47549	0.423059	0.481394	ENSG00000221978	CCNL2
ENSCSAG00000000688	ENSCSAT00000017847	602	-0.150106	6.13756	0.449493	0.507659	ENSG00000242485	MRPL20
ENSCSAG00000000689	ENSCSAT00000017846	1194	1.37691	2.33115	8.44463e-07	3.92791e-06	ENSG00000235098	ANKRD65
ENSCSAG00000000690	ENSCSAT00000017845	3721	0.457094	1.3471	0.0725305	0.100525	ENSG00000205116	TMEM88B
ENSCSAG00000000691	ENSCSAT00000017844	4377	0.674605	5.52668	0.000227341	0.000551055	ENSG00000179403	VWA1
ENSCSAG00000000692	ENSCSAT00000017843	1296	-0.74501	4.84954	0.000321195	0.000750748	ENSG00000197785	ATAD3A
ENSCSAG00000000693	ENSCSAT00000017842	1526	-0.879838	0.657203	0.0282257	0.0427553	ENSG00000205090	TMEM240
ENSCSAG00000000694	ENSCSAT00000017841	1350	0.109557	7.09495	0.509512	0.565399	ENSG00000160075	SSU72
ENSCSAG00000000696	ENSCSAT00000017839	3816	0.137283	4.59907	0.147064	0.1892	ENSG00000197530	MIB2
ENSCSAG00000000698	ENSCSAT00000017837	5991	-0.362581	6.60893	0.000517639	0.00116049	ENSG00000248333	CDK11B
ENSCSAG00000000699	ENSCSAT00000017836	6245	0.109521	6.34362	0.154059	0.19707	ENSG00000189339	SLC35E2B
ENSCSAG00000000700	ENSCSAT00000017835	6892	0.371651	6.73483	0.000403254	0.000923487	ENSG00000008130	NADK
ENSCSAG00000000701	ENSCSAT00000017834	3795	0.101424	8.806	0.131802	0.171496	ENSG00000078369	GNB1
ENSCSAG00000000703	ENSCSAT00000017832	1777	-0.584511	0.0142942	0.178319	0.224157	ENSG00000178821	TMEM52
ENSCSAG00000000705	ENSCSAT00000017830	1947	0.603745	1.00115	0.111412	0.147424	ENSG00000142609	CFAP74
ENSCSAG00000000707	ENSCSAT00000017828	3658	0.302844	4.09424	0.00725978	0.012625	ENSG00000067606	PRKCZ
ENSCSAG00000000708	ENSCSAT00000017827	672	1.04165	3.84066	0.000213071	0.000519473	NA	NA
ENSCSAG00000000709	ENSCSAT00000017826	5576	0.456943	6.35038	8.60253e-05	0.000230673	ENSG00000157933	SKI
ENSCSAG00000000711	ENSCSAT00000017824	1190	0.800548	6.63993	1.19163e-05	3.96096e-05	ENSG00000157916	RER1
ENSCSAG00000000712	ENSCSAT00000017823	1011	-0.078631	3.16006	0.51849	0.574232	ENSG00000157911	PEX10
ENSCSAG00000000713	ENSCSAT00000017822	4941	1.38733	2.26953	1.44617e-06	6.22445e-06	ENSG00000149527	PLCH2
ENSCSAG00000000714	ENSCSAT00000017821	2346	-0.27201	3.92403	0.0196358	0.0308567	ENSG00000157881	PANK4
ENSCSAG00000000716	ENSCSAT00000017819	2212	1.57676	4.09002	6.76606e-08	4.41057e-07	ENSG00000157873	TNFRSF14
ENSCSAG00000000722	ENSCSAT00000017813	816	0.865221	4.53646	2.70389e-06	1.08259e-05	ENSG00000158109	TPRG1L
ENSCSAG00000000723	ENSCSAT00000017812	1405	-0.737665	4.06176	3.54514e-05	0.000104443	ENSG00000116213	WRAP73
ENSCSAG00000000724	ENSCSAT00000017811	1911	-1.09399	2.87264	2.54653e-05	7.76815e-05	ENSG00000078900	TP73
ENSCSAG00000000727	ENSCSAT00000017808	1749	-0.207933	5.28635	0.0211177	0.0328637	ENSG00000130764	LRRC47
ENSCSAG00000000728	ENSCSAT00000017807	2775	0.0979089	5.23916	0.296524	0.350948	ENSG00000116198	CEP104
ENSCSAG00000000729	ENSCSAT00000017806	726	0.0943011	2.84651	0.367214	0.425595	ENSG00000198912	C1orf174
ENSCSAG00000000731	ENSCSAT00000017804	4128	-0.680378	3.51013	0.000280555	0.000665287	ENSG00000131697	NPHP4
ENSCSAG00000000732	ENSCSAT00000017803	1942	-0.869482	2.20548	0.000682901	0.00149186	ENSG00000069424	KCNAB2
ENSCSAG00000000733	ENSCSAT00000017802	5944	-1.35609	3.06087	0.000435462	0.000991463	ENSG00000116254	CHD5
ENSCSAG00000000734	ENSCSAT00000017801	4363	-0.555947	6.85557	0.0186105	0.0294687	ENSG00000285629	AL031847.2
ENSCSAG00000000735	ENSCSAT00000017800	1839	-1.70692	0.185352	0.000341479	0.000794614	ENSG00000158286	RNF207
ENSCSAG00000000736	ENSCSAT00000017799	855	-0.344712	4.63499	0.0974594	0.13082	ENSG00000116237	ICMT
ENSCSAG00000000738	ENSCSAT00000017797	1830	0.0329049	3.17524	0.871066	0.894991	ENSG00000158292	GPR153
ENSCSAG00000000739	ENSCSAT00000017795,ENSCSAT00000017796	1778.4	0.11711	6.40693	0.388229	0.4469	ENSG00000097021	ACOT7
ENSCSAG00000000741	ENSCSAT00000017793	6343	0.735866	2.45754	0.0260128	0.0397144	ENSG00000187017	ESPN
ENSCSAG00000000742	ENSCSAT00000017792	1447	0.16848	0.898097	0.687775	0.733844	ENSG00000215788	TNFRSF25
ENSCSAG00000000743	ENSCSAT00000017791	3188	0.249644	3.92461	0.141903	0.183236	ENSG00000171680	PLEKHG5
ENSCSAG00000000744	ENSCSAT00000017790	2103	-0.286637	4.58294	0.0215359	0.0334566	ENSG00000162408	NOL9
ENSCSAG00000000746	ENSCSAT00000017788	2800	-0.631782	4.11363	1.93716e-05	6.10182e-05	ENSG00000204859	ZBTB48
ENSCSAG00000000747	ENSCSAT00000017787	5884	1.42682	6.51091	4.88685e-08	3.34156e-07	ENSG00000162413	KLHL21
ENSCSAG00000000748	ENSCSAT00000017786	3775	-0.580052	5.33452	1.73819e-05	5.53333e-05	ENSG00000116273	PHF13
ENSCSAG00000000749	ENSCSAT00000017785	776	0.519516	2.73709	0.0111102	0.0185165	ENSG00000041988	THAP3
ENSCSAG00000000750	ENSCSAT00000017784	1759	-0.669504	6.42549	1.18279e-05	3.9368e-05	ENSG00000007923	DNAJC11
ENSCSAG00000000752	ENSCSAT00000017782	7838	-0.184172	4.27583	0.0994726	0.133266	ENSG00000171735	CAMTA1
ENSCSAG00000000753	ENSCSAT00000017781	3893	0.379657	7.98637	0.000499969	0.00112468	ENSG00000049245	VAMP3
ENSCSAG00000000754	ENSCSAT00000017780	6828	-0.15687	4.856	0.361137	0.419015	ENSG00000049246	PER3
ENSCSAG00000000756	ENSCSAT00000017778	674	0.574867	6.5089	0.00471922	0.00854135	ENSG00000116288	PARK7
ENSCSAG00000000757	ENSCSAT00000017777	5367	-0.446238	5.38874	0.00298126	0.00566075	ENSG00000116285	ERRFI1
ENSCSAG00000000758	ENSCSAT00000017776	2520	0.556385	0.81229	0.10923	0.144887	ENSG00000162426	SLC45A1
ENSCSAG00000000759	ENSCSAT00000017775	7756	0.794641	6.78241	5.66414e-05	0.000158334	ENSG00000142599	RERE
ENSCSAG00000000760	ENSCSAT00000017774	3005	-0.155051	11.0503	0.253458	0.306206	ENSG00000074800	ENO1
ENSCSAG00000000766	ENSCSAT00000017768	2409	-0.228646	5.14414	0.543067	0.597921	ENSG00000049239	H6PD
ENSCSAG00000000767	ENSCSAT00000017767	3131	0.480398	4.75625	1.42501e-05	4.64218e-05	ENSG00000171621	SPSB1
ENSCSAG00000000768	ENSCSAT00000017766	966	0.167289	3.92725	0.266833	0.320547	ENSG00000171612	SLC25A33
ENSCSAG00000000769	ENSCSAT00000017765	2004	-0.769345	3.77345	3.202e-05	9.53619e-05	ENSG00000188807	TMEM201
ENSCSAG00000000770	ENSCSAT00000017764	3396	-0.326317	5.99735	0.0673067	0.0938649	ENSG00000171608	PIK3CD
ENSCSAG00000000771	ENSCSAT00000017763	7146	0.312392	9.25267	0.000714148	0.00155499	ENSG00000171603	CLSTN1
ENSCSAG00000000772	ENSCSAT00000017762	2882	1.74398	5.69319	1.29929e-09	1.75397e-08	ENSG00000178585	CTNNBIP1
ENSCSAG00000000773	ENSCSAT00000017761	3620	0.10886	4.33883	0.422541	0.480936	ENSG00000162441	LZIC
ENSCSAG00000000774	ENSCSAT00000017760	732	0.385699	0.71186	0.180276	0.226254	ENSG00000173614	NMNAT1
ENSCSAG00000000776	ENSCSAT00000017758	6984	-0.0822017	5.53505	0.738721	0.780625	ENSG00000130939	UBE4B
ENSCSAG00000000777	ENSCSAT00000017757	8220	0.858458	6.68086	0.00965719	0.0163662	ENSG00000054523	KIF1B
ENSCSAG00000000778	ENSCSAT00000017756	2160	0.0475942	7.29881	0.700941	0.746435	ENSG00000142657	PGD
ENSCSAG00000000779	ENSCSAT00000017755	527	-0.531459	2.78303	0.010249	0.0172412	ENSG00000175279	CENPS
ENSCSAG00000000781	ENSCSAT00000017753	1426	-0.173997	5.75968	0.0341601	0.0507956	ENSG00000160049	DFFA
ENSCSAG00000000782	ENSCSAT00000017752	1958	0.0529422	4.51002	0.638097	0.687906	ENSG00000142655	PEX14
ENSCSAG00000000783	ENSCSAT00000017751	5391	-0.289706	3.71476	0.17823	0.224067	NA	NA
ENSCSAG00000000785	ENSCSAT00000017749	1333	-0.521189	6.34495	0.00922915	0.0156958	ENSG00000120948	TARDBP
ENSCSAG00000000786	ENSCSAT00000017748	1152	-0.62171	0.666442	0.155329	0.198472	ENSG00000009724	MASP2
ENSCSAG00000000787	ENSCSAT00000017747	1464	-0.41755	5.91355	0.0164788	0.0263796	ENSG00000116649	SRM
ENSCSAG00000000788	ENSCSAT00000017746	2976	-0.351369	6.11073	0.00457942	0.00831348	ENSG00000171824	EXOSC10
ENSCSAG00000000790	ENSCSAT00000017744	8748	-0.682539	7.20778	0.0042673	0.00781572	ENSG00000198793	MTOR
ENSCSAG00000000791	ENSCSAT00000017743	4479	0.0794773	1.62963	0.809595	0.843278	ENSG00000101079	NDRG3
ENSCSAG00000000792	ENSCSAT00000017742	4713	0.155431	5.83356	0.0285272	0.0431392	ENSG00000120942	UBIAD1
ENSCSAG00000000794	ENSCSAT00000017740	2733	2.08126	2.26748	2.1902e-08	1.72579e-07	ENSG00000116661	FBXO2
ENSCSAG00000000795	ENSCSAT00000017739	2137	0.13032	3.53345	0.218966	0.269009	ENSG00000132879	FBXO44
ENSCSAG00000000796	ENSCSAT00000017738	1387	1.20095	3.23902	2.34756e-05	7.22434e-05	ENSG00000116663	FBXO6
ENSCSAG00000000797	ENSCSAT00000017737	1137	0.0139641	5.55368	0.921871	0.937688	ENSG00000116670	MAD2L2
ENSCSAG00000000799	ENSCSAT00000017735	1452	0.714674	4.963	0.000672961	0.00147297	ENSG00000177674	AGTRAP
ENSCSAG00000000800	ENSCSAT00000017734	2094	0.0655048	3.8488	0.769466	0.808242	ENSG00000177000	MTHFR
ENSCSAG00000000801	ENSCSAT00000017733	5535	-0.362064	4.93331	0.0459747	0.0665603	ENSG00000011021	CLCN6
ENSCSAG00000000803	ENSCSAT00000017731	405	-9.56855	1.64966	1.05896e-08	9.65817e-08	ENSG00000120937	NPPB
ENSCSAG00000000804	ENSCSAT00000017730	3645	0.116559	6.77014	0.233024	0.284032	ENSG00000116685	KIAA2013
ENSCSAG00000000805	ENSCSAT00000017729	2133	-0.39181	6.13271	0.00711816	0.0123907	ENSG00000083444	PLOD1
ENSCSAG00000000806	ENSCSAT00000017728	4671	-0.34185	7.8076	0.000291655	0.000689266	ENSG00000116688	MFN2
ENSCSAG00000000807	ENSCSAT00000017727	1517	-0.0921453	2.32164	0.615519	0.667392	ENSG00000116691	MIIP
ENSCSAG00000000809	ENSCSAT00000017725	3967	-0.665139	3.56713	0.00517394	0.00927354	ENSG00000028137	TNFRSF1B
ENSCSAG00000000810	ENSCSAT00000017724	16738	-0.101914	6.54541	0.671303	0.7192	ENSG00000048707	VPS13D
ENSCSAG00000000811	ENSCSAT00000017723	1402	0.746987	1.70715	0.0124054	0.0204205	ENSG00000162496	DHRS3
ENSCSAG00000000823	ENSCSAT00000017710	2743	-4.63143	2.59182	1.82652e-11	6.19863e-10	ENSG00000162493	PDPN
ENSCSAG00000000824	ENSCSAT00000017709	7682	-0.0625764	5.24726	0.807251	0.841325	ENSG00000116731	PRDM2
ENSCSAG00000000825	ENSCSAT00000017708	5311	1.76422	2.64589	1.61584e-07	9.27724e-07	ENSG00000189337	KAZN
ENSCSAG00000000827	ENSCSAT00000017706	2135	0.832448	5.55064	6.25456e-06	2.25688e-05	ENSG00000171729	TMEM51
ENSCSAG00000000829	ENSCSAT00000017704	4999	1.13061	1.87052	2.15708e-05	6.71046e-05	ENSG00000142621	FHAD1
ENSCSAG00000000830	ENSCSAT00000017703	2522	-0.460845	7.67397	8.78991e-05	0.000235046	ENSG00000142634	EFHD2
ENSCSAG00000000833	ENSCSAT00000017700	3162	0.382729	5.10528	0.00174224	0.00348614	ENSG00000132906	CASP9
ENSCSAG00000000834	ENSCSAT00000017699	2580	0.240094	3.93178	0.411497	0.470026	ENSG00000116138	DNAJC16
ENSCSAG00000000835	ENSCSAT00000017698	1606	-4.03101	0.490916	4.16494e-06	1.58621e-05	ENSG00000116771	AGMAT
ENSCSAG00000000836	ENSCSAT00000017697	3291	0.0122741	5.43686	0.963796	0.972158	ENSG00000215695	RSC1A1
ENSCSAG00000000837	ENSCSAT00000017696	3113	0.152373	5.67447	0.0728008	0.100878	ENSG00000116786	PLEKHM2
ENSCSAG00000000840	ENSCSAT00000017693	4127	-1.7865	5.11991	1.47903e-11	5.31186e-10	ENSG00000162458	FBLIM1
ENSCSAG00000000841	ENSCSAT00000017692	11290	-0.585571	7.01504	0.153902	0.196949	ENSG00000065526	SPEN
ENSCSAG00000000842	ENSCSAT00000017691	859	-0.244563	1.21484	0.217668	0.267624	ENSG00000116809	ZBTB17
ENSCSAG00000000848	ENSCSAT00000017685	4024	-0.607202	6.94308	0.000160748	0.000402206	ENSG00000142627	EPHA2
ENSCSAG00000000850	ENSCSAT00000017683	3300	0.584275	2.81652	0.00191912	0.00380573	ENSG00000142632	ARHGEF19
ENSCSAG00000000851	ENSCSAT00000017682	4432	0.838701	2.66257	0.000697627	0.0015206	ENSG00000132881	CPLANE2
ENSCSAG00000000852	ENSCSAT00000017681	6259	-0.0489056	5.53964	0.635885	0.685815	ENSG00000037637	FBXO42
ENSCSAG00000000853	ENSCSAT00000017680	692	-0.134805	4.9227	0.232631	0.283714	ENSG00000055070	SZRD1
ENSCSAG00000000855	ENSCSAT00000017678	2659	0.0721327	6.07171	0.449482	0.507659	ENSG00000157191	NECAP2
ENSCSAG00000000857	ENSCSAT00000017676	6012	0.965998	3.70139	2.84932e-05	8.58347e-05	ENSG00000058453	CROCC
ENSCSAG00000000859	ENSCSAT00000017674	4187	0.518757	6.32556	1.78193e-05	5.65825e-05	ENSG00000159363	ATP13A2
ENSCSAG00000000860	ENSCSAT00000017673	992	-0.101636	6.14154	0.535062	0.590296	ENSG00000117118	SDHB
ENSCSAG00000000861	ENSCSAT00000017672	4328	-3.39851	3.56402	1.85552e-10	3.72527e-09	ENSG00000117115	PADI2
ENSCSAG00000000862	ENSCSAT00000017671	1992	-2.95762	2.48586	5.26944e-11	1.38578e-09	ENSG00000142623	PADI1
ENSCSAG00000000866	ENSCSAT00000017667	1667	-0.503922	4.86359	0.00399664	0.00736399	ENSG00000179051	RCC2
ENSCSAG00000000867	ENSCSAT00000017666	3825	0.678079	4.56047	6.15756e-06	2.22764e-05	ENSG00000074964	ARHGEF10L
ENSCSAG00000000872	ENSCSAT00000017661	2820	-0.48025	5.42919	0.000828814	0.00177514	ENSG00000159423	ALDH4A1
ENSCSAG00000000873	ENSCSAT00000017660	5697	-0.320885	6.17368	9.35966e-05	0.00024901	ENSG00000169991	IFFO2
ENSCSAG00000000874	ENSCSAT00000017659	16304	0.350109	8.15618	0.229872	0.28068	ENSG00000127481	UBR4
ENSCSAG00000000875	ENSCSAT00000017658	2988	-0.436049	5.51224	0.0535825	0.0762496	ENSG00000127463	EMC1
ENSCSAG00000000876	ENSCSAT00000017657	720	-1.00524	4.14956	3.58989e-06	1.38952e-05	ENSG00000053372	MRTO4
ENSCSAG00000000877	ENSCSAT00000017656	2527	0.904529	4.90954	5.67102e-06	2.0707e-05	ENSG00000211454	AKR7L
ENSCSAG00000000878	ENSCSAT00000017655	2783	-0.188388	5.72853	0.220452	0.270571	NA	NA
ENSCSAG00000000879	ENSCSAT00000017654	2824	1.10906	4.44831	8.3124e-06	2.89953e-05	ENSG00000040487	PQLC2
ENSCSAG00000000880	ENSCSAT00000017653	4096	0.0140008	7.79374	0.904769	0.924483	ENSG00000077549	CAPZB
ENSCSAG00000000881	ENSCSAT00000017652	2178	-0.32686	6.27562	0.0474247	0.0683996	ENSG00000158747	NBL1
ENSCSAG00000000882	ENSCSAT00000017651	1323	-3.60906	-0.277939	4.52925e-05	0.000129544	ENSG00000158748	HTR6
ENSCSAG00000000883	ENSCSAT00000017650	3290	0.0913618	3.00701	0.500161	0.557123	ENSG00000162542	TMCO4
ENSCSAG00000000884	ENSCSAT00000017649	1225	-0.170724	2.49822	0.621999	0.67315	ENSG00000169914	OTUD3
ENSCSAG00000000892	ENSCSAT00000017641	234	-1.45318	0.679705	5.03739e-05	0.000142719	ENSG00000162545	CAMK2N1
ENSCSAG00000000893	ENSCSAT00000017640	3031	0.230783	4.99879	0.0137492	0.0224112	ENSG00000090432	MUL1
ENSCSAG00000000896	ENSCSAT00000017637	1820	1.43459	5.24814	2.27838e-08	1.78298e-07	ENSG00000158828	PINK1
ENSCSAG00000000897	ENSCSAT00000017636	2012	-0.0798113	8.31851	0.223586	0.273882	ENSG00000244038	DDOST
ENSCSAG00000000899	ENSCSAT00000017634	1701	-0.0629763	0.934908	0.765644	0.805037	ENSG00000189410	SH2D5
ENSCSAG00000000900	ENSCSAT00000017633	4654	-0.309744	6.40884	0.00415982	0.00763666	ENSG00000127483	HP1BP3
ENSCSAG00000000901	ENSCSAT00000017632	6317	-0.36822	7.1059	0.0473662	0.0683466	ENSG00000075151	EIF4G3
ENSCSAG00000000902	ENSCSAT00000017631	5224	0.514261	7.50502	4.59502e-06	1.72801e-05	ENSG00000117298	ECE1
ENSCSAG00000000903	ENSCSAT00000017630	2449	4.4841	5.61112	7.97982e-13	5.60281e-11	ENSG00000162551	ALPL
ENSCSAG00000000904	ENSCSAT00000017629	3303	1.93824	4.02315	9.57107e-11	2.22758e-09	ENSG00000076864	RAP1GAP
ENSCSAG00000000905	ENSCSAT00000017628	6452	-0.829296	6.72262	6.23514e-09	6.30437e-08	ENSG00000090686	USP48
ENSCSAG00000000907	ENSCSAT00000017626	14247	-2.29054	9.03457	2.35385e-06	9.57895e-06	ENSG00000142798	HSPG2
ENSCSAG00000000909	ENSCSAT00000017624	709	-0.00723921	6.58431	0.928985	0.943779	ENSG00000070831	CDC42
ENSCSAG00000000910	ENSCSAT00000017623	1068	-0.0990192	0.645813	0.784559	0.821421	ENSG00000162552	WNT4
ENSCSAG00000000911	ENSCSAT00000017622	8619	-0.200392	5.67386	0.263802	0.31733	ENSG00000184677	ZBTB40
ENSCSAG00000000916	ENSCSAT00000017617	6143	-1.6264	6.91031	2.41642e-10	4.60145e-09	ENSG00000133216	EPHB2
ENSCSAG00000000919	ENSCSAT00000017614	2717	-0.596135	6.86572	7.34711e-07	3.46746e-06	ENSG00000004487	KDM1A
ENSCSAG00000000920	ENSCSAT00000017613	3649	-0.598945	5.80743	0.0165282	0.0264486	ENSG00000169641	LUZP1
ENSCSAG00000000922	ENSCSAT00000017611	2254	-0.767073	7.47211	3.75015e-07	1.92769e-06	ENSG00000125944	HNRNPR
ENSCSAG00000000923	ENSCSAT00000017610	1410	-0.0219802	2.89447	0.932934	0.946796	ENSG00000125945	ZNF436
ENSCSAG00000000925	ENSCSAT00000017608	4041	-0.316049	4.07699	0.050027	0.0717084	ENSG00000088280	ASAP3
ENSCSAG00000000926	ENSCSAT00000017607	1713	-2.337	1.57197	1.42583e-06	6.16224e-06	ENSG00000007968	E2F2
ENSCSAG00000000927	ENSCSAT00000017606	1893	-1.22004	2.26161	0.0477522	0.068785	ENSG00000117318	ID3
ENSCSAG00000000929	ENSCSAT00000017604	2517	-0.349861	9.08844	0.0813346	0.111376	NA	NA
ENSCSAG00000000930	ENSCSAT00000017603	5685	-0.485712	6.42633	0.000485346	0.00109512	ENSG00000011007	ELOA
ENSCSAG00000000931	ENSCSAT00000017602	636	0.227748	2.84383	0.114135	0.150677	ENSG00000057757	PITHD1
ENSCSAG00000000932	ENSCSAT00000017601	722	0.810963	4.58303	1.14462e-06	5.11214e-06	ENSG00000011009	LYPLA2
ENSCSAG00000000933	ENSCSAT00000017600	4134	0.0554553	6.90914	0.676924	0.724173	ENSG00000117308	GALE
ENSCSAG00000000934	ENSCSAT00000017599	2366	0.617474	6.54987	0.00173683	0.00347698	ENSG00000117305	HMGCL
ENSCSAG00000000935	ENSCSAT00000017598	504	-1.32641	3.86225	2.09579e-07	1.16137e-06	ENSG00000188529	SRSF10
ENSCSAG00000000936	ENSCSAT00000017597	6253	1.45032	1.726	4.37415e-06	1.65287e-05	ENSG00000142661	MYOM3
ENSCSAG00000000937	ENSCSAT00000017596	2779	3.52172	2.19288	8.06539e-10	1.19644e-08	ENSG00000142677	IL22RA1
ENSCSAG00000000938	ENSCSAT00000017595	1587	-0.605695	1.50234	0.020798	0.0324466	ENSG00000185436	IFNLR1
ENSCSAG00000000940	ENSCSAT00000017593	3183	-0.364802	-0.180458	0.367461	0.425802	ENSG00000001460	STPG1
ENSCSAG00000000941	ENSCSAT00000017592	1606	0.340417	4.07535	0.159478	0.203114	ENSG00000001461	NIPAL3
ENSCSAG00000000943	ENSCSAT00000017590	5172	0.489688	5.37387	2.16449e-05	6.73015e-05	ENSG00000117602	RCAN3
ENSCSAG00000000945	ENSCSAT00000017588	3434	-0.669132	6.69576	3.61983e-07	1.86824e-06	ENSG00000133226	SRRM1
ENSCSAG00000000946	ENSCSAT00000017587	762	-1.93923	7.42421	3.23095e-10	5.75979e-09	ENSG00000169504	CLIC4
ENSCSAG00000000947	ENSCSAT00000017586	4018	-3.89096	0.599232	2.13969e-06	8.79959e-06	ENSG00000020633	RUNX3
ENSCSAG00000000948	ENSCSAT00000017585	1540	0.160904	6.04539	0.318353	0.373966	ENSG00000117614	SYF2
ENSCSAG00000000949	ENSCSAT00000017584	998	-0.446788	4.18481	0.0524696	0.0748426	ENSG00000117616	RSRP1
ENSCSAG00000000950	ENSCSAT00000017583	4930	0.920135	6.6498	1.52943e-05	4.93882e-05	ENSG00000183726	TMEM50A
ENSCSAG00000000951	ENSCSAT00000017582	1497	0.852833	3.85441	0.000626891	0.00138003	ENSG00000187010	RHD
ENSCSAG00000000952	ENSCSAT00000017581	4900	1.11761	5.29357	2.72642e-10	5.03907e-09	ENSG00000204178	MACO1
ENSCSAG00000000953	ENSCSAT00000017580	2884	-0.0682891	5.6186	0.311088	0.366117	ENSG00000157978	LDLRAP1
ENSCSAG00000000954	ENSCSAT00000017579	5139	0.700679	3.0953	0.000311937	0.000731286	ENSG00000117643	MAN1C1
ENSCSAG00000000955	ENSCSAT00000017578	1514	0.00555908	5.27281	0.978964	0.983503	ENSG00000162430	SELENON
ENSCSAG00000000958	ENSCSAT00000017575	4953	0.0592552	5.91232	0.552072	0.60656	ENSG00000117640	MTFR1L
ENSCSAG00000000959	ENSCSAT00000017574	5547	-1.5146	0.395441	0.00083836	0.00179253	ENSG00000127423	AUNIP
ENSCSAG00000000960	ENSCSAT00000017573	2054	-2.11165	6.96407	6.25655e-09	6.31585e-08	ENSG00000117632	STMN1
ENSCSAG00000000961	ENSCSAT00000017572	1550	0.135613	3.69087	0.232731	0.283756	ENSG00000158006	PAFAH2
ENSCSAG00000000965	ENSCSAT00000017568	4701	0.447938	3.32725	0.0191139	0.0301297	ENSG00000175087	PDIK1L
ENSCSAG00000000966	ENSCSAT00000017567	888	-0.582882	3.76695	0.0189717	0.0299393	ENSG00000142684	ZNF593
ENSCSAG00000000969	ENSCSAT00000017564	2304	-1.0856	5.10063	0.000164492	0.000410757	ENSG00000130695	CEP85
ENSCSAG00000000970	ENSCSAT00000017563	680	1.41151	6.19864	9.15699e-07	4.20479e-06	ENSG00000142669	SH3BGRL3
ENSCSAG00000000971	ENSCSAT00000017562	1891	0.961224	2.52643	0.000308902	0.000724846	ENSG00000158062	UBXN11
ENSCSAG00000000976	ENSCSAT00000017557	1005	0.563806	3.27447	0.000316437	0.000740455	ENSG00000117682	DHDDS
ENSCSAG00000000978	ENSCSAT00000017555	3400	0.0799697	5.48598	0.276244	0.329929	ENSG00000117676	RPS6KA1
ENSCSAG00000000979	ENSCSAT00000017554	8426	-0.669412	6.9577	0.000150118	0.000378623	ENSG00000117713	ARID1A
ENSCSAG00000000980	ENSCSAT00000017553	4489	0.629557	2.95446	0.000378422	0.000872502	ENSG00000060642	PIGV
ENSCSAG00000000981	ENSCSAT00000017552	1814	0.539747	3.44071	9.91128e-05	0.000262021	ENSG00000204160	ZDHHC18
ENSCSAG00000000982	ENSCSAT00000017551	1497	0.692156	5.06202	5.35309e-06	1.96948e-05	ENSG00000142751	GPN2
ENSCSAG00000000983	ENSCSAT00000017550	1503	1.01239	2.7701	7.9652e-06	2.78926e-05	ENSG00000198746	GPATCH3
ENSCSAG00000000985	ENSCSAT00000017548	1862	0.232596	7.82476	0.0947457	0.127586	ENSG00000090273	NUDC
ENSCSAG00000000987	ENSCSAT00000017546	1278	-0.692833	0.795552	0.0148656	0.024036	ENSG00000158246	TENT5B
ENSCSAG00000000988	ENSCSAT00000017545	8072	0.409333	5.86186	0.009743	0.0164894	ENSG00000090020	SLC9A1
ENSCSAG00000000989	ENSCSAT00000017544	5135	0.263564	5.55106	0.00214942	0.00420646	ENSG00000142784	WDTC1
ENSCSAG00000000990	ENSCSAT00000017543	837	0.826133	4.40303	9.95971e-07	4.53035e-06	ENSG00000186501	TMEM222
ENSCSAG00000000991	ENSCSAT00000017542	2606	0.293868	3.49063	0.0936581	0.126338	ENSG00000142765	SYTL1
ENSCSAG00000000992	ENSCSAT00000017541	5027	1.47929	4.74586	3.7963e-06	1.45952e-05	ENSG00000142733	MAP3K6
ENSCSAG00000000995	ENSCSAT00000017538	1791	-0.333724	5.92603	0.229852	0.28068	ENSG00000158195	WASF2
ENSCSAG00000000997	ENSCSAT00000017536	1283	1.12773	4.25646	6.01194e-05	0.000166869	ENSG00000126709	IFI6
ENSCSAG00000000999	ENSCSAT00000017534	3679	0.268174	3.78478	0.0715952	0.0993276	ENSG00000009780	FAM76A
ENSCSAG00000001000	ENSCSAT00000017533	3244	0.556281	5.41178	1.01078e-05	3.43895e-05	ENSG00000117758	STX12
ENSCSAG00000001002	ENSCSAT00000017531	2665	-0.447982	5.89612	0.000233724	0.000563484	ENSG00000117751	PPP1R8
ENSCSAG00000001004	ENSCSAT00000017529	1793	-0.919086	5.67482	1.51597e-05	4.89786e-05	ENSG00000117748	RPA2
ENSCSAG00000001005	ENSCSAT00000017528	3064	0.918966	2.40424	2.66535e-06	1.06954e-05	ENSG00000158156	XKR8
ENSCSAG00000001006	ENSCSAT00000017527	6056	0.307883	5.76189	0.0174163	0.0277248	ENSG00000158161	EYA3
ENSCSAG00000001007	ENSCSAT00000017526	2815	-0.158971	6.53164	0.206325	0.255025	ENSG00000126698	DNAJC8
ENSCSAG00000001008	ENSCSAT00000017525	518	0.459175	6.63638	0.0773583	0.106491	ENSG00000130770	ATP5IF1
ENSCSAG00000001009	ENSCSAT00000017524	3372	0.673059	5.26386	0.00261932	0.00503127	ENSG00000130766	SESN2
ENSCSAG00000001010	ENSCSAT00000017523	2529	0.187757	3.61803	0.455043	0.512959	ENSG00000130772	MED18
ENSCSAG00000001011	ENSCSAT00000017522	5251	-0.130344	5.99606	0.215776	0.265558	ENSG00000204138	PHACTR4
ENSCSAG00000001012	ENSCSAT00000017521	1420	-1.26241	4.59903	8.90425e-08	5.55954e-07	ENSG00000180198	RCC1
ENSCSAG00000001014	ENSCSAT00000017519	5044	0.0294745	4.80763	0.808889	0.842822	ENSG00000180098	TRNAU1AP
ENSCSAG00000001016	ENSCSAT00000017517	1462	-0.482414	4.82755	0.0213084	0.0331276	ENSG00000120656	TAF12
ENSCSAG00000001017	ENSCSAT00000017516	6748	-0.75953	4.29879	1.0737e-05	3.6275e-05	ENSG00000162419	GMEB1
ENSCSAG00000001018	ENSCSAT00000017515	3929	0.0286743	6.82101	0.653173	0.701991	ENSG00000198492	YTHDF2
ENSCSAG00000001021	ENSCSAT00000017512	7626	-0.0167965	6.4976	0.860007	0.886238	ENSG00000159023	EPB41
ENSCSAG00000001022	ENSCSAT00000017511	1482	-0.350895	6.43953	0.00966794	0.01638	ENSG00000116350	SRSF4
ENSCSAG00000001023	ENSCSAT00000017510	1142	-0.474083	4.81845	6.21331e-05	0.000171926	ENSG00000116353	MECR
ENSCSAG00000001024	ENSCSAT00000017509	4338	1.18174	5.56319	1.47171e-05	4.77452e-05	ENSG00000060656	PTPRU
ENSCSAG00000001027	ENSCSAT00000017506	5264	1.37167	6.45186	1.49922e-10	3.14036e-09	ENSG00000162512	SDC3
ENSCSAG00000001028	ENSCSAT00000017505	5549	-0.0168337	7.21723	0.833738	0.863504	ENSG00000134644	PUM1
ENSCSAG00000001030	ENSCSAT00000017503	3307	-1.26594	3.25964	5.15382e-07	2.54412e-06	ENSG00000084628	NKAIN1
ENSCSAG00000001031	ENSCSAT00000017502	1744	-1.00697	5.79851	1.412e-07	8.23479e-07	ENSG00000060688	SNRNP40
ENSCSAG00000001032	ENSCSAT00000017501	851	-0.350669	4.9115	0.00987653	0.0166861	ENSG00000121766	ZCCHC17
ENSCSAG00000001033	ENSCSAT00000017500	2779	-0.343685	4.82728	0.0754128	0.104118	ENSG00000121769	FABP3
ENSCSAG00000001035	ENSCSAT00000017498	2201	2.37203	4.68931	8.63465e-12	3.51198e-10	ENSG00000168528	SERINC2
ENSCSAG00000001036	ENSCSAT00000017497	1527	-6.89712	1.43314	5.73078e-10	9.14015e-09	ENSG00000142910	TINAGL1
ENSCSAG00000001038	ENSCSAT00000017495	1640	0.304032	5.28522	0.0933339	0.125955	ENSG00000162517	PEF1
ENSCSAG00000001039	ENSCSAT00000017494	3019	-0.624913	0.624951	0.0991741	0.132937	ENSG00000084636	COL16A1
ENSCSAG00000001040	ENSCSAT00000017493	7684	0.154826	4.02983	0.40254	0.461094	ENSG00000121753	ADGRB2
ENSCSAG00000001041	ENSCSAT00000017492	3722	0.110229	2.69935	0.448007	0.506299	ENSG00000134668	SPOCD1
ENSCSAG00000001042	ENSCSAT00000017491	716	0.830645	6.6301	4.20844e-05	0.000121506	ENSG00000184007	PTP4A2
ENSCSAG00000001043	ENSCSAT00000017490	1789	-0.758633	7.25199	4.54808e-08	3.14696e-07	ENSG00000121774	KHDRBS1
ENSCSAG00000001044	ENSCSAT00000017489	2212	0.131367	3.78149	0.243824	0.29606	ENSG00000121775	TMEM39B
ENSCSAG00000001045	ENSCSAT00000017488	1691	-0.0864033	4.84882	0.733343	0.775747	ENSG00000025800	KPNA6
ENSCSAG00000001046	ENSCSAT00000017487	1673	0.36661	5.51355	0.129906	0.169293	ENSG00000084652	TXLNA
ENSCSAG00000001047	ENSCSAT00000017486	731	0.596036	2.51404	0.0544881	0.0774317	ENSG00000160050	CCDC28B
ENSCSAG00000001048	ENSCSAT00000017485	1395	0.273494	2.54344	0.111391	0.147411	ENSG00000160051	IQCC
ENSCSAG00000001049	ENSCSAT00000017484	405	1.80104	1.02289	6.6275e-05	0.000182024	ENSG00000160055	TMEM234
ENSCSAG00000001050	ENSCSAT00000017483	978	-0.103174	6.92545	0.206976	0.255754	ENSG00000084623	EIF3I
ENSCSAG00000001053	ENSCSAT00000017480	1449	-0.855419	6.96727	9.06738e-10	1.32144e-08	ENSG00000116478	HDAC1
ENSCSAG00000001056	ENSCSAT00000017477	4797	0.445177	6.501	2.71521e-05	8.21492e-05	ENSG00000160058	BSDC1
ENSCSAG00000001057	ENSCSAT00000017476	2056	-0.014548	0.4873	0.965275	0.973173	ENSG00000273274	ZBTB8B
ENSCSAG00000001058	ENSCSAT00000017475	1583	-0.336305	2.14289	0.19069	0.237734	ENSG00000160062	ZBTB8A
ENSCSAG00000001059	ENSCSAT00000017474	2986	0.451567	6.05719	0.00382226	0.00706964	ENSG00000176261	ZBTB8OS
ENSCSAG00000001060	ENSCSAT00000017473	1415	0.223305	2.90491	0.0918567	0.124175	ENSG00000162520	SYNC
ENSCSAG00000001061	ENSCSAT00000017472	6708	0.659286	7.87314	9.83118e-07	4.47675e-06	ENSG00000162522	KIAA1522
ENSCSAG00000001062	ENSCSAT00000017471	1855	-0.90144	6.39251	1.33144e-06	5.81025e-06	ENSG00000134684	YARS
ENSCSAG00000001063	ENSCSAT00000017470	4745	-0.220851	5.1023	0.0331698	0.0494341	ENSG00000116497	S100PBP
ENSCSAG00000001064	ENSCSAT00000017469	3241	-1.85413	2.82642	4.76819e-10	7.94782e-09	ENSG00000160097	FNDC5
ENSCSAG00000001066	ENSCSAT00000017467	2296	0.394871	5.41193	0.0266774	0.0406451	ENSG00000121900	TMEM54
ENSCSAG00000001067	ENSCSAT00000017466	4356	1.13542	4.5359	5.83278e-08	3.89927e-07	ENSG00000116514	RNF19B
ENSCSAG00000001068	ENSCSAT00000017465	750	0.141682	6.78747	0.0492685	0.0707746	ENSG00000004455	AK2
ENSCSAG00000001069	ENSCSAT00000017464	2200	0.998179	2.40896	4.57254e-05	0.000130579	ENSG00000142920	AZIN2
ENSCSAG00000001070	ENSCSAT00000017463	1428	0.736176	1.07695	0.03024	0.0454287	ENSG00000116525	TRIM62
ENSCSAG00000001071	ENSCSAT00000017462	3093	1.2471	5.10946	1.42094e-09	1.88777e-08	ENSG00000160094	ZNF362
ENSCSAG00000001073	ENSCSAT00000017460	2580	0.0454504	5.68027	0.490156	0.547532	ENSG00000134686	PHC2
ENSCSAG00000001074	ENSCSAT00000017459	3277	-0.70034	2.28513	0.0601976	0.0847786	ENSG00000121903	ZSCAN20
ENSCSAG00000001075	ENSCSAT00000017458	10392	0.924188	1.48886	0.0226475	0.0350361	ENSG00000121904	CSMD2
ENSCSAG00000001077	ENSCSAT00000017456	684	0.136146	3.23898	0.320456	0.376225	ENSG00000163866	SMIM12
ENSCSAG00000001080	ENSCSAT00000017453	691	0.573587	4.87939	0.00546671	0.00974686	ENSG00000243749	TMEM35B
ENSCSAG00000001081	ENSCSAT00000017452	3550	-0.937759	4.40016	0.000430524	0.000981467	ENSG00000197056	ZMYM1
ENSCSAG00000001082	ENSCSAT00000017451	6105	-0.772288	9.20531	3.81883e-08	2.72808e-07	ENSG00000116560	SFPQ
ENSCSAG00000001083	ENSCSAT00000017450	9543	-0.403532	6.74944	0.00444272	0.00809924	ENSG00000146463	ZMYM4
ENSCSAG00000001084	ENSCSAT00000017449	3178	0.231946	6.40395	0.108101	0.143572	ENSG00000142687	KIAA0319L
ENSCSAG00000001085	ENSCSAT00000017448	3343	0.481275	5.3581	0.000309198	0.000725406	ENSG00000020129	NCDN
ENSCSAG00000001087	ENSCSAT00000017446	1221	-0.143614	7.58352	0.269068	0.322799	ENSG00000126067	PSMB2
ENSCSAG00000001088	ENSCSAT00000017445	5664	-2.11998	5.99459	1.32124e-09	1.77407e-08	ENSG00000092853	CLSPN
ENSCSAG00000001089	ENSCSAT00000017444	721	-1.61949	2.73125	9.67557e-06	3.30982e-05	ENSG00000092853	CLSPN
ENSCSAG00000001090	ENSCSAT00000017443	2701	-0.516369	4.46829	0.151459	0.194189	ENSG00000134698	AGO4
ENSCSAG00000001091	ENSCSAT00000017442	2737	-0.441107	5.0076	0.287682	0.341609	ENSG00000092847	AGO1
ENSCSAG00000001092	ENSCSAT00000017441	2881	0.231249	3.38885	0.290572	0.344683	ENSG00000126070	AGO3
ENSCSAG00000001093	ENSCSAT00000017440	1751	-0.423813	0.586191	0.132651	0.172477	ENSG00000092850	TEKT2
ENSCSAG00000001094	ENSCSAT00000017439	2359	0.478692	5.39768	0.00283601	0.00541193	ENSG00000116863	ADPRHL2
ENSCSAG00000001096	ENSCSAT00000017437	1261	0.258619	6.48189	0.10166	0.135965	ENSG00000054116	TRAPPC3
ENSCSAG00000001097	ENSCSAT00000017436	3426	-0.153242	7.28091	0.050278	0.0720106	ENSG00000116871	MAP7D1
ENSCSAG00000001098	ENSCSAT00000017435	4479	-0.899766	8.07158	5.0121e-07	2.48098e-06	ENSG00000054118	THRAP3
ENSCSAG00000001099	ENSCSAT00000017434	4321	1.51608	4.19874	2.39282e-05	7.34382e-05	ENSG00000142694	EVA1B
ENSCSAG00000001100	ENSCSAT00000017433	4791	-0.023022	2.84162	0.909251	0.927629	ENSG00000214193	SH3D21
ENSCSAG00000001101	ENSCSAT00000017432	3660	0.129142	6.65611	0.166226	0.210746	ENSG00000196182	STK40
ENSCSAG00000001102	ENSCSAT00000017431	1494	0.957246	3.09649	0.000134251	0.000341758	ENSG00000116885	OSCP1
ENSCSAG00000001103	ENSCSAT00000017430	872	-0.332872	6.71093	0.0391346	0.0574436	ENSG00000116898	MRPS15
ENSCSAG00000001106	ENSCSAT00000017427	3144	2.40769	4.66397	2.29771e-07	1.26048e-06	ENSG00000163874	ZC3H12A
ENSCSAG00000001107	ENSCSAT00000017426	786	0.0445225	4.33416	0.565416	0.619974	ENSG00000163875	MEAF6
ENSCSAG00000001108	ENSCSAT00000017425	3658	-0.274865	4.8017	0.00306097	0.00579721	ENSG00000163877	SNIP1
ENSCSAG00000001109	ENSCSAT00000017424	5182	0.0645497	0.752382	0.850594	0.878339	ENSG00000163879	DNALI1
ENSCSAG00000001110	ENSCSAT00000017423	2196	-0.499483	6.54905	0.000662918	0.0014525	ENSG00000134697	GNL2
ENSCSAG00000001112	ENSCSAT00000017421	3228	-0.559995	4.00866	0.000135291	0.000344199	ENSG00000116922	C1orf109
ENSCSAG00000001113	ENSCSAT00000017420	2449	-1.68099	5.62483	4.19054e-11	1.16262e-09	ENSG00000134690	CDCA8
ENSCSAG00000001114	ENSCSAT00000017419	3027	1.99467	1.98955	4.34516e-08	3.02884e-07	ENSG00000183317	EPHA10
ENSCSAG00000001115	ENSCSAT00000017418	1374	-0.53872	3.20044	0.00758656	0.0131207	ENSG00000185090	MANEAL
ENSCSAG00000001116	ENSCSAT00000017417	6376	-0.297	5.79194	0.0408299	0.0597311	ENSG00000196449	YRDC
ENSCSAG00000001117	ENSCSAT00000017416	1146	0.956209	4.84865	0.00035435	0.000821673	ENSG00000197982	C1orf122
ENSCSAG00000001118	ENSCSAT00000017415	2505	-0.577128	3.28958	0.0889912	0.120652	ENSG00000188786	MTF1
ENSCSAG00000001119	ENSCSAT00000017414	2979	-0.482213	4.513	0.0019034	0.00377793	ENSG00000204084	INPP5B
ENSCSAG00000001120	ENSCSAT00000017413	2049	-0.759703	6.80496	1.4136e-08	1.21853e-07	ENSG00000183431	SF3A3
ENSCSAG00000001121	ENSCSAT00000017412	1837	-0.320623	4.25447	0.0283198	0.042872	ENSG00000183386	FHL3
ENSCSAG00000001122	ENSCSAT00000017411	1699	-0.506826	5.16221	0.000326428	0.000761848	ENSG00000183520	UTP11
ENSCSAG00000001123	ENSCSAT00000017410	4536	1.28309	6.3386	1.44184e-07	8.37771e-07	ENSG00000116954	RRAGC
ENSCSAG00000001124	ENSCSAT00000017409	3502	-0.130669	5.51276	0.365105	0.423384	ENSG00000274944	NA
ENSCSAG00000001126	ENSCSAT00000017407	5601	0.145887	6.44178	0.0758063	0.104627	ENSG00000174574	AKIRIN1
ENSCSAG00000001127	ENSCSAT00000017406	3501	-0.759167	6.25432	0.168511	0.213406	NA	NA
ENSCSAG00000001128	ENSCSAT00000017405	24227	-0.326054	9.23111	0.190034	0.23701	ENSG00000127603	MACF1
ENSCSAG00000001130	ENSCSAT00000017403	4949	-6.55564	1.36867	1.00321e-09	1.43277e-08	ENSG00000183682	BMP8A
ENSCSAG00000001131	ENSCSAT00000017402	922	-0.437888	4.71365	0.000897707	0.00190893	ENSG00000084072	PPIE
ENSCSAG00000001132	ENSCSAT00000017401	5263	-2.71611	0.660056	2.71425e-06	1.08639e-05	ENSG00000116983	HPCAL4
ENSCSAG00000001134	ENSCSAT00000017399	5103	-0.689271	4.22289	1.79958e-06	7.56934e-06	ENSG00000163909	HEYL
ENSCSAG00000001135	ENSCSAT00000017398	3173	-1.478	7.09785	8.92301e-11	2.10008e-09	ENSG00000090621	PABPC4
ENSCSAG00000001137	ENSCSAT00000017396	1384	-1.06977	3.55054	9.37568e-09	8.8331e-08	ENSG00000043514	TRIT1
ENSCSAG00000001138	ENSCSAT00000017395	3136	-1.66507	2.20264	4.14854e-08	2.91116e-07	ENSG00000116990	MYCL
ENSCSAG00000001139	ENSCSAT00000017394	2273	-0.640596	3.43587	0.00209055	0.00410596	ENSG00000168389	MFSD2A
ENSCSAG00000001140	ENSCSAT00000017393	6038	-0.0462518	8.92705	0.588553	0.642095	ENSG00000131236	CAP1
ENSCSAG00000001141	ENSCSAT00000017392	2498	0.0224506	5.94249	0.880937	0.903068	ENSG00000131238	PPT1
ENSCSAG00000001143	ENSCSAT00000017390	6162	-0.439988	5.67083	0.0179938	0.0285851	ENSG00000117000	RLF
ENSCSAG00000001145	ENSCSAT00000017388	3309	-0.00184094	7.11574	0.983436	0.987285	ENSG00000084073	ZMPSTE24
ENSCSAG00000001147	ENSCSAT00000017386	1751	-0.820795	4.10166	7.36773e-06	2.60871e-05	ENSG00000084070	SMAP2
ENSCSAG00000001148	ENSCSAT00000017385	2130	-1.43013	1.60755	3.2999e-06	1.28959e-05	ENSG00000187801	ZFP69B
ENSCSAG00000001149	ENSCSAT00000017384	2430	0.192059	2.54778	0.162438	0.206485	ENSG00000187815	ZFP69
ENSCSAG00000001150	ENSCSAT00000017383	1146	0.0300815	1.16397	0.911952	0.929857	ENSG00000117010	ZNF684
ENSCSAG00000001151	ENSCSAT00000017382	1340	-1.32166	1.82178	0.00245446	0.0047436	ENSG00000117016	RIMS3
ENSCSAG00000001152	ENSCSAT00000017381	3183	0.118969	4.68225	0.18567	0.23208	ENSG00000066136	NFYC
ENSCSAG00000001154	ENSCSAT00000017379	6513	-1.90487	7.49007	2.97133e-11	8.91256e-10	ENSG00000171793	CTPS1
ENSCSAG00000001155	ENSCSAT00000017378	1224	0.0768014	-0.467923	0.869419	0.893886	ENSG00000171790	SLFNL1
ENSCSAG00000001156	ENSCSAT00000017377	1984	0.536477	4.94449	0.00166058	0.00333602	ENSG00000010803	SCMH1
ENSCSAG00000001157	ENSCSAT00000017376	1479	-1.50879	3.06764	1.21097e-08	1.0794e-07	ENSG00000204060	FOXO6
ENSCSAG00000001158	ENSCSAT00000017375	537	-4.11413	-0.0411177	6.40868e-06	2.3072e-05	ENSG00000127129	EDN2
ENSCSAG00000001159	ENSCSAT00000017374	12074	0.295262	4.88739	0.247521	0.300013	ENSG00000127124	HIVEP3
ENSCSAG00000001162	ENSCSAT00000017371	5083	-0.420937	5.88613	0.000342456	0.000796204	ENSG00000198815	FOXJ3
ENSCSAG00000001163	ENSCSAT00000017370	5134	0.620282	2.21703	0.0010091	0.00212471	ENSG00000177181	RIMKLA
ENSCSAG00000001164	ENSCSAT00000017369	1098	0.475185	1.41369	0.0279714	0.0424212	ENSG00000066185	ZMYND12
ENSCSAG00000001165	ENSCSAT00000017368	3632	0.864479	5.12142	6.7676e-05	0.000185427	ENSG00000127125	PPCS
ENSCSAG00000001166	ENSCSAT00000017367	4822	0.47241	3.05984	0.019412	0.0305498	ENSG00000186409	CCDC30
ENSCSAG00000001167	ENSCSAT00000017366	1146	-1.53742	5.19886	1.63162e-07	9.35501e-07	ENSG00000171960	PPIH
ENSCSAG00000001168	ENSCSAT00000017365	5252	-0.795071	9.59875	3.59393e-05	0.000105632	ENSG00000065978	YBX1
ENSCSAG00000001170	ENSCSAT00000017363	2877	0.318201	5.52398	0.00163829	0.00329651	ENSG00000117385	P3H1
ENSCSAG00000001171	ENSCSAT00000017362	600	0.779526	2.12645	0.00127596	0.00263581	ENSG00000164008	C1orf50
ENSCSAG00000001173	ENSCSAT00000017360	1428	0.455279	0.94135	0.0387206	0.0568906	ENSG00000164010	ERMAP
ENSCSAG00000001174	ENSCSAT00000017359	921	0.194164	1.66101	0.333479	0.390094	ENSG00000164011	ZNF691
ENSCSAG00000001175	ENSCSAT00000017358	3170	-0.919366	7.06472	4.97867e-06	1.84905e-05	ENSG00000117394	SLC2A1
ENSCSAG00000001177	ENSCSAT00000017356	1968	-0.37685	6.41433	0.0131883	0.0215681	ENSG00000117395	EBNA1BP2
ENSCSAG00000001179	ENSCSAT00000017354	1929	8.53187	3.54464	2.96594e-12	1.52147e-10	ENSG00000253313	C1orf210
ENSCSAG00000001180	ENSCSAT00000017353	3956	3.37195	0.457732	2.51179e-08	1.94027e-07	ENSG00000066056	TIE1
ENSCSAG00000001182	ENSCSAT00000017351	6451	0.417001	7.42232	0.000538221	0.00120127	ENSG00000117399	CDC20
ENSCSAG00000001183	ENSCSAT00000017350	1012	0.385107	3.78277	0.002402	0.00465152	ENSG00000159479	MED8
ENSCSAG00000001184	ENSCSAT00000017349	831	1.2658	3.2667	3.62048e-07	1.86824e-06	ENSG00000178922	HYI
ENSCSAG00000001185	ENSCSAT00000017348	10343	0.0637738	6.13621	0.789136	0.825251	ENSG00000198198	SZT2
ENSCSAG00000001186	ENSCSAT00000017347	8499	-0.238728	6.41621	0.164598	0.208914	ENSG00000142949	PTPRF
ENSCSAG00000001187	ENSCSAT00000017346	3226	-0.105329	5.71263	0.468758	0.526531	ENSG00000066135	KDM4A
ENSCSAG00000001188	ENSCSAT00000017345	846	-0.0217667	1.89374	0.901663	0.921908	ENSG00000126091	ST3GAL3
ENSCSAG00000001190	ENSCSAT00000017343	4321	0.390553	5.39992	5.92331e-05	0.000164882	ENSG00000117408	IPO13
ENSCSAG00000001191	ENSCSAT00000017342	4142	-0.853069	4.43676	5.38529e-06	1.97844e-05	ENSG00000132768	DPH2
ENSCSAG00000001192	ENSCSAT00000017341	1236	1.36364	6.09103	4.91573e-06	1.83e-05	ENSG00000117410	ATP6V0B
ENSCSAG00000001193	ENSCSAT00000017340	1398	-0.354896	3.88068	0.0101912	0.0171555	ENSG00000117411	B4GALT2
ENSCSAG00000001194	ENSCSAT00000017339	4233	0.834852	2.90605	0.000407421	0.000932179	ENSG00000159214	CCDC24
ENSCSAG00000001195	ENSCSAT00000017338	2337	-2.2642	-0.264695	5.0861e-05	0.000143871	ENSG00000196517	SLC6A9
ENSCSAG00000001197	ENSCSAT00000017336	1449	-0.187527	4.48766	0.171501	0.216937	ENSG00000178028	DMAP1
ENSCSAG00000001198	ENSCSAT00000017335	2328	-0.0666141	5.42634	0.605126	0.657835	ENSG00000117419	ERI3
ENSCSAG00000001199	ENSCSAT00000017334	2095	0.244683	6.06852	0.0169989	0.0271051	ENSG00000187147	RNF220
ENSCSAG00000001200	ENSCSAT00000017333	3483	1.3621	2.97151	1.63974e-06	6.96697e-06	ENSG00000126106	TMEM53
ENSCSAG00000001201	ENSCSAT00000017332	1496	-0.380085	0.0984906	0.30323	0.35794	ENSG00000198520	ARMH1
ENSCSAG00000001202	ENSCSAT00000017331	3470	-1.68491	6.35014	1.58571e-10	3.27748e-09	ENSG00000142945	KIF2C
ENSCSAG00000001203	ENSCSAT00000017330	2502	-0.536556	9.18986	0.0283822	0.0429612	ENSG00000142937	RPS8
ENSCSAG00000001205	ENSCSAT00000017328	2258	0.646785	2.61646	0.000855737	0.00182689	ENSG00000173846	PLK3
ENSCSAG00000001207	ENSCSAT00000017326	3612	-3.19124	0.0285624	9.22274e-06	3.17391e-05	ENSG00000117425	PTCH2
ENSCSAG00000001208	ENSCSAT00000017325	1432	-1.42426	3.53238	3.95295e-07	2.01667e-06	ENSG00000070785	EIF2B3
ENSCSAG00000001209	ENSCSAT00000017324	2586	0.629454	4.77365	3.93994e-05	0.000114517	ENSG00000126107	HECTD3
ENSCSAG00000001210	ENSCSAT00000017323	1603	0.837147	4.75298	4.5066e-05	0.000128989	ENSG00000126088	UROD
ENSCSAG00000001211	ENSCSAT00000017322	4687	2.74275	4.31385	8.4445e-12	3.49749e-10	ENSG00000162415	ZSWIM5
ENSCSAG00000001212	ENSCSAT00000017321	1857	-0.688809	3.0827	5.98056e-05	0.000166181	ENSG00000132781	MUTYH
ENSCSAG00000001213	ENSCSAT00000017320	3638	-0.930132	3.50109	9.18216e-06	3.16081e-05	ENSG00000132773	TOE1
ENSCSAG00000001214	ENSCSAT00000017319	2084	-0.251064	1.15938	0.25483	0.307626	ENSG00000070759	TESK2
ENSCSAG00000001215	ENSCSAT00000017318	987	-0.753967	1.7811	0.000564664	0.00125428	ENSG00000132763	MMACHC
ENSCSAG00000001216	ENSCSAT00000017317	3369	-0.275176	10.0575	0.0910418	0.123179	ENSG00000117450	PRDX1
ENSCSAG00000001217	ENSCSAT00000017316	1392	0.903007	5.67603	0.000323889	0.000756483	ENSG00000117448	AKR1A1
ENSCSAG00000001218	ENSCSAT00000017315	2579	-1.15962	7.84369	9.82632e-08	6.0836e-07	ENSG00000132780	NASP
ENSCSAG00000001221	ENSCSAT00000017312	2907	0.411427	5.8882	0.000469289	0.00106213	ENSG00000159592	GPBP1L1
ENSCSAG00000001222	ENSCSAT00000017311	840	-0.625837	4.16898	7.18355e-05	0.000195757	ENSG00000159596	TMEM69
ENSCSAG00000001223	ENSCSAT00000017310	1856	-0.0442488	3.93948	0.706256	0.75095	ENSG00000197429	IPP
ENSCSAG00000001224	ENSCSAT00000017309	5674	0.0298873	6.52656	0.832724	0.862793	ENSG00000086015	MAST2
ENSCSAG00000001225	ENSCSAT00000017308	1556	1.25436	3.63552	2.91932e-05	8.77332e-05	ENSG00000117461	PIK3R3
ENSCSAG00000001226	ENSCSAT00000017307	2008	5.06407	2.99815	7.03103e-10	1.06981e-08	ENSG00000117472	TSPAN1
ENSCSAG00000001227	ENSCSAT00000017306	4222	0.421185	6.05874	0.000285668	0.000676644	ENSG00000085998	POMGNT1
ENSCSAG00000001228	ENSCSAT00000017305	776	-0.157626	0.176471	0.624415	0.675473	ENSG00000171357	LURAP1
ENSCSAG00000001229	ENSCSAT00000017304	6743	-1.60153	5.66372	3.00945e-10	5.45783e-09	ENSG00000085999	RAD54L
ENSCSAG00000001230	ENSCSAT00000017303	5190	-0.0957938	6.34256	0.199456	0.247606	ENSG00000132128	LRRC41
ENSCSAG00000001231	ENSCSAT00000017302	1790	-0.0110147	4.88974	0.95712	0.966829	NA	NA
ENSCSAG00000001232	ENSCSAT00000017301	1155	0.165144	3.5155	0.36895	0.427409	ENSG00000117481	NSUN4
ENSCSAG00000001233	ENSCSAT00000017300	3321	1.07166	4.41026	1.45851e-05	4.73904e-05	ENSG00000117480	FAAH
ENSCSAG00000001235	ENSCSAT00000017298	1152	-0.522427	-0.0128759	0.094506	0.127318	ENSG00000197587	DMBX1
ENSCSAG00000001237	ENSCSAT00000017296	2870	-0.27223	2.99722	0.0475401	0.0685346	ENSG00000079277	MKNK1
ENSCSAG00000001238	ENSCSAT00000017295	651	0.760571	0.37139	0.0150375	0.0242763	ENSG00000142961	MOB3C
ENSCSAG00000001239	ENSCSAT00000017294	1492	-0.731475	5.03906	6.15027e-07	2.95702e-06	ENSG00000123472	ATPAF1
ENSCSAG00000001241	ENSCSAT00000017292	1485	0.0234867	5.9627	0.873499	0.896802	ENSG00000159658	EFCAB14
ENSCSAG00000001242	ENSCSAT00000017291	3732	9.95027	1.65529	3.9587e-10	6.82482e-09	ENSG00000142973	CYP4B1
ENSCSAG00000001245	ENSCSAT00000017288	3020	8.82953	0.585691	5.93032e-07	2.86562e-06	ENSG00000187048	CYP4A11
ENSCSAG00000001246	ENSCSAT00000017287	3340	3.40562	5.81341	5.58769e-14	8.59259e-12	ENSG00000162366	PDZK1IP1
ENSCSAG00000001247	ENSCSAT00000017286	996	1.06511	1.26001	0.00230597	0.00448212	ENSG00000162367	TAL1
ENSCSAG00000001248	ENSCSAT00000017285	3978	-1.48057	5.18585	1.33394e-06	5.81594e-06	ENSG00000123473	STIL
ENSCSAG00000001249	ENSCSAT00000017284	3425	0.610957	6.77197	9.74508e-05	0.000258171	ENSG00000162368	CMPK1
ENSCSAG00000001250	ENSCSAT00000017283	1554	1.10196	6.11634	1.09223e-07	6.6315e-07	ENSG00000269113	TRABD2B
ENSCSAG00000001251	ENSCSAT00000017282	1491	1.12159	2.89214	3.97497e-07	2.02667e-06	NA	NA
ENSCSAG00000001254	ENSCSAT00000017279	5722	0.830577	3.74989	1.27305e-06	5.59429e-06	ENSG00000132122	SPATA6
ENSCSAG00000001256	ENSCSAT00000017277	2100	0.0916935	0.951429	0.691595	0.737608	ENSG00000162373	BEND5
ENSCSAG00000001258	ENSCSAT00000017275	997	0.0541881	3.91364	0.630858	0.681211	NA	NA
ENSCSAG00000001260	ENSCSAT00000017273	6707	-0.375922	6.08687	8.26128e-05	0.000222589	ENSG00000185104	FAF1
ENSCSAG00000001261	ENSCSAT00000017272	1490	-0.909257	4.11326	0.000208275	0.000509261	ENSG00000123080	CDKN2C
ENSCSAG00000001263	ENSCSAT00000017270	1068	-0.0803549	6.71231	0.368983	0.427409	NA	NA
ENSCSAG00000001264	ENSCSAT00000017269	3708	0.584821	7.09157	1.81329e-05	5.74802e-05	ENSG00000123091	RNF11
ENSCSAG00000001265	ENSCSAT00000017268	2901	0.997912	5.00963	3.84797e-07	1.96991e-06	ENSG00000085831	TTC39A
ENSCSAG00000001266	ENSCSAT00000017267	7344	0.13163	7.27874	0.0455341	0.0659909	ENSG00000085832	EPS15
ENSCSAG00000001267	ENSCSAT00000017266	2045	0.31019	7.11426	0.000147753	0.000373484	ENSG00000117859	OSBPL9
ENSCSAG00000001268	ENSCSAT00000017265	3572	-0.00874115	8.06672	0.915535	0.932754	ENSG00000078618	NRDC
ENSCSAG00000001270	ENSCSAT00000017263	1334	0.316003	5.77876	0.0371587	0.0547621	ENSG00000117862	TXNDC12
ENSCSAG00000001271	ENSCSAT00000017262	4567	0.0779401	6.00206	0.530281	0.585382	ENSG00000134717	BTF3L4
ENSCSAG00000001273	ENSCSAT00000017260	4282	0.201596	5.13806	0.308045	0.363021	ENSG00000157077	ZFYVE9
ENSCSAG00000001274	ENSCSAT00000017259	2605	0.84649	5.44216	1.00912e-08	9.30494e-08	ENSG00000154222	CC2D1B
ENSCSAG00000001275	ENSCSAT00000017258	2946	-1.7062	5.2175	1.75456e-08	1.44196e-07	ENSG00000085840	ORC1
ENSCSAG00000001276	ENSCSAT00000017257	516	-0.380061	3.56705	0.00140608	0.00287582	NA	NA
ENSCSAG00000001277	ENSCSAT00000017256	7025	-0.62488	6.29566	0.00384436	0.00710633	ENSG00000134744	TUT4
ENSCSAG00000001280	ENSCSAT00000017253	4032	-0.185734	5.85251	0.0993319	0.133135	ENSG00000162377	COA7
ENSCSAG00000001281	ENSCSAT00000017252	2327	0.132435	4.14619	0.629116	0.679623	ENSG00000162378	ZYG11B
ENSCSAG00000001283	ENSCSAT00000017250	2748	1.62077	2.41227	1.22966e-07	7.31046e-07	ENSG00000121310	ECHDC2
ENSCSAG00000001284	ENSCSAT00000017249	6153	0.846961	7.36585	2.88138e-06	1.14382e-05	ENSG00000116171	SCP2
ENSCSAG00000001287	ENSCSAT00000017246	6751	0.65799	5.49737	1.34972e-06	5.87168e-06	ENSG00000157184	CPT2
ENSCSAG00000001288	ENSCSAT00000017245	2792	0.270337	4.93502	0.107545	0.142924	ENSG00000162384	CZIB
ENSCSAG00000001289	ENSCSAT00000017244	1232	-1.23423	5.9728	9.73157e-07	4.433e-06	ENSG00000162385	MAGOH
ENSCSAG00000001290	ENSCSAT00000017243	3009	0.307623	5.91054	0.077572	0.106747	ENSG00000157193	LRP8
ENSCSAG00000001292	ENSCSAT00000017241	2130	-1.96794	1.08231	0.000197463	0.000484899	ENSG00000174332	GLIS1
ENSCSAG00000001293	ENSCSAT00000017240	4625	-1.51834	6.02437	1.24148e-10	2.72777e-09	ENSG00000058804	NDC1
ENSCSAG00000001294	ENSCSAT00000017239	2249	0.398568	4.16698	0.00547261	0.00975599	ENSG00000058799	YIPF1
ENSCSAG00000001295	ENSCSAT00000017238	2042	-0.029216	2.61448	0.895562	0.916118	ENSG00000211452	DIO1
ENSCSAG00000001296	ENSCSAT00000017237	1644	-0.481252	3.39783	0.0240288	0.0369503	ENSG00000081870	HSPB11
ENSCSAG00000001297	ENSCSAT00000017236	2350	-0.831401	5.38667	3.08848e-06	1.21466e-05	ENSG00000116212	LRRC42
ENSCSAG00000001300	ENSCSAT00000017233	1174	2.00839	7.4654	3.89168e-09	4.29794e-08	ENSG00000116209	TMEM59
ENSCSAG00000001301	ENSCSAT00000017232	4692	-0.642369	3.48741	0.000130307	0.000333247	ENSG00000116205	TCEANC2
ENSCSAG00000001303	ENSCSAT00000017230	5362	-1.03801	3.31458	3.91568e-06	1.50083e-05	ENSG00000215883	CYB5RL
ENSCSAG00000001304	ENSCSAT00000017229	4218	-0.426529	6.61119	0.00426686	0.00781572	ENSG00000116221	MRPL37
ENSCSAG00000001306	ENSCSAT00000017227	891	0.212668	1.88929	0.255681	0.308476	ENSG00000157216	SSBP3
ENSCSAG00000001307	ENSCSAT00000017226	1853	0.721105	2.02281	0.000726998	0.00157832	ENSG00000162390	ACOT11
ENSCSAG00000001308	ENSCSAT00000017225	3125	0.567927	1.31513	0.0295748	0.0445358	ENSG00000162391	FAM151A
ENSCSAG00000001310	ENSCSAT00000017223	5609	-0.402374	5.34961	0.00162125	0.00326588	ENSG00000243725	TTC4
ENSCSAG00000001313	ENSCSAT00000017220	1731	0.638048	6.50876	0.0488597	0.0702114	ENSG00000116133	DHCR24
ENSCSAG00000001317	ENSCSAT00000017216	10327	-0.503579	6.485	0.0222162	0.0344325	ENSG00000162402	USP24
ENSCSAG00000001318	ENSCSAT00000017215	1734	2.84442	3.05333	2.55108e-09	3.02472e-08	ENSG00000162407	PLPP3
ENSCSAG00000001319	ENSCSAT00000017214	1718	-0.279315	4.77813	0.35503	0.412958	ENSG00000162409	PRKAA2
ENSCSAG00000001323	ENSCSAT00000017210	5233	-0.940155	6.05699	3.41171e-05	0.000100819	ENSG00000173406	DAB1
ENSCSAG00000001324	ENSCSAT00000017209	1575	0.0484473	3.75473	0.698632	0.74404	ENSG00000162600	OMA1
ENSCSAG00000001326	ENSCSAT00000017207	2484	-0.979118	4.52456	0.0331258	0.0493744	ENSG00000162601	MYSM1
ENSCSAG00000001328	ENSCSAT00000017205	2003	0.158228	4.21088	0.370032	0.428505	ENSG00000172456	FGGY
ENSCSAG00000001330	ENSCSAT00000017203	6012	0.0234942	5.92583	0.749515	0.790393	ENSG00000134709	HOOK1
ENSCSAG00000001331	ENSCSAT00000017202	1532	2.78271	1.83932	1.66677e-10	3.40618e-09	ENSG00000134716	CYP2J2
ENSCSAG00000001333	ENSCSAT00000017200	1730	-0.940456	1.18413	0.020223	0.0316364	NA	NA
ENSCSAG00000001334	ENSCSAT00000017199	1611	-0.552545	0.749046	0.0692555	0.0963795	ENSG00000162599	NFIA
ENSCSAG00000001335	ENSCSAT00000017198	807	0.71839	4.44335	0.000543778	0.00121174	ENSG00000162604	TM2D1
ENSCSAG00000001336	ENSCSAT00000017197	5991	0.807306	5.43941	0.00570081	0.0101298	ENSG00000132849	PATJ
ENSCSAG00000001339	ENSCSAT00000017194	2424	-0.917184	6.41588	6.00603e-08	3.99252e-07	ENSG00000162607	USP1
ENSCSAG00000001341	ENSCSAT00000017192	6434	-0.581559	6.19939	0.00949089	0.0161061	ENSG00000116641	DOCK7
ENSCSAG00000001342	ENSCSAT00000017191	3863	-0.418265	5.99475	4.62604e-05	0.000131957	ENSG00000125703	ATG4C
ENSCSAG00000001343	ENSCSAT00000017190	4612	-0.180921	4.2877	0.104447	0.139336	ENSG00000088035	ALG6
ENSCSAG00000001344	ENSCSAT00000017189	1793	-0.636303	4.1631	0.00112669	0.00235064	ENSG00000142856	ITGB3BP
ENSCSAG00000001345	ENSCSAT00000017188	1890	0.0180637	3.47048	0.8648	0.890084	ENSG00000203965	EFCAB7
ENSCSAG00000001346	ENSCSAT00000017187	2040	0.652619	6.03218	1.15267e-06	5.12806e-06	ENSG00000079739	PGM1
ENSCSAG00000001347	ENSCSAT00000017186	5259	-0.113517	3.5142	0.448455	0.50676	ENSG00000185483	ROR1
ENSCSAG00000001349	ENSCSAT00000017184	7801	0.625888	6.83229	0.00286248	0.00545581	ENSG00000158966	CACHD1
ENSCSAG00000001350	ENSCSAT00000017183	1894	0.00101689	5.13567	0.996428	0.99738	ENSG00000162437	RAVER2
ENSCSAG00000001351	ENSCSAT00000017182	3731	0.684938	7.89712	0.00331062	0.00622189	ENSG00000162434	JAK1
ENSCSAG00000001352	ENSCSAT00000017181	5730	-0.300895	7.3168	0.0126408	0.0207782	ENSG00000116675	DNAJC6
ENSCSAG00000001353	ENSCSAT00000017180	5469	1.28934	9.62458	4.20322e-10	7.16771e-09	ENSG00000213625	LEPROT
ENSCSAG00000001354	ENSCSAT00000017179	3492	-0.787312	3.19277	0.0102548	0.0172464	ENSG00000116678	LEPR
ENSCSAG00000001355	ENSCSAT00000017178	4394	-2.11678	2.14005	2.5742e-09	3.03779e-08	ENSG00000184588	PDE4B
ENSCSAG00000001359	ENSCSAT00000017174	2709	-2.04852	-0.123876	0.00231871	0.00450274	ENSG00000152763	WDR78
ENSCSAG00000001360	ENSCSAT00000017173	1691	0.186243	5.40771	0.290873	0.344974	ENSG00000198160	MIER1
ENSCSAG00000001361	ENSCSAT00000017172	1122	0.542194	1.43162	0.0645283	0.0902907	ENSG00000116704	SLC35D1
ENSCSAG00000001365	ENSCSAT00000017168	1381	-0.941348	8.23742	2.24672e-09	2.73289e-08	ENSG00000142864	SERBP1
ENSCSAG00000001366	ENSCSAT00000017167	1587	-0.821315	4.97944	0.00538864	0.00962268	ENSG00000116717	GADD45A
ENSCSAG00000001367	ENSCSAT00000017166	216	-0.457835	0.678502	0.0851216	0.116003	ENSG00000172380	GNG12
ENSCSAG00000001369	ENSCSAT00000017164	1723	1.22243	6.52523	1.58996e-09	2.06646e-08	ENSG00000116729	WLS
ENSCSAG00000001371	ENSCSAT00000017162	2486	-2.28617	4.81391	5.71018e-10	9.11888e-09	ENSG00000024526	DEPDC1
ENSCSAG00000001373	ENSCSAT00000017160	4939	-1.23329	4.54337	0.000570725	0.00126662	ENSG00000033122	LRRC7
ENSCSAG00000001374	ENSCSAT00000017159	1830	-0.334876	5.04036	0.014617	0.0236743	ENSG00000066557	LRRC40
ENSCSAG00000001375	ENSCSAT00000017158	5636	-0.512767	7.90866	0.000189441	0.000467947	ENSG00000116754	SRSF11
ENSCSAG00000001376	ENSCSAT00000017157	4901	0.564476	6.91396	5.39035e-07	2.64633e-06	ENSG00000118454	ANKRD13C
ENSCSAG00000001377	ENSCSAT00000017156	2655	0.766596	7.22919	0.000606329	0.00133996	ENSG00000116761	CTH
ENSCSAG00000001378	ENSCSAT00000017155	2467	1.90805	1.15947	4.99414e-08	3.40718e-07	ENSG00000050628	PTGER3
ENSCSAG00000001379	ENSCSAT00000017154	1281	-0.138855	5.36526	0.241571	0.293566	NA	NA
ENSCSAG00000001380	ENSCSAT00000017153	1573	0.992198	1.47674	0.00378667	0.00701206	ENSG00000172260	NEGR1
ENSCSAG00000001381	ENSCSAT00000017152	4494	0.203968	3.72113	0.237485	0.288936	ENSG00000162620	LRRIQ3
ENSCSAG00000001382	ENSCSAT00000017151	2128	0.107105	4.94984	0.184389	0.230675	ENSG00000254685	FPGT
ENSCSAG00000001385	ENSCSAT00000017148	9425	0.614525	1.01015	0.0884884	0.120022	ENSG00000178965	ERICH3
ENSCSAG00000001386	ENSCSAT00000017147	2746	-0.0892049	7.27895	0.484716	0.542129	ENSG00000116791	CRYZ
ENSCSAG00000001387	ENSCSAT00000017146	1768	0.0744417	4.49201	0.607374	0.660028	ENSG00000162623	TYW3
ENSCSAG00000001389	ENSCSAT00000017144	2025	3.73712	1.60949	2.1867e-08	1.72492e-07	ENSG00000137968	SLC44A5
ENSCSAG00000001390	ENSCSAT00000017143	2786	0.942893	7.69007	1.88144e-06	7.86625e-06	ENSG00000117054	ACADM
ENSCSAG00000001391	ENSCSAT00000017142	1830	-0.32714	5.62981	0.0366037	0.0540328	ENSG00000137955	RABGGTB
ENSCSAG00000001396	ENSCSAT00000017137	4930	0.506872	6.70611	4.43043e-06	1.67212e-05	ENSG00000142892	PIGK
ENSCSAG00000001397	ENSCSAT00000017136	1966	-0.297845	1.84548	0.0667872	0.0931818	ENSG00000154027	AK5
ENSCSAG00000001398	ENSCSAT00000017135	3053	0.21015	5.5032	0.157815	0.201281	ENSG00000036549	NA
ENSCSAG00000001399	ENSCSAT00000017134	4410	-0.139514	6.4826	0.149135	0.191531	ENSG00000077254	USP33
ENSCSAG00000001400	ENSCSAT00000017133	6935	0.672556	5.03636	1.0852e-06	4.88147e-06	ENSG00000180488	MIGA1
ENSCSAG00000001401	ENSCSAT00000017132	2196	1.91148	4.29586	8.6197e-08	5.41121e-07	ENSG00000162614	NEXN
ENSCSAG00000001402	ENSCSAT00000017131	3324	-0.359775	7.20413	0.00702297	0.0122369	ENSG00000162613	FUBP1
ENSCSAG00000001403	ENSCSAT00000017130	3275	0.420453	5.68068	0.00418064	0.0076704	ENSG00000162616	DNAJB4
ENSCSAG00000001405	ENSCSAT00000017128	4697	6.08397	-0.585412	4.88584e-07	2.42901e-06	ENSG00000137960	GIPC2
ENSCSAG00000001406	ENSCSAT00000017127	4731	3.47248	5.41515	6.75399e-13	5.01959e-11	ENSG00000122420	PTGFR
ENSCSAG00000001407	ENSCSAT00000017126	4427	0.137345	2.85031	0.379192	0.437741	ENSG00000137959	IFI44L
ENSCSAG00000001408	ENSCSAT00000017125	1845	0.412397	1.22825	0.151466	0.194189	ENSG00000137965	IFI44
ENSCSAG00000001409	ENSCSAT00000017124	5439	2.32612	2.10749	7.02392e-10	1.06981e-08	ENSG00000162618	ADGRL4
ENSCSAG00000001410	ENSCSAT00000017123	4029	0.704094	7.87985	0.0457207	0.0662155	ENSG00000117114	ADGRL2
ENSCSAG00000001411	ENSCSAT00000017122	3032	-0.501874	4.70947	0.0701972	0.0975476	ENSG00000137941	TTLL7
ENSCSAG00000001413	ENSCSAT00000017120	6436	0.196048	6.50092	0.0189362	0.0298983	ENSG00000142875	PRKACB
ENSCSAG00000001414	ENSCSAT00000017119	2145	-2.36498	0.246708	9.89862e-05	0.000261797	ENSG00000203943	SAMD13
ENSCSAG00000001417	ENSCSAT00000017116	1047	-0.343781	4.15484	0.00877799	0.0149894	NA	NA
ENSCSAG00000001418	ENSCSAT00000017115	4784	-1.22693	1.44561	0.000130274	0.000333247	ENSG00000122432	SPATA1
ENSCSAG00000001419	ENSCSAT00000017114	4268	-0.609303	2.69862	0.00245881	0.00475055	ENSG00000117151	CTBS
ENSCSAG00000001420	ENSCSAT00000017113	1975	-0.274839	5.11276	0.054282	0.0771738	ENSG00000117155	SSX2IP
ENSCSAG00000001424	ENSCSAT00000017109	2996	0.959876	-0.159058	0.0127771	0.0209692	ENSG00000162643	WDR63
ENSCSAG00000001425	ENSCSAT00000017108	4843	-2.11283	3.79712	7.19405e-09	7.04714e-08	ENSG00000097096	SYDE2
ENSCSAG00000001426	ENSCSAT00000017107	339	-0.0893354	1.89543	0.62059	0.671914	NA	NA
ENSCSAG00000001427	ENSCSAT00000017106	3266	-0.0664614	5.15871	0.551792	0.606411	ENSG00000142867	BCL10
ENSCSAG00000001428	ENSCSAT00000017105	4509	0.577391	6.13678	5.29631e-05	0.000149213	ENSG00000153904	DDAH1
ENSCSAG00000001429	ENSCSAT00000017104	1146	-2.66101	7.72936	9.38418e-12	3.78014e-10	ENSG00000142871	CCN1
ENSCSAG00000001430	ENSCSAT00000017103	4996	-0.31462	5.17737	0.00101937	0.00214453	ENSG00000117174	ZNHIT6
ENSCSAG00000001431	ENSCSAT00000017102	5318	5.90581	1.06999	9.12117e-10	1.32679e-08	ENSG00000171502	COL24A1
ENSCSAG00000001432	ENSCSAT00000017101	2667	0.440051	3.72475	0.000584804	0.00129535	ENSG00000122417	ODF2L
ENSCSAG00000001436	ENSCSAT00000017097	3024	7.32129	-0.680628	4.2296e-06	1.60743e-05	ENSG00000016602	CLCA4
ENSCSAG00000001439	ENSCSAT00000017094	1438	0.834303	5.33765	8.10432e-08	5.12092e-07	ENSG00000097033	SH3GLB1
ENSCSAG00000001440	ENSCSAT00000017093	1423	0.316028	7.3797	0.0507558	0.072637	ENSG00000183291	SELENOF
ENSCSAG00000001441	ENSCSAT00000017092	947	-0.227871	4.07015	0.104016	0.138821	ENSG00000267561	NA
ENSCSAG00000001442	ENSCSAT00000017091	5614	0.970955	7.16377	5.90235e-09	6.02222e-08	ENSG00000143013	LMO4
ENSCSAG00000001444	ENSCSAT00000017089	3185	-0.383125	6.04766	0.144055	0.185671	ENSG00000065243	PKN2
ENSCSAG00000001445	ENSCSAT00000017088	1374	0.357735	5.66373	0.0133629	0.021828	ENSG00000137947	GTF2B
ENSCSAG00000001446	ENSCSAT00000017087	1874	0.289573	5.86129	0.00551028	0.00981898	ENSG00000137944	KYAT3
ENSCSAG00000001448	ENSCSAT00000017085	2464	4.05294	0.466785	1.03075e-08	9.44125e-08	ENSG00000117228	GBP1
ENSCSAG00000001449	ENSCSAT00000017084	4238	1.37898	3.82316	5.97578e-08	3.97584e-07	NA	NA
ENSCSAG00000001453	ENSCSAT00000017080	2590	-2.79237	2.81377	3.25026e-09	3.68011e-08	ENSG00000197147	LRRC8B
ENSCSAG00000001455	ENSCSAT00000017078	7017	-2.13924	5.47985	6.43205e-10	9.96628e-09	ENSG00000171488	LRRC8C
ENSCSAG00000001456	ENSCSAT00000017077	1740	-0.331593	5.39957	0.000376423	0.000868531	ENSG00000162664	ZNF326
ENSCSAG00000001458	ENSCSAT00000017075	7657	0.0462041	6.07289	0.642743	0.692379	ENSG00000122482	ZNF644
ENSCSAG00000001459	ENSCSAT00000017074	2625	0.147931	3.49486	0.578508	0.632513	ENSG00000162669	HFM1
ENSCSAG00000001460	ENSCSAT00000017073	2604	-1.34431	4.27469	5.85702e-06	2.13057e-05	ENSG00000097046	CDC7
ENSCSAG00000001461	ENSCSAT00000017072	6270	1.28069	3.65581	2.28474e-09	2.76901e-08	ENSG00000069702	TGFBR3
ENSCSAG00000001463	ENSCSAT00000017070	1663	-3.90242	0.18625	5.24392e-06	1.93498e-05	ENSG00000172031	EPHX4
ENSCSAG00000001464	ENSCSAT00000017069	1257	-0.534854	0.146858	0.120259	0.157867	NA	NA
ENSCSAG00000001465	ENSCSAT00000017068	4917	-0.161412	2.62231	0.383903	0.44257	ENSG00000189195	BTBD8
ENSCSAG00000001467	ENSCSAT00000017066	4354	-0.306872	4.5976	0.00835491	0.0143449	ENSG00000174842	GLMN
ENSCSAG00000001468	ENSCSAT00000017065	1861	0.257452	3.705	0.0327257	0.0488302	ENSG00000122484	RPAP2
ENSCSAG00000001470	ENSCSAT00000017063	2830	-0.303947	3.72483	0.272066	0.325743	ENSG00000067208	EVI5
ENSCSAG00000001471	ENSCSAT00000017062	3805	-0.411041	9.37426	0.0519105	0.0741377	NA	NA
ENSCSAG00000001472	ENSCSAT00000017061	1343	-1.85628	2.23281	2.04293e-07	1.13609e-06	ENSG00000154511	DIPK1A
ENSCSAG00000001474	ENSCSAT00000017059	2056	-0.494867	4.98398	2.86157e-05	8.61212e-05	ENSG00000143033	MTF2
ENSCSAG00000001475	ENSCSAT00000017058	1099	0.483683	4.06436	0.00135029	0.0027734	ENSG00000117500	TMED5
ENSCSAG00000001476	ENSCSAT00000017057	4495	-1.96676	4.51823	4.0165e-10	6.89608e-09	ENSG00000122483	CCDC18
ENSCSAG00000001477	ENSCSAT00000017056	5441	-0.321292	6.4204	0.00128159	0.0026457	ENSG00000117505	DR1
ENSCSAG00000001478	ENSCSAT00000017055	4152	-0.0154721	6.11905	0.813206	0.846411	ENSG00000137942	FNBP1L
ENSCSAG00000001479	ENSCSAT00000017054	3919	0.227115	4.76694	0.0244848	0.0376054	ENSG00000137936	BCAR3
ENSCSAG00000001480	ENSCSAT00000017053	2857	-0.650797	6.72581	2.64781e-05	8.03226e-05	ENSG00000067334	DNTTIP2
ENSCSAG00000001481	ENSCSAT00000017052	1291	-0.141326	5.64509	0.162545	0.2066	ENSG00000023909	GCLM
ENSCSAG00000001483	ENSCSAT00000017050	6885	-2.10288	9.80854	6.71489e-10	1.03044e-08	ENSG00000137962	ARHGAP29
ENSCSAG00000001484	ENSCSAT00000017049	4945	-0.503942	6.24589	6.62372e-06	2.37306e-05	ENSG00000117528	ABCD3
ENSCSAG00000001485	ENSCSAT00000017048	2391	1.08268	6.05662	0.0285802	0.0432038	ENSG00000117525	F3
ENSCSAG00000001486	ENSCSAT00000017047	2469	0.960216	3.77972	4.23978e-05	0.000122299	ENSG00000143036	SLC44A3
ENSCSAG00000001487	ENSCSAT00000017046	2273	-1.60224	8.21504	1.8298e-11	6.19863e-10	ENSG00000117519	CNN3
ENSCSAG00000001488	ENSCSAT00000017045	2378	-0.0988939	1.96472	0.643072	0.692575	ENSG00000172339	ALG14
ENSCSAG00000001490	ENSCSAT00000017043	816	0.0601821	1.23518	0.746559	0.787408	ENSG00000152078	TLCD4
ENSCSAG00000001491	ENSCSAT00000017042	1518	0.414305	3.42208	0.0115084	0.0191066	ENSG00000122481	RWDD3
ENSCSAG00000001494	ENSCSAT00000017039	4290	0.566375	4.27172	0.000149917	0.000378344	ENSG00000117569	PTBP2
ENSCSAG00000001495	ENSCSAT00000017038	4750	-1.72886	7.31085	5.23754e-10	8.55988e-09	ENSG00000188641	DPYD
ENSCSAG00000001496	ENSCSAT00000017037	1959	0.151952	5.55429	0.295294	0.349666	ENSG00000162627	SNX7
ENSCSAG00000001497	ENSCSAT00000017036	3712	1.52918	6.57707	2.04236e-10	3.9796e-09	ENSG00000117598	PLPPR5
ENSCSAG00000001498	ENSCSAT00000017035	5211	-2.25073	3.62468	2.42866e-09	2.89871e-08	ENSG00000117600	PLPPR4
ENSCSAG00000001499	ENSCSAT00000017034	3541	-6.24706	-0.310338	1.54869e-05	4.9933e-05	ENSG00000099260	PALMD
ENSCSAG00000001501	ENSCSAT00000017032	1797	-0.263483	2.9129	0.107863	0.143286	ENSG00000156869	FRRS1
ENSCSAG00000001502	ENSCSAT00000017031	7067	-0.640728	6.04501	2.23177e-05	6.91063e-05	ENSG00000162688	AGL
ENSCSAG00000001503	ENSCSAT00000017030	1167	0.462349	3.93803	0.000531326	0.00118757	ENSG00000117620	SLC35A3
ENSCSAG00000001504	ENSCSAT00000017029	1491	0.429407	4.8645	0.000230201	0.000556913	ENSG00000156875	MFSD14A
ENSCSAG00000001505	ENSCSAT00000017028	6627	-0.14654	6.47075	0.189246	0.236144	ENSG00000156876	SASS6
ENSCSAG00000001506	ENSCSAT00000017027	1446	0.270259	3.31729	0.0529776	0.07549	ENSG00000122435	TRMT13
ENSCSAG00000001507	ENSCSAT00000017026	1267	-0.0793983	0.921375	0.750093	0.790883	ENSG00000122477	LRRC39
ENSCSAG00000001508	ENSCSAT00000017025	1461	0.10475	3.83427	0.357761	0.415559	ENSG00000137992	DBT
ENSCSAG00000001509	ENSCSAT00000017024	2421	0.550667	6.18886	0.00492518	0.0088745	ENSG00000137996	RTCA
ENSCSAG00000001510	ENSCSAT00000017023	4560	0.559014	4.7758	1.01995e-05	3.46734e-05	ENSG00000079335	CDC14A
ENSCSAG00000001511	ENSCSAT00000017022	4409	8.44374	9.10491	1.96095e-13	2.06247e-11	ENSG00000162692	VCAM1
ENSCSAG00000001512	ENSCSAT00000017021	993	-0.403434	3.61402	0.0171702	0.0273563	ENSG00000162694	EXTL2
ENSCSAG00000001513	ENSCSAT00000017020	1312	0.130562	3.29687	0.539403	0.594303	ENSG00000162695	SLC30A7
ENSCSAG00000001515	ENSCSAT00000017018	1488	-0.471459	3.65	0.00120094	0.00249396	ENSG00000117543	DPH5
ENSCSAG00000001517	ENSCSAT00000017016	7328	-3.66265	6.76094	1.62794e-11	5.69915e-10	ENSG00000060718	COL11A1
ENSCSAG00000001519	ENSCSAT00000017014	1561	-0.607464	3.6287	0.0047541	0.00859766	ENSG00000185946	RNPC3
ENSCSAG00000001520	ENSCSAT00000017013	1524	0.322941	0.72427	0.27364	0.327285	NA	NA
ENSCSAG00000001521	ENSCSAT00000017012	1542	1.21444	0.760842	0.00630384	0.0110993	ENSG00000187733	AMY1C
ENSCSAG00000001524	ENSCSAT00000017009	4710	1.87534	6.30916	2.13899e-12	1.17525e-10	ENSG00000134215	VAV3
ENSCSAG00000001525	ENSCSAT00000017008	2635	-0.185773	6.41619	0.102193	0.136645	ENSG00000085491	SLC25A24
ENSCSAG00000001529	ENSCSAT00000017004	5272	-0.0636867	5.15783	0.415974	0.474603	ENSG00000162636	FAM102B
ENSCSAG00000001531	ENSCSAT00000017002	4918	-0.843345	6.84623	6.36581e-07	3.05015e-06	ENSG00000134186	PRPF38B
ENSCSAG00000001533	ENSCSAT00000017000	2753	0.610658	6.37634	7.50204e-05	0.000203643	ENSG00000116266	STXBP3
ENSCSAG00000001535	ENSCSAT00000016998	2509	-0.386382	4.41769	0.00311877	0.00589361	ENSG00000121957	GPSM2
ENSCSAG00000001536	ENSCSAT00000016997	1812	0.174963	5.78936	0.112029	0.148131	ENSG00000121940	CLCC1
ENSCSAG00000001537	ENSCSAT00000016996	4053	-0.250848	4.25737	0.0842663	0.114922	ENSG00000085433	WDR47
ENSCSAG00000001538	ENSCSAT00000016995	2587	0.115362	5.93311	0.540648	0.595622	ENSG00000197780	TAF13
ENSCSAG00000001542	ENSCSAT00000016991	10453	0.2858	7.25004	0.153166	0.196107	ENSG00000143126	CELSR2
ENSCSAG00000001543	ENSCSAT00000016990	999	-1.57554	1.90055	1.49286e-06	6.39914e-06	ENSG00000134222	PSRC1
ENSCSAG00000001545	ENSCSAT00000016988	7312	-0.115293	6.72898	0.252064	0.304771	ENSG00000134243	SORT1
ENSCSAG00000001546	ENSCSAT00000016987	3429	-0.0958197	6.93561	0.548898	0.603654	ENSG00000143106	PSMA5
ENSCSAG00000001548	ENSCSAT00000016984,ENSCSAT00000016985	2216.18	-0.545039	2.0643	0.00237698	0.00460804	ENSG00000162650	ATXN7L2
ENSCSAG00000001550	ENSCSAT00000016982	1127	-0.119047	6.00353	0.129025	0.168336	ENSG00000065135	GNAI3
ENSCSAG00000001552	ENSCSAT00000016980	5208	0.0430881	5.71937	0.573979	0.628322	ENSG00000116337	AMPD2
ENSCSAG00000001553	ENSCSAT00000016978,ENSCSAT00000016979	688.35	0.679427	2.81183	0.000127627	0.000327551	ENSG00000168765	GSTM4
ENSCSAG00000001554	ENSCSAT00000016977	2490	0.670764	4.82494	0.000642797	0.00141235	ENSG00000134201	GSTM5
ENSCSAG00000001557	ENSCSAT00000016974	1683	-0.111382	4.15236	0.617146	0.668761	ENSG00000184371	CSF1
ENSCSAG00000001558	ENSCSAT00000016973	5072	-0.196348	7.39606	0.0202233	0.0316364	ENSG00000168710	AHCYL1
ENSCSAG00000001559	ENSCSAT00000016972	4344	-0.0314549	4.9409	0.656249	0.704935	ENSG00000143093	STRIP1
ENSCSAG00000001561	ENSCSAT00000016970	6487	0.465961	5.12026	0.0120264	0.0198695	ENSG00000197106	SLC6A17
ENSCSAG00000001562	ENSCSAT00000016969	3200	2.94026	0.128647	6.53918e-06	2.34746e-05	ENSG00000116396	KCNC4
ENSCSAG00000001563	ENSCSAT00000016968	2931	-0.195779	3.09048	0.486392	0.543714	ENSG00000162775	RBM15
ENSCSAG00000001564	ENSCSAT00000016967	1493	7.68882	2.48895	9.92597e-13	6.46371e-11	ENSG00000168679	SLC16A4
ENSCSAG00000001565	ENSCSAT00000016966	1029	1.13607	4.65349	0.000160666	0.00040208	ENSG00000134248	LAMTOR5
ENSCSAG00000001568	ENSCSAT00000016963	5626	0.725861	4.83374	3.9105e-07	1.99785e-06	ENSG00000121931	LRIF1
ENSCSAG00000001569	ENSCSAT00000016962	1012	0.893303	4.55512	1.12151e-06	5.02502e-06	ENSG00000156171	DRAM2
ENSCSAG00000001570	ENSCSAT00000016961	1328	0.16601	4.2924	0.112888	0.149141	ENSG00000134255	CEPT1
ENSCSAG00000001572	ENSCSAT00000016959	4042	7.07954	1.27091	1.78127e-08	1.46034e-07	ENSG00000064886	CHI3L2
ENSCSAG00000001574	ENSCSAT00000016957	2617	1.32212	1.96915	0.000244372	0.000586345	ENSG00000173947	PIFO
ENSCSAG00000001576	ENSCSAT00000016955	2684	-0.299271	5.48735	0.0657503	0.0918065	ENSG00000116455	WDR77
ENSCSAG00000001577	ENSCSAT00000016954	1437	-0.549181	7.15031	0.00361239	0.00672302	ENSG00000116459	ATP5PB
ENSCSAG00000001580	ENSCSAT00000016951	611	-0.20382	5.74594	0.160035	0.203781	ENSG00000116473	RAP1A
ENSCSAG00000001582	ENSCSAT00000016949	6245	-0.788835	5.01576	2.46794e-07	1.34001e-06	ENSG00000064703	DDX20
ENSCSAG00000001584	ENSCSAT00000016947	2692	-0.254685	1.85384	0.225018	0.275475	ENSG00000099326	MZF1
ENSCSAG00000001585	ENSCSAT00000016946	549	0.437006	5.27336	0.00637819	0.011216	ENSG00000130725	UBE2M
ENSCSAG00000001586	ENSCSAT00000016944	6177	0.183082	6.07001	0.267215	0.320882	ENSG00000143079	CTTNBP2NL
ENSCSAG00000001587	ENSCSAT00000016943	1145	-3.42175	2.68034	1.35571e-08	1.17751e-07	ENSG00000134245	WNT2B
ENSCSAG00000001588	ENSCSAT00000016945	808	0.472051	6.44144	0.0157801	0.0253482	ENSG00000130724	CHMP2A
ENSCSAG00000001589	ENSCSAT00000016942	1728	0.261236	4.82346	0.00299357	0.0056824	ENSG00000007341	ST7L
ENSCSAG00000001590	ENSCSAT00000016940	3969	-1.0539	8.42396	1.78676e-08	1.46298e-07	ENSG00000130726	TRIM28
ENSCSAG00000001591	ENSCSAT00000016939	1536	0.0413069	2.73722	0.705739	0.750464	ENSG00000119574	ZBTB45
ENSCSAG00000001592	ENSCSAT00000016938	3623	-1.11865	1.52839	0.00140747	0.00287815	ENSG00000083807	SLC27A5
ENSCSAG00000001593	ENSCSAT00000016937	4169	0.00119992	3.09138	0.992755	0.994143	ENSG00000083838	ZNF446
ENSCSAG00000001594	ENSCSAT00000016941	873	0.0398052	5.38625	0.631628	0.681926	ENSG00000116489	CAPZA1
ENSCSAG00000001595	ENSCSAT00000016936	5107	0.0868449	3.17383	0.499978	0.557067	ENSG00000083812	ZNF324
ENSCSAG00000001596	ENSCSAT00000016935	2118	-0.904325	1.23584	0.000397683	0.000912058	ENSG00000131849	ZNF132
ENSCSAG00000001597	ENSCSAT00000016934	2205	-0.015905	4.08721	0.871206	0.894991	ENSG00000171574	ZNF584
ENSCSAG00000001598	ENSCSAT00000016933	696	-0.604454	8.48799	0.00842286	0.0144477	ENSG00000083845	RPS5
ENSCSAG00000001600	ENSCSAT00000016932	3077	-0.102943	6.64366	0.366396	0.424725	ENSG00000155363	MOV10
ENSCSAG00000001601	ENSCSAT00000016930	4498	-0.262457	3.23394	0.056558	0.0801648	ENSG00000182318	ZSCAN22
ENSCSAG00000001602	ENSCSAT00000016928	589	0.54133	6.8878	0.000506272	0.00113764	ENSG00000155366	RHOC
ENSCSAG00000001603	ENSCSAT00000016929	1728	-0.470344	2.50828	0.0760745	0.10494	ENSG00000278129	ZNF8
ENSCSAG00000001605	ENSCSAT00000016925	2012	0.0326134	0.63676	0.928689	0.943554	ENSG00000171606	ZNF274
ENSCSAG00000001606	ENSCSAT00000016924	680	0.417626	0.396075	0.178392	0.224203	ENSG00000121413	ZSCAN18
ENSCSAG00000001607	ENSCSAT00000016927	1521	-1.34072	1.42345	0.000106506	0.000279334	ENSG00000155367	PPM1J
ENSCSAG00000001608	ENSCSAT00000016923	1545	0.624287	3.90388	0.00023646	0.000569426	ENSG00000121413	ZSCAN18
ENSCSAG00000001611	ENSCSAT00000016920	1503	-1.26659	5.25845	1.08994e-08	9.84783e-08	ENSG00000155380	SLC16A1
ENSCSAG00000001613	ENSCSAT00000016917	3720	1.13287	3.34911	1.17405e-06	5.21027e-06	ENSG00000166704	ZNF606
ENSCSAG00000001616	ENSCSAT00000016914	2546	-0.237743	2.20068	0.250428	0.303158	ENSG00000173480	ZNF417
ENSCSAG00000001617	ENSCSAT00000016918	3396	-0.307484	3.67279	0.231042	0.281971	ENSG00000198799	LRIG2
ENSCSAG00000001619	ENSCSAT00000016912	2068	1.32173	1.24353	1.72515e-05	5.49673e-05	ENSG00000083828	ZNF586
ENSCSAG00000001620	ENSCSAT00000016911	1596	0.399662	2.30317	0.0373047	0.0549449	ENSG00000083814	ZNF671
ENSCSAG00000001622	ENSCSAT00000016908	5509	-0.606183	2.69434	0.00151625	0.00307954	ENSG00000204519	ZNF551
ENSCSAG00000001624	ENSCSAT00000016906	2098	-0.385857	3.12095	0.0111055	0.0185121	NA	NA
ENSCSAG00000001625	ENSCSAT00000016905	1637	0.402125	4.13547	0.0052253	0.00935626	ENSG00000213762	ZNF134
ENSCSAG00000001626	ENSCSAT00000016904	2195	-0.763732	0.867703	0.0171395	0.0273119	ENSG00000183647	ZNF530
ENSCSAG00000001627	ENSCSAT00000016903	4448	-0.715393	2.44663	0.000242466	0.000582327	ENSG00000171649	ZIK1
ENSCSAG00000001628	ENSCSAT00000016902	3765	-0.446758	2.04495	0.0113658	0.0189024	ENSG00000083817	ZNF416
ENSCSAG00000001630	ENSCSAT00000016909	7912	-0.242901	4.86323	0.0520389	0.0743041	ENSG00000081026	MAGI3
ENSCSAG00000001631	ENSCSAT00000016900	3904	0.400793	3.58991	0.0156873	0.0252184	ENSG00000121406	ZNF549
ENSCSAG00000001633	ENSCSAT00000016898	5908	1.22214	1.97249	0.00076684	0.00165738	ENSG00000197128	ZNF772
ENSCSAG00000001635	ENSCSAT00000016895	6474	0.055716	4.86821	0.561968	0.61657	ENSG00000081019	RSBN1
ENSCSAG00000001638	ENSCSAT00000016896	1983	0.644943	2.81896	9.96217e-05	0.00026309	ENSG00000269533	NA
ENSCSAG00000001639	ENSCSAT00000016892	3208	0.467293	4.10094	0.000319812	0.000748074	ENSG00000134262	AP4B1
ENSCSAG00000001640	ENSCSAT00000016891	3608	1.3785	1.42869	3.49333e-06	1.3537e-05	ENSG00000188785	ZNF548
ENSCSAG00000001641	ENSCSAT00000016889	3549	0.536407	1.93402	0.00277005	0.00529652	ENSG00000152433	ZNF547
ENSCSAG00000001642	ENSCSAT00000016890	3088	-0.44663	4.08912	0.00219953	0.00429316	ENSG00000118655	DCLRE1B
ENSCSAG00000001643	ENSCSAT00000016888	4982	0.154706	3.90205	0.194098	0.241605	ENSG00000131845	ZNF304
ENSCSAG00000001644	ENSCSAT00000016886	1803	0.748281	0.892915	0.00103696	0.00217935	ENSG00000178229	ZNF543
ENSCSAG00000001645	ENSCSAT00000016887	8326	-0.176244	7.24887	0.203115	0.251569	ENSG00000163349	HIPK1
ENSCSAG00000001646	ENSCSAT00000016885	1714	-0.614362	0.668674	0.0118347	0.0196122	NA	NA
ENSCSAG00000001647	ENSCSAT00000016884	1968	3.56456	5.40598	1.4873e-14	3.66517e-12	ENSG00000116774	OLFML3
ENSCSAG00000001648	ENSCSAT00000016883	4163	5.11319	0.55662	1.80804e-09	2.28606e-08	ENSG00000134207	SYT6
ENSCSAG00000001649	ENSCSAT00000016882	8256	-0.261899	6.37074	0.0259201	0.0395921	ENSG00000197323	TRIM33
ENSCSAG00000001652	ENSCSAT00000016879	1490	-0.104363	6.02287	0.431851	0.490511	ENSG00000116752	BCAS2
ENSCSAG00000001653	ENSCSAT00000016878	2787	0.240533	2.5292	0.34778	0.405426	ENSG00000175984	DENND2C
ENSCSAG00000001654	ENSCSAT00000016876,ENSCSAT00000016877	1724.21	-0.115511	2.1761	0.536359	0.591518	ENSG00000204524	ZNF805
ENSCSAG00000001656	ENSCSAT00000016873	690	0.250414	4.90987	0.0244844	0.0376054	ENSG00000213281	NRAS
ENSCSAG00000001658	ENSCSAT00000016872	4295	-0.0828083	9.3996	0.256703	0.309591	ENSG00000009307	CSDE1
ENSCSAG00000001660	ENSCSAT00000016870	5547	-0.149832	6.15078	0.0461149	0.0667402	ENSG00000052723	SIKE1
ENSCSAG00000001661	ENSCSAT00000016869	456	0.572866	5.30651	0.121964	0.159887	NA	NA
ENSCSAG00000001666	ENSCSAT00000016863	2837	0.40826	1.66927	0.0352499	0.0522492	ENSG00000196867	ZFP28
ENSCSAG00000001667	ENSCSAT00000016862	6915	0.0455074	3.15306	0.816689	0.8494	ENSG00000196263	ZNF471
ENSCSAG00000001668	ENSCSAT00000016861	6460	0.540171	2.61174	0.00224168	0.00436731	ENSG00000198046	ZNF667
ENSCSAG00000001669	ENSCSAT00000016860	1755	0.98563	1.35846	9.42618e-05	0.000250611	ENSG00000198440	ZNF583
ENSCSAG00000001670	ENSCSAT00000016859	2040	0.762498	1.55188	0.00488864	0.00881118	ENSG00000018869	ZNF582
ENSCSAG00000001675	ENSCSAT00000016855	2557	-0.27649	2.31439	0.0773854	0.106502	ENSG00000131848	ZSCAN5A
ENSCSAG00000001681	ENSCSAT00000016849	4603	-3.44768	5.23477	2.67491e-13	2.49024e-11	ENSG00000134198	TSPAN2
ENSCSAG00000001682	ENSCSAT00000016848	2857	-0.489452	4.07014	0.00775696	0.0133969	ENSG00000167685	ZNF444
ENSCSAG00000001683	ENSCSAT00000016846	1999	-0.277358	4.69592	0.0140283	0.0228082	ENSG00000142409	ZNF787
ENSCSAG00000001684	ENSCSAT00000016847	1774	0.251796	4.62339	0.272338	0.325975	ENSG00000173218	VANGL1
ENSCSAG00000001685	ENSCSAT00000016844	3283	3.2524	2.16581	6.70629e-10	1.03038e-08	ENSG00000118729	CASQ2
ENSCSAG00000001686	ENSCSAT00000016843	1668	1.49579	2.51239	1.44156e-07	8.37771e-07	ENSG00000163393	SLC22A15
ENSCSAG00000001691	ENSCSAT00000016838	8062	0.796018	9.53194	4.93389e-06	1.83568e-05	ENSG00000163399	ATP1A1
ENSCSAG00000001694	ENSCSAT00000016836	1133	0.573389	4.15149	4.21276e-05	0.000121603	ENSG00000116815	CD58
ENSCSAG00000001695	ENSCSAT00000016835	7336	0.979692	5.45186	6.30992e-05	0.000174369	ENSG00000143061	IGSF3
ENSCSAG00000001697	ENSCSAT00000016833	6896	0.477136	7.54076	0.000397639	0.000912058	ENSG00000134247	PTGFRN
ENSCSAG00000001698	ENSCSAT00000016832	3856	0.129887	1.27117	0.6975	0.74296	ENSG00000134256	CD101
ENSCSAG00000001699	ENSCSAT00000016831	6779	-1.26524	5.95974	1.14889e-06	5.11665e-06	NA	NA
ENSCSAG00000001700	ENSCSAT00000016830	6833	-0.0187834	3.56902	0.879198	0.901433	ENSG00000134253	TRIM45
ENSCSAG00000001702	ENSCSAT00000016828	2920	0.198866	5.47258	0.419695	0.478217	ENSG00000198162	MAN1A2
ENSCSAG00000001704	ENSCSAT00000016825	1561	0.104759	3.82167	0.305336	0.360089	ENSG00000196505	GDAP2
ENSCSAG00000001705	ENSCSAT00000016824	4584	-1.43218	5.51946	6.88567e-10	1.0533e-08	ENSG00000065183	WDR3
ENSCSAG00000001712	ENSCSAT00000016817	4360	1.19166	2.44194	1.43331e-06	6.17969e-06	ENSG00000092607	TBX15
ENSCSAG00000001713	ENSCSAT00000016816	1466	0.157758	4.29569	0.288769	0.34277	ENSG00000116874	WARS2
ENSCSAG00000001718	ENSCSAT00000016812	2193	3.34585	2.81266	2.5661e-08	1.97253e-07	ENSG00000143067	ZNF697
ENSCSAG00000001719	ENSCSAT00000016811	2291	-1.57933	6.43354	5.76442e-05	0.000160922	ENSG00000092621	PHGDH
ENSCSAG00000001720	ENSCSAT00000016810	2777	0.233554	7.23631	0.00658039	0.0115377	ENSG00000063245	EPN1
ENSCSAG00000001722	ENSCSAT00000016808	2031	-0.571731	7.34896	1.80445e-06	7.5771e-06	ENSG00000063244	U2AF2
ENSCSAG00000001724	ENSCSAT00000016806	884	-0.220338	3.42372	0.199643	0.247765	ENSG00000173581	CCDC106
ENSCSAG00000001725	ENSCSAT00000016804	1623	0.255591	3.04602	0.123512	0.161732	ENSG00000213015	ZNF580
ENSCSAG00000001726	ENSCSAT00000016803	2038	0.698379	3.08756	3.28044e-05	9.7375e-05	ENSG00000179922	ZNF784
ENSCSAG00000001728	ENSCSAT00000016801	2724	0.213569	3.7169	0.14927	0.191676	ENSG00000179943	FIZ1
ENSCSAG00000001732	ENSCSAT00000016798	4419	1.62668	3.91035	1.53638e-07	8.85747e-07	ENSG00000179954	SSC5D
ENSCSAG00000001733	ENSCSAT00000016796	1605	0.741519	4.80504	0.00275289	0.00526692	ENSG00000090971	NAT14
ENSCSAG00000001735	ENSCSAT00000016795	1104	-0.00378712	3.25863	0.983969	0.987604	ENSG00000063241	ISOC2
ENSCSAG00000001736	ENSCSAT00000016794	1386	-0.966068	8.03897	3.1094e-05	9.28903e-05	ENSG00000108106	UBE2S
ENSCSAG00000001738	ENSCSAT00000016792	4063	-0.42626	8.52336	0.0472477	0.0681912	ENSG00000108107	RPL28
ENSCSAG00000001739	ENSCSAT00000016791	534	0.62535	2.95595	0.000769711	0.00166187	ENSG00000160472	TMEM190
ENSCSAG00000001740	ENSCSAT00000016790	1040	-0.371233	5.65218	0.105181	0.140152	ENSG00000095752	IL11
ENSCSAG00000001741	ENSCSAT00000016789	10855	-1.213	8.21323	0.000218879	0.000532289	ENSG00000134250	NOTCH2
ENSCSAG00000001743	ENSCSAT00000016786	780	0.40902	5.63333	0.000216872	0.000527716	ENSG00000265808	SEC22B
ENSCSAG00000001744	ENSCSAT00000016787	1386	-0.918689	1.83165	0.000466424	0.00105603	ENSG00000133247	KMT5C
ENSCSAG00000001746	ENSCSAT00000016784	7315	0.0179944	4.98981	0.902246	0.922355	ENSG00000178104	PDE4DIP
ENSCSAG00000001747	ENSCSAT00000016783	5434	-0.982411	4.13294	3.29017e-06	1.28658e-05	ENSG00000160469	BRSK1
ENSCSAG00000001748	ENSCSAT00000016782	1880	-0.562543	4.53033	0.000815535	0.00174938	ENSG00000133265	HSPBP1
ENSCSAG00000001749	ENSCSAT00000016781	567	-1.07704	0.915776	0.00125398	0.0025951	NA	NA
ENSCSAG00000001750	ENSCSAT00000016780	1425	0.582506	6.61144	3.31368e-06	1.29417e-05	ENSG00000105063	PPP6R1
ENSCSAG00000001753	ENSCSAT00000016777	1413	-1.19	2.59886	0.000173787	0.000431481	ENSG00000142794	NBPF3
ENSCSAG00000001754	ENSCSAT00000016776	3318	0.333786	2.67524	0.0122784	0.0202381	ENSG00000080031	PTPRH
ENSCSAG00000001755	ENSCSAT00000016775	1506	-0.167843	4.06391	0.0645596	0.0903244	ENSG00000188092	GPR89B
ENSCSAG00000001756	ENSCSAT00000016774	1616	-1.88543	-0.133227	0.00165375	0.00332442	ENSG00000129990	SYT5
ENSCSAG00000001757	ENSCSAT00000016773	5662	6.03167	8.17078	2.28549e-14	4.41909e-12	ENSG00000174827	PDZK1
ENSCSAG00000001759	ENSCSAT00000016771	2768	0.0830272	3.687	0.611874	0.663907	ENSG00000267110	NA
ENSCSAG00000001760	ENSCSAT00000016770	915	0.266771	3.59426	0.032652	0.0487318	ENSG00000265491	RNF115
ENSCSAG00000001762	ENSCSAT00000016769	1777	-0.00334269	4.40479	0.978383	0.983233	ENSG00000186141	POLR3C
ENSCSAG00000001763	ENSCSAT00000016766,ENSCSAT00000016767	1076.96	0.709761	4.24172	0.0026224	0.00503489	ENSG00000105048	TNNT1
ENSCSAG00000001764	ENSCSAT00000016765	3432	0.223043	5.35246	0.0482499	0.0694375	ENSG00000125503	PPP1R12C
ENSCSAG00000001765	ENSCSAT00000016763	3238	0.0535356	1.43161	0.755093	0.795474	ENSG00000131037	EPS8L1
ENSCSAG00000001766	ENSCSAT00000016764	1022	0.781416	0.244275	0.00693572	0.0121016	ENSG00000186364	NUDT17
ENSCSAG00000001767	ENSCSAT00000016762	1076	-0.503485	3.43588	0.00400334	0.00737309	ENSG00000160439	RDH13
ENSCSAG00000001768	ENSCSAT00000016760	2062	0.653498	4.26231	8.82612e-05	0.000235914	ENSG00000131788	PIAS3
ENSCSAG00000001775	ENSCSAT00000016755	3504	-1.74102	1.2044	3.75934e-05	0.000109929	ENSG00000143127	ITGA10
ENSCSAG00000001777	ENSCSAT00000016752	2210	0.989556	3.95013	6.80371e-05	0.000186224	ENSG00000131779	PEX11B
ENSCSAG00000001778	ENSCSAT00000016751	1140	-0.50282	1.85933	0.00380017	0.00703499	NA	NA
ENSCSAG00000001779	ENSCSAT00000016750	664	-0.517008	5.83916	0.00480077	0.00867395	ENSG00000265241	RBM8A
ENSCSAG00000001780	ENSCSAT00000016749	1014	-0.56826	4.39112	0.000316425	0.000740455	ENSG00000271601	LIX1L
ENSCSAG00000001781	ENSCSAT00000016747	672	-0.352229	2.95088	0.0502513	0.0719807	ENSG00000121851	POLR3GL
ENSCSAG00000001782	ENSCSAT00000016746	3875	3.63334	8.49292	3.09502e-09	3.54264e-08	ENSG00000265972	TXNIP
ENSCSAG00000001787	ENSCSAT00000016742	7260	0.524541	2.68531	0.00699302	0.0121915	ENSG00000143434	SEMA6C
ENSCSAG00000001789	ENSCSAT00000016739	684	0.194097	1.60008	0.221811	0.272079	ENSG00000163155	LYSMD1
ENSCSAG00000001790	ENSCSAT00000016738	891	-0.180929	3.33993	0.211017	0.260312	ENSG00000163156	SCNM1
ENSCSAG00000001793	ENSCSAT00000016736	1038	-0.840909	0.230469	0.0717696	0.0995476	ENSG00000163157	TMOD4
ENSCSAG00000001794	ENSCSAT00000016735	1869	-1.095	5.36607	6.95886e-08	4.50828e-07	ENSG00000163159	VPS72
ENSCSAG00000001795	ENSCSAT00000016734	1762	-1.37301	5.95824	2.28527e-05	7.06029e-05	ENSG00000143398	PIP5K1A
ENSCSAG00000001797	ENSCSAT00000016731	6910	-0.263282	5.51975	0.0341984	0.0508465	ENSG00000143373	ZNF687
ENSCSAG00000001798	ENSCSAT00000016730	3053	0.217199	5.50553	0.00677162	0.0118482	ENSG00000143393	PI4KB
ENSCSAG00000001799	ENSCSAT00000016729	4550	-0.200994	5.5508	0.0353051	0.0523248	ENSG00000143390	RFX5
ENSCSAG00000001800	ENSCSAT00000016728	2705	4.76149	1.15104	1.22138e-09	1.67946e-08	ENSG00000143416	SELENBP1
ENSCSAG00000001802	ENSCSAT00000016727	1787	0.142543	7.9739	0.422092	0.480512	ENSG00000159377	PSMB4
ENSCSAG00000001803	ENSCSAT00000016726	6509	-0.639433	6.29433	0.0013031	0.00268526	ENSG00000143442	POGZ
ENSCSAG00000001804	ENSCSAT00000016724	4690	0.488219	5.43795	0.000637718	0.00140168	NA	NA
ENSCSAG00000001806	ENSCSAT00000016722	3518	-1.35001	6.51638	4.9825e-12	2.36302e-10	ENSG00000143367	TUFT1
ENSCSAG00000001809	ENSCSAT00000016720	2844	-0.815474	4.81064	0.000662584	0.00145202	ENSG00000090612	ZNF268
ENSCSAG00000001810	ENSCSAT00000016719	2254	-0.572501	3.40644	0.0606646	0.0854171	ENSG00000143376	SNX27
ENSCSAG00000001811	ENSCSAT00000016718	1560	0.759953	2.00982	0.0209811	0.0326713	ENSG00000256223	ZNF10
ENSCSAG00000001812	ENSCSAT00000016716	5971	-1.35931	0.114313	0.00251615	0.00485238	ENSG00000159409	CELF3
ENSCSAG00000001813	ENSCSAT00000016717	1650	-0.618702	1.92729	0.0199346	0.0312392	ENSG00000214029	ZNF891
ENSCSAG00000001815	ENSCSAT00000016715	1374	-0.592793	3.0487	0.00192861	0.00382315	ENSG00000196387	ZNF140
ENSCSAG00000001816	ENSCSAT00000016713	2075	-0.580921	5.29394	6.54281e-05	0.000180013	ENSG00000143436	MRPL9
ENSCSAG00000001817	ENSCSAT00000016712	5762	-0.166944	4.17429	0.124405	0.162799	ENSG00000198040	ZNF84
ENSCSAG00000001819	ENSCSAT00000016710	1996	-0.515962	2.77226	0.0207384	0.0323736	ENSG00000198393	ZNF26
ENSCSAG00000001820	ENSCSAT00000016708	4895	-0.67608	3.97418	6.01099e-06	2.18026e-05	ENSG00000182134	TDRKH
ENSCSAG00000001821	ENSCSAT00000016709	2043	-0.52848	2.56811	0.154751	0.197824	ENSG00000196458	ZNF605
ENSCSAG00000001822	ENSCSAT00000016705	3390	0.315192	5.11908	0.00616585	0.0108716	ENSG00000072609	CHFR
ENSCSAG00000001823	ENSCSAT00000016704	8619	-0.527963	6.80167	3.59082e-05	0.000105566	ENSG00000090615	GOLGA3
ENSCSAG00000001824	ENSCSAT00000016703	6604	-0.193963	7.34065	0.00479431	0.00866478	ENSG00000176915	ANKLE2
ENSCSAG00000001825	ENSCSAT00000016707	1722	3.60013	1.94191	7.41762e-11	1.82079e-09	ENSG00000143365	RORC
ENSCSAG00000001826	ENSCSAT00000016702	3045	-1.14321	6.23104	3.06354e-07	1.61437e-06	ENSG00000247077	PGAM5
ENSCSAG00000001827	ENSCSAT00000016701	2280	-0.33045	2.09243	0.21161	0.260967	ENSG00000176894	PXMP2
ENSCSAG00000001829	ENSCSAT00000016699	3982	-0.128279	6.98498	0.0580223	0.0820455	ENSG00000159445	THEM4
ENSCSAG00000001830	ENSCSAT00000016698	1102	0.138129	8.46788	0.457749	0.515686	ENSG00000197747	S100A10
ENSCSAG00000001832	ENSCSAT00000016695	4230	-0.195461	0.239224	0.642179	0.691832	NA	NA
ENSCSAG00000001836	ENSCSAT00000016700	8107	-1.94744	6.309	1.14833e-06	5.11665e-06	ENSG00000177084	POLE
ENSCSAG00000001851	ENSCSAT00000016678	879	1.88296	10.5101	2.9343e-06	1.16189e-05	ENSG00000197956	S100A6
ENSCSAG00000001853	ENSCSAT00000016676	1116	1.16968	5.44117	0.00268353	0.00514281	ENSG00000196154	S100A4
ENSCSAG00000001854	ENSCSAT00000016675	306	1.12336	1.98964	7.79816e-05	0.000210904	ENSG00000188015	S100A3
ENSCSAG00000001855	ENSCSAT00000016674	762	-0.484279	6.1377	0.20308	0.251558	ENSG00000196754	S100A2
ENSCSAG00000001856	ENSCSAT00000016673	2181	1.17492	7.98432	2.65963e-05	8.06422e-05	ENSG00000188643	S100A16
ENSCSAG00000001857	ENSCSAT00000016671	1093	2.06644	0.142993	0.000668853	0.00146474	ENSG00000189334	S100A14
ENSCSAG00000001858	ENSCSAT00000016672	480	2.74917	0.0453056	7.53938e-06	2.6624e-05	ENSG00000204583	LRCOL1
ENSCSAG00000001859	ENSCSAT00000016670	630	1.15115	6.40381	9.36531e-05	0.000249107	ENSG00000189171	S100A13
ENSCSAG00000001860	ENSCSAT00000016668	3648	0.297838	4.62758	0.00456094	0.00828352	ENSG00000112787	FBRSL1
ENSCSAG00000001861	ENSCSAT00000016669	444	2.27176	7.17779	6.01825e-10	9.49026e-09	ENSG00000160678	S100A1
ENSCSAG00000001862	ENSCSAT00000016667	5983	-0.648936	6.31686	1.56082e-05	5.02599e-05	ENSG00000160679	CHTOP
ENSCSAG00000001863	ENSCSAT00000016666	2700	0.79301	1.56848	0.000673098	0.00147301	ENSG00000182870	GALNT9
ENSCSAG00000001864	ENSCSAT00000016665	411	0.91509	3.24669	0.00015768	0.000395476	ENSG00000143553	SNAPIN
ENSCSAG00000001865	ENSCSAT00000016664	2583	-1.13198	4.99566	6.133e-08	4.05042e-07	ENSG00000184967	NOC4L
ENSCSAG00000001866	ENSCSAT00000016663	1173	-0.899451	7.01722	3.7817e-07	1.94152e-06	ENSG00000143621	ILF2
ENSCSAG00000001868	ENSCSAT00000016662	2004	-0.767026	3.99371	1.81941e-05	5.76268e-05	ENSG00000185163	DDX51
ENSCSAG00000001871	ENSCSAT00000016658	1374	-0.264432	0.763403	0.414688	0.473249	NA	NA
ENSCSAG00000001872	ENSCSAT00000016657	3938	-1.13386	6.00095	1.43826e-09	1.90405e-08	ENSG00000143624	INTS3
ENSCSAG00000001873	ENSCSAT00000016656	6148	-0.058536	7.25795	0.790529	0.826432	ENSG00000167615	LENG8
ENSCSAG00000001874	ENSCSAT00000016654	2334	-0.781653	3.03325	0.00211128	0.00414344	ENSG00000167614	TTYH1
ENSCSAG00000001875	ENSCSAT00000016653	12532	-0.913727	6.90746	0.000551245	0.00122599	ENSG00000183495	EP400
ENSCSAG00000001879	ENSCSAT00000016649	2776	-1.06663	4.81919	1.31206e-08	1.14874e-07	ENSG00000177192	PUS1
ENSCSAG00000001881	ENSCSAT00000016647	2385	-0.548247	4.17449	0.0709616	0.0985247	ENSG00000143614	GATAD2B
ENSCSAG00000001882	ENSCSAT00000016646	5394	0.253266	5.65689	0.00590079	0.0104408	ENSG00000177169	ULK1
ENSCSAG00000001883	ENSCSAT00000016644	3689	4.46315	0.874922	3.25976e-08	2.39443e-07	ENSG00000198598	MMP17
ENSCSAG00000001884	ENSCSAT00000016643	3274	-0.592308	6.01576	1.46009e-05	4.74048e-05	ENSG00000061936	SFSWAP
ENSCSAG00000001886	ENSCSAT00000016645	4503	-0.73826	4.7667	0.000193325	0.000476134	ENSG00000198837	DENND4B
ENSCSAG00000001891	ENSCSAT00000016637	1513	0.784589	6.45474	0.000214462	0.000522559	ENSG00000170892	TSEN34
ENSCSAG00000001892	ENSCSAT00000016636	2038	0.634312	5.98197	1.60432e-05	5.15547e-05	ENSG00000125505	MBOAT7
ENSCSAG00000001893	ENSCSAT00000016635	3422	0.444898	5.05134	5.58829e-06	2.04405e-05	ENSG00000160741	CRTC2
ENSCSAG00000001894	ENSCSAT00000016633	2513	0.278887	8.21921	0.0152085	0.0245178	ENSG00000143570	SLC39A1
ENSCSAG00000001896	ENSCSAT00000016632	3526	0.110146	4.81519	0.524024	0.579595	ENSG00000143578	CREB3L4
ENSCSAG00000001897	ENSCSAT00000016631	792	0.353232	2.78427	0.0619824	0.0871262	ENSG00000105617	LENG1
ENSCSAG00000001898	ENSCSAT00000016630	2392	1.05139	7.19678	7.57302e-06	2.67203e-05	ENSG00000285641	NA
ENSCSAG00000001900	ENSCSAT00000016628	6761	-0.648553	5.91775	1.42866e-06	6.16645e-06	ENSG00000088038	CNOT3
ENSCSAG00000001901	ENSCSAT00000016629	847	0.570578	4.86494	0.00897329	0.0153021	ENSG00000143543	JTB
ENSCSAG00000001902	ENSCSAT00000016627	1537	-0.0986013	6.23886	0.684472	0.73063	NA	NA
ENSCSAG00000001903	ENSCSAT00000016626	1807	-0.41796	6.66197	0.000797908	0.00171479	ENSG00000105618	PRPF31
ENSCSAG00000001904	ENSCSAT00000016624	2695	-0.231192	4.60766	0.158802	0.202417	ENSG00000105619	TFPT
ENSCSAG00000001905	ENSCSAT00000016623	255	0.238998	3.87393	0.296843	0.351292	ENSG00000170906	NDUFA3
ENSCSAG00000001906	ENSCSAT00000016621	469	-1.16783	7.44637	1.42868e-07	8.32436e-07	ENSG00000132341	RAN
ENSCSAG00000001908	ENSCSAT00000016620	1534	-0.473395	3.91623	0.00997052	0.0168291	ENSG00000111450	STX2
ENSCSAG00000001915	ENSCSAT00000016612	2475	-1.08247	3.72332	8.02504e-06	2.80787e-05	ENSG00000105605	CACNG7
ENSCSAG00000001917	ENSCSAT00000016613	784	-0.133709	7.5163	0.0870368	0.118321	NA	NA
ENSCSAG00000001918	ENSCSAT00000016610	3120	-1.02851	0.178558	0.0267764	0.0407712	ENSG00000126583	PRKCG
ENSCSAG00000001924	ENSCSAT00000016607	762	0.3015	5.33001	0.0191542	0.0301817	ENSG00000143612	C1orf43
ENSCSAG00000001925	ENSCSAT00000016604	1392	-0.091818	2.1788	0.737847	0.779856	ENSG00000130844	ZNF331
ENSCSAG00000001927	ENSCSAT00000016602	6276	1.50667	2.19991	5.44245e-05	0.000152851	ENSG00000198346	ZNF813
ENSCSAG00000001929	ENSCSAT00000016601	4804	-0.091312	7.24917	0.578314	0.632406	ENSG00000143569	UBAP2L
ENSCSAG00000001931	ENSCSAT00000016598	4055	0.243404	2.04611	0.272381	0.325996	NA	NA
ENSCSAG00000001932	ENSCSAT00000016597	3568	-0.264455	3.10668	0.0880031	0.119454	NA	NA
ENSCSAG00000001933	ENSCSAT00000016596	1181	-0.114488	5.90375	0.411294	0.469836	ENSG00000143575	HAX1
ENSCSAG00000001938	ENSCSAT00000016591	7821	1.31375	1.30181	1.85196e-06	7.75847e-06	ENSG00000213799	ZNF845
ENSCSAG00000001941	ENSCSAT00000016589	6321	-1.17014	6.28213	6.54981e-09	6.54876e-08	ENSG00000143515	ATP8B2
ENSCSAG00000001947	ENSCSAT00000016580	2522	0.621805	2.53004	0.00338424	0.00633688	ENSG00000197937	ZNF347
ENSCSAG00000001948	ENSCSAT00000016584	1332	0.186474	0.668374	0.534386	0.589603	ENSG00000160712	IL6R
ENSCSAG00000001952	ENSCSAT00000016576	5621	0.746911	5.06178	1.68029e-05	5.37663e-05	ENSG00000170949	ZNF160
ENSCSAG00000001955	ENSCSAT00000016574	2036	0.243632	2.24726	0.366494	0.424799	ENSG00000167562	ZNF701
ENSCSAG00000001957	ENSCSAT00000016572	3656	0.061372	5.67934	0.496226	0.553427	ENSG00000139370	SLC15A4
ENSCSAG00000001958	ENSCSAT00000016571	1551	4.52564	1.69475	7.79492e-11	1.90226e-09	ENSG00000204604	ZNF468
ENSCSAG00000001959	ENSCSAT00000016570	3509	0.353695	6.64941	0.000526377	0.00117819	ENSG00000160714	UBE2Q1
ENSCSAG00000001963	ENSCSAT00000016566	3200	-3.63893	1.28383	1.39309e-07	8.13964e-07	ENSG00000139364	TMEM132B
ENSCSAG00000001964	ENSCSAT00000016565	6245	-0.113185	7.78063	0.243323	0.295496	ENSG00000160710	ADAR
ENSCSAG00000001965	ENSCSAT00000016564	2471	0.724531	0.416495	0.0464432	0.0671381	ENSG00000143603	KCNN3
ENSCSAG00000001966	ENSCSAT00000016562	966	0.553565	4.75311	0.0198297	0.031098	ENSG00000163344	PMVK
ENSCSAG00000001967	ENSCSAT00000016563	3280	-0.0868846	6.33669	0.424955	0.483334	ENSG00000081760	AACS
ENSCSAG00000001968	ENSCSAT00000016561	3430	1.61437	6.8554	1.71842e-11	5.91701e-10	ENSG00000163346	PBXIP1
ENSCSAG00000001969	ENSCSAT00000016559	654	-0.545062	3.6474	0.000124254	0.000319875	ENSG00000184992	BRI3BP
ENSCSAG00000001971	ENSCSAT00000016558	3500	0.0333244	6.32711	0.641362	0.69107	ENSG00000163348	PYGO2
ENSCSAG00000001972	ENSCSAT00000016557	3772	-1.15674	0.734283	0.00456562	0.00829082	NA	NA
ENSCSAG00000001974	ENSCSAT00000016554	6242	-0.207288	2.94892	0.282915	0.336616	ENSG00000198482	ZNF808
ENSCSAG00000001975	ENSCSAT00000016555	3109	0.568692	8.81523	3.221e-06	1.26229e-05	ENSG00000160691	SHC1
ENSCSAG00000001976	ENSCSAT00000016552	3776	1.45621	2.99024	6.51536e-07	3.10986e-06	ENSG00000167555	ZNF528
ENSCSAG00000001977	ENSCSAT00000016553	4299	-1.06487	5.16526	2.00089e-07	1.11715e-06	ENSG00000150990	DHX37
ENSCSAG00000001978	ENSCSAT00000016551	2415	0.307734	4.57142	0.011894	0.0196793	ENSG00000160688	FLAD1
ENSCSAG00000001980	ENSCSAT00000016549	3971	0.651564	5.14412	5.34544e-07	2.62941e-06	ENSG00000160685	ZBTB7B
ENSCSAG00000001981	ENSCSAT00000016548	4219	2.9391	0.833331	1.82975e-08	1.49036e-07	ENSG00000221923	ZNF880
ENSCSAG00000001983	ENSCSAT00000016544	5735	0.512486	4.74652	0.00016019	0.000401208	ENSG00000196214	ZNF766
ENSCSAG00000001986	ENSCSAT00000016543	740	1.10427	11.8149	4.99636e-08	3.40718e-07	ENSG00000170315	UBB
ENSCSAG00000001987	ENSCSAT00000016542	2127	-0.434021	5.29339	0.00357749	0.006662	ENSG00000073060	SCARB1
ENSCSAG00000001988	ENSCSAT00000016540	2351	0.904486	5.27219	4.24069e-08	2.96754e-07	ENSG00000143537	ADAM15
ENSCSAG00000001990	ENSCSAT00000016538	2531	0.539922	1.76005	0.00141477	0.00289167	ENSG00000251246	NA
ENSCSAG00000001991	ENSCSAT00000016537	2548	0.32343	7.87555	0.00973658	0.0164829	ENSG00000105568	PPP2R1A
ENSCSAG00000001992	ENSCSAT00000016535	2954	0.872053	1.97189	0.000181179	0.000448417	ENSG00000196267	ZNF836
ENSCSAG00000001993	ENSCSAT00000016534	2334	1.44253	1.35924	2.4694e-05	7.55782e-05	ENSG00000204611	ZNF616
ENSCSAG00000001994	ENSCSAT00000016536	618	2.46373	1.25124	3.38825e-10	5.99768e-09	ENSG00000169242	EFNA1
ENSCSAG00000001995	ENSCSAT00000016533	2880	0.492802	3.2858	0.0388905	0.0571067	ENSG00000197608	ZNF841
ENSCSAG00000001997	ENSCSAT00000016531	1746	-0.298274	3.12173	0.0114149	0.0189666	ENSG00000142556	ZNF614
ENSCSAG00000001998	ENSCSAT00000016530	2287	0.962432	5.05159	6.47924e-05	0.000178538	ENSG00000169241	SLC50A1
ENSCSAG00000001999	ENSCSAT00000016528	1368	0.383281	5.91699	0.0466594	0.0674059	ENSG00000163463	KRTCAP2
ENSCSAG00000002003	ENSCSAT00000016525	3374	0.797415	4.82137	0.000362498	0.000838557	ENSG00000169231	THBS3
ENSCSAG00000002004	ENSCSAT00000016523	1404	-0.0799262	4.3671	0.568014	0.62266	ENSG00000173171	MTX1
ENSCSAG00000002005	ENSCSAT00000016524	1605	0.215573	2.47019	0.155076	0.19821	ENSG00000256683	ZNF350
ENSCSAG00000002006	ENSCSAT00000016521	4001	0.302128	2.61993	0.0208018	0.0324484	ENSG00000176024	ZNF613
ENSCSAG00000002007	ENSCSAT00000016520	1704	0.821182	1.85801	0.000103561	0.00027221	ENSG00000198093	ZNF649
ENSCSAG00000002008	ENSCSAT00000016519	1446	0.0792881	1.65546	0.6687	0.716594	ENSG00000161551	ZNF577
ENSCSAG00000002010	ENSCSAT00000016522	1611	1.24781	5.13531	5.01804e-09	5.32209e-08	ENSG00000177628	GBA
ENSCSAG00000002013	ENSCSAT00000016515	3332	-1.33981	3.19689	1.36644e-07	8.00626e-07	ENSG00000160767	FAM189B
ENSCSAG00000002014	ENSCSAT00000016514	2501	-0.951945	2.79776	0.00431092	0.00788755	ENSG00000105497	ZNF175
ENSCSAG00000002015	ENSCSAT00000016541	7917	-0.613738	7.91212	0.0252398	0.0386516	ENSG00000196498	NCOR2
ENSCSAG00000002017	ENSCSAT00000016513	1553	0.90912	4.84324	0.000296469	0.00069946	ENSG00000116521	SCAMP3
ENSCSAG00000002019	ENSCSAT00000016510	1596	-0.657947	4.92244	0.000650444	0.00142716	ENSG00000176444	CLK2
ENSCSAG00000002020	ENSCSAT00000016509	4608	-0.423332	3.42027	0.027551	0.0418493	ENSG00000143630	HCN3
ENSCSAG00000002022	ENSCSAT00000000038	1178	-0.176791	6.20356	0.403536	0.461983	ENSG00000160752	FDPS
ENSCSAG00000002023	ENSCSAT00000000039	3984	0.252182	4.71823	0.0278754	0.0423011	ENSG00000160753	RUSC1
ENSCSAG00000002027	ENSCSAT00000000042	11529	-0.269038	6.37047	0.251145	0.303909	ENSG00000116539	ASH1L
ENSCSAG00000002029	ENSCSAT00000000046	2345	0.30733	6.6861	0.155513	0.198627	ENSG00000105379	ETFB
ENSCSAG00000002031	ENSCSAT00000000045	2394	-0.255753	5.61596	0.00778036	0.0134318	ENSG00000163374	YY1AP1
ENSCSAG00000002032	ENSCSAT00000000047	2604	0.166104	0.401849	0.630413	0.68079	ENSG00000186806	VSIG10L
ENSCSAG00000002033	ENSCSAT00000000049	1055	0.898811	4.95683	3.604e-07	1.86246e-06	ENSG00000119242	CCDC92
ENSCSAG00000002034	ENSCSAT00000000050	2527	-2.99545	1.56671	1.2101e-07	7.2308e-07	ENSG00000142549	IGLON5
ENSCSAG00000002035	ENSCSAT00000000051	2834	-0.152177	5.88935	0.109218	0.144887	ENSG00000132676	DAP3
ENSCSAG00000002038	ENSCSAT00000000054	1283	-0.234817	3.97693	0.0794369	0.109015	ENSG00000125459	MSTO1
ENSCSAG00000002040	ENSCSAT00000000057	1934	-0.321483	2.18808	0.16591	0.210367	ENSG00000142544	CTU1
ENSCSAG00000002042	ENSCSAT00000000053	13431	0.177113	0.345822	0.615564	0.667392	ENSG00000197653	DNAH10
ENSCSAG00000002049	ENSCSAT00000000066	5194	-0.416653	5.292	0.000651524	0.00142903	ENSG00000185344	ATP6V0A2
ENSCSAG00000002052	ENSCSAT00000000070	2891	-0.357572	5.72126	0.000772713	0.0016672	ENSG00000168778	TCTN2
ENSCSAG00000002054	ENSCSAT00000000071	930	-0.82989	3.27213	2.66168e-06	1.06841e-05	ENSG00000111358	GTF2H3
ENSCSAG00000002056	ENSCSAT00000000074	918	-0.579624	5.21705	8.82856e-07	4.07931e-06	ENSG00000111361	EIF2B1
ENSCSAG00000002057	ENSCSAT00000000075	1862	-0.422256	4.52883	0.00180938	0.00360671	ENSG00000111364	DDX55
ENSCSAG00000002059	ENSCSAT00000000076	3141	0.0225052	8.32448	0.837746	0.867067	ENSG00000086598	TMED2
ENSCSAG00000002060	ENSCSAT00000000058	7220	-0.490132	6.21283	0.00646419	0.0113514	ENSG00000116580	GON4L
ENSCSAG00000002061	ENSCSAT00000000078	3316	-0.0464959	4.91191	0.6496	0.69845	ENSG00000188026	RILPL1
ENSCSAG00000002062	ENSCSAT00000000077	1761	0.149076	4.96622	0.287117	0.341067	ENSG00000150977	RILPL2
ENSCSAG00000002063	ENSCSAT00000000079	2730	-1.00391	5.46832	9.42953e-09	8.87718e-08	ENSG00000183955	KMT5A
ENSCSAG00000002064	ENSCSAT00000000080	3719	0.259917	6.16351	0.0418252	0.0610877	ENSG00000139697	SBNO1
ENSCSAG00000002066	ENSCSAT00000000081	342	-0.0728755	3.68838	0.551219	0.605835	ENSG00000111328	CDK2AP1
ENSCSAG00000002068	ENSCSAT00000000084	1110	-0.331936	1.14169	0.189113	0.236049	ENSG00000130921	C12orf65
ENSCSAG00000002071	ENSCSAT00000000087	4922	-1.10953	4.97795	7.24655e-06	2.57128e-05	ENSG00000051825	MPHOSPH9
ENSCSAG00000002072	ENSCSAT00000000089	5700	-3.33901	4.00346	9.2958e-10	1.34596e-08	ENSG00000132718	SYT11
ENSCSAG00000002073	ENSCSAT00000000090	5327	-1.33849	3.95543	0.000210239	0.000513764	ENSG00000090975	PITPNM2
ENSCSAG00000002074	ENSCSAT00000000091	744	1.37884	3.53649	1.30051e-08	1.1414e-07	ENSG00000143622	RIT1
ENSCSAG00000002076	ENSCSAT00000000092	1059	0.46973	4.61694	0.0168715	0.0269175	ENSG00000182196	ARL6IP4
ENSCSAG00000002078	ENSCSAT00000000097	1771	-1.11606	5.50448	2.96349e-05	8.88905e-05	ENSG00000176845	METRNL
ENSCSAG00000002079	ENSCSAT00000000096	1053	-0.419969	2.70319	0.0165609	0.0264907	ENSG00000111325	OGFOD2
ENSCSAG00000002080	ENSCSAT00000000099	3590	-0.405376	2.60372	0.0477385	0.0687732	ENSG00000150967	ABCB9
ENSCSAG00000002081	ENSCSAT00000000098	1083	-1.32731	2.73472	1.95115e-07	1.09367e-06	ENSG00000175711	B3GNTL1
ENSCSAG00000002082	ENSCSAT00000000093	2209	-0.439874	5.2019	0.0339009	0.05044	ENSG00000132680	KHDC4
ENSCSAG00000002083	ENSCSAT00000000101	2749	-0.235753	5.67621	0.0132625	0.0216838	ENSG00000139722	VPS37B
ENSCSAG00000002084	ENSCSAT00000000095	972	1.3186	0.73419	0.000726995	0.00157832	ENSG00000105472	CLEC11A
ENSCSAG00000002086	ENSCSAT00000000103	4685	0.341617	6.13044	0.00572926	0.0101717	ENSG00000130787	HIP1R
ENSCSAG00000002087	ENSCSAT00000000105	3877	-0.809204	7.43143	2.92454e-09	3.38762e-08	ENSG00000141556	TBCD
ENSCSAG00000002088	ENSCSAT00000000104	6949	-0.340429	5.97278	0.000635236	0.00139696	ENSG00000116584	ARHGEF2
ENSCSAG00000002089	ENSCSAT00000000107	1180	0.189132	3.73932	0.269977	0.323735	ENSG00000167363	FN3K
ENSCSAG00000002090	ENSCSAT00000000108	1303	-0.125146	7.60957	0.391647	0.450299	ENSG00000163479	SSR2
ENSCSAG00000002092	ENSCSAT00000000109	2590	-0.402667	6.39664	0.00212833	0.00417364	ENSG00000141560	FN3KRP
ENSCSAG00000002093	ENSCSAT00000000110	2009	-0.626886	4.17578	0.00502104	0.0090304	ENSG00000160803	UBQLN4
ENSCSAG00000002094	ENSCSAT00000000112	832	0.22681	5.35727	0.27596	0.329712	ENSG00000116586	LAMTOR2
ENSCSAG00000002095	ENSCSAT00000000113	2907	-0.321488	6.82304	0.0130384	0.0213478	ENSG00000139726	DENR
ENSCSAG00000002098	ENSCSAT00000000111	837	-0.319953	2.52489	0.0720171	0.0998578	ENSG00000141542	RAB40B
ENSCSAG00000002099	ENSCSAT00000000117	2800	0.687441	9.30645	1.30962e-05	4.30275e-05	ENSG00000160789	LMNA
ENSCSAG00000002100	ENSCSAT00000000118	1957	2.30939	0.243036	1.72163e-05	5.48917e-05	ENSG00000109956	B3GAT1
ENSCSAG00000002101	ENSCSAT00000000119	5296	-0.768122	7.31822	1.73813e-07	9.889e-07	ENSG00000141580	WDR45B
ENSCSAG00000002102	ENSCSAT00000000120	3675	2.54419	1.46668	1.46405e-07	8.49111e-07	ENSG00000196189	SEMA4A
ENSCSAG00000002104	ENSCSAT00000000122	3495	0.887176	6.02327	5.38282e-09	5.60815e-08	ENSG00000160785	SLC25A44
ENSCSAG00000002105	ENSCSAT00000000115	6657	-1.61968	6.08718	5.36438e-05	0.000150894	ENSG00000184445	KNTC1
ENSCSAG00000002106	ENSCSAT00000000123	2228	-0.370658	5.82095	0.000716432	0.00155915	ENSG00000149328	GLB1L2
ENSCSAG00000002107	ENSCSAT00000000124	726	-0.904795	3.52738	1.34652e-05	4.40936e-05	ENSG00000160783	PMF1
ENSCSAG00000002108	ENSCSAT00000000102	10127	1.30826	3.85648	1.02445e-07	6.29595e-07	ENSG00000161681	SHANK1
ENSCSAG00000002109	ENSCSAT00000000125	1915	-0.882934	5.50079	1.89603e-05	5.98727e-05	ENSG00000141568	FOXK2
ENSCSAG00000002110	ENSCSAT00000000128	3881	0.0297727	4.66177	0.836192	0.865672	ENSG00000141562	NARF
ENSCSAG00000002111	ENSCSAT00000000129	2863	0.140911	5.82448	0.239991	0.291816	ENSG00000178927	CYBC1
ENSCSAG00000002113	ENSCSAT00000000130	2383	-0.346525	5.1497	0.00516872	0.00926551	ENSG00000111011	RSRC2
ENSCSAG00000002114	ENSCSAT00000000126	2269	-2.15597	6.19774	3.79366e-11	1.08361e-09	ENSG00000166105	GLB1L3
ENSCSAG00000002115	ENSCSAT00000000133	2602	0.704907	4.30206	0.000208174	0.000509113	ENSG00000151498	ACAD8
ENSCSAG00000002116	ENSCSAT00000000136	1575	-0.742215	2.89605	0.00128158	0.0026457	ENSG00000169660	HEXD
ENSCSAG00000002117	ENSCSAT00000000131	1035	-0.451243	0.756034	0.155731	0.198865	ENSG00000160781	PAQR6
ENSCSAG00000002118	ENSCSAT00000000135	3226	-0.247288	4.82501	0.0702036	0.0975476	ENSG00000181396	OGFOD3
ENSCSAG00000002119	ENSCSAT00000000134	716	-0.903873	3.9011	5.95711e-05	0.000165779	ENSG00000151500	THYN1
ENSCSAG00000002120	ENSCSAT00000000137	5519	0.35692	7.00912	0.000878637	0.00187165	ENSG00000198952	SMG5
ENSCSAG00000002121	ENSCSAT00000000132	2133	-0.936961	4.7579	2.4119e-07	1.31527e-06	ENSG00000033030	ZCCHC8
ENSCSAG00000002123	ENSCSAT00000000138	5924	2.14603	4.16177	2.67043e-10	4.95745e-09	ENSG00000198715	GLMP
ENSCSAG00000002124	ENSCSAT00000000140	1466	0.203161	4.91274	0.045625	0.0660996	ENSG00000151502	VPS26B
ENSCSAG00000002125	ENSCSAT00000000143	5599	0.463257	1.97835	0.0688669	0.0958705	ENSG00000163472	TMEM79
ENSCSAG00000002128	ENSCSAT00000000145	2363	-0.571346	8.61637	4.37073e-05	0.000125443	ENSG00000163468	CCT3
ENSCSAG00000002129	ENSCSAT00000000144	9655	-1.37236	7.40245	5.4487e-10	8.83604e-09	ENSG00000151503	NCAPD3
ENSCSAG00000002130	ENSCSAT00000000146	4828	0.143642	3.24397	0.232698	0.283744	ENSG00000213023	SYT3
ENSCSAG00000002132	ENSCSAT00000000148	5737	-0.150946	6.84665	0.218482	0.268519	ENSG00000130779	CLIP1
ENSCSAG00000002133	ENSCSAT00000000150	2897	1.19703	2.89187	1.63703e-05	5.24851e-05	ENSG00000131409	LRRC4B
ENSCSAG00000002134	ENSCSAT00000000149	1372	-0.834814	3.81726	0.00017232	0.000428176	ENSG00000166086	JAM3
ENSCSAG00000002138	ENSCSAT00000000154	4915	0.273196	5.48865	0.00218765	0.00427396	ENSG00000256861	NA
ENSCSAG00000002139	ENSCSAT00000000156	1071	1.11529	3.42517	0.000680916	0.0014883	ENSG00000161677	JOSD2
ENSCSAG00000002140	ENSCSAT00000000155	4383	-0.969883	2.46503	0.0490973	0.0705366	ENSG00000080854	IGSF9B
ENSCSAG00000002142	ENSCSAT00000000158	3893	0.213528	8.00411	0.0152416	0.0245617	ENSG00000141551	CSNK1D
ENSCSAG00000002143	ENSCSAT00000000159	6391	0.626631	5.44969	1.058e-06	4.77448e-06	ENSG00000116604	MEF2D
ENSCSAG00000002144	ENSCSAT00000000161	3060	-0.341495	7.65078	0.0110355	0.0184115	ENSG00000141526	SLC16A3
ENSCSAG00000002145	ENSCSAT00000000162	4554	0.319433	6.83933	0.0426418	0.0621576	ENSG00000184047	DIABLO
ENSCSAG00000002148	ENSCSAT00000000164	2901	-1.20007	2.35249	1.74136e-05	5.542e-05	ENSG00000176155	CCDC57
ENSCSAG00000002149	ENSCSAT00000000167	3576	0.762094	0.859055	0.418082	0.476594	ENSG00000182667	NTM
ENSCSAG00000002150	ENSCSAT00000000169	3516	-0.166021	6.03906	0.575272	0.629573	ENSG00000120451	SNX19
ENSCSAG00000002151	ENSCSAT00000000163	4920	-1.18936	5.45247	0.000206742	0.000506202	ENSG00000183856	IQGAP3
ENSCSAG00000002152	ENSCSAT00000000165	1836	1.87339	0.508436	2.76218e-06	1.10207e-05	ENSG00000158113	LRRC43
ENSCSAG00000002154	ENSCSAT00000000168	789	1.01863	3.81039	5.93051e-07	2.86562e-06	ENSG00000161671	EMC10
ENSCSAG00000002155	ENSCSAT00000000171	9326	-1.80479	8.89133	1.0459e-09	1.47529e-08	ENSG00000169710	FASN
ENSCSAG00000002157	ENSCSAT00000000175	2058	-0.683122	5.2859	0.000341918	0.00079534	ENSG00000169718	DUS1L
ENSCSAG00000002158	ENSCSAT00000000176	929	-0.100352	6.75	0.560499	0.61512	ENSG00000163382	NAXE
ENSCSAG00000002159	ENSCSAT00000000174	2817	0.10891	3.26142	0.741677	0.783179	ENSG00000175727	MLXIP
ENSCSAG00000002160	ENSCSAT00000000170	2736	-3.5636	0.395314	1.49666e-05	4.8492e-05	ENSG00000166106	ADAMTS15
ENSCSAG00000002161	ENSCSAT00000000179	4641	-0.39471	5.61687	0.0355913	0.0526683	ENSG00000160818	GPATCH4
ENSCSAG00000002162	ENSCSAT00000000177	4210	-0.393403	0.294817	0.285227	0.339142	ENSG00000086967	MYBPC2
ENSCSAG00000002163	ENSCSAT00000000178	6399	-0.641834	6.80783	3.44239e-06	1.33737e-05	ENSG00000169727	GPS1
ENSCSAG00000002164	ENSCSAT00000000180	3702	-0.592118	3.25676	1.79468e-05	5.69296e-05	ENSG00000110987	BCL7A
ENSCSAG00000002165	ENSCSAT00000000184	1708	0.0268152	4.83276	0.825222	0.856928	ENSG00000169733	RFNG
ENSCSAG00000002167	ENSCSAT00000000186	4819	0.195487	5.42416	0.278456	0.33216	ENSG00000169738	DCXR
ENSCSAG00000002169	ENSCSAT00000000187	4643	-0.140548	4.12516	0.348388	0.406059	ENSG00000169750	NA
ENSCSAG00000002170	ENSCSAT00000000188	2998	-0.39754	4.74633	0.00586178	0.0103791	ENSG00000169683	LRRC45
ENSCSAG00000002171	ENSCSAT00000000189	3513	1.23862	1.20614	9.43672e-06	3.23869e-05	ENSG00000132692	BCAN
ENSCSAG00000002172	ENSCSAT00000000190	832	-0.249536	4.33791	0.221644	0.271901	NA	NA
ENSCSAG00000002173	ENSCSAT00000000191	5542	-1.34734	0.177023	0.00311152	0.00588407	ENSG00000132688	NES
ENSCSAG00000002175	ENSCSAT00000000182	5066	0.0663167	1.31345	0.767133	0.806199	ENSG00000158023	WDR66
ENSCSAG00000002176	ENSCSAT00000000193	417	-1.05192	2.60829	9.54627e-06	3.27126e-05	ENSG00000143320	CRABP2
ENSCSAG00000002177	ENSCSAT00000000194	1062	-0.504287	4.34091	0.000806881	0.00173319	ENSG00000143319	ISG20L2
ENSCSAG00000002178	ENSCSAT00000000196	3440	-2.15932	5.84682	8.73001e-13	5.91129e-11	ENSG00000062822	POLD1
ENSCSAG00000002179	ENSCSAT00000000197	2323	0.371336	4.90937	0.0428134	0.0623859	ENSG00000110801	PSMD9
ENSCSAG00000002180	ENSCSAT00000000195	1713	-0.733522	3.02526	0.0343128	0.0509985	ENSG00000196323	ZBTB44
ENSCSAG00000002181	ENSCSAT00000000199	3415	0.501197	5.92767	1.45942e-05	4.73954e-05	ENSG00000131408	NA
ENSCSAG00000002183	ENSCSAT00000000201	2310	3.13508	6.60953	4.96332e-11	1.32901e-09	ENSG00000131400	NAPSA
ENSCSAG00000002184	ENSCSAT00000000198	767	-0.418526	4.42727	0.0274418	0.0416934	ENSG00000143314	MRPL24
ENSCSAG00000002185	ENSCSAT00000000192	1659	0.04343	2.14993	0.860466	0.886633	ENSG00000169696	ASPSCR1
ENSCSAG00000002187	ENSCSAT00000000203	5527	0.212615	3.33335	0.552368	0.606779	ENSG00000139718	SETD1B
ENSCSAG00000002189	ENSCSAT00000000205	5963	0.481902	4.13183	0.00332829	0.00624607	ENSG00000143303	RRNAD1
ENSCSAG00000002190	ENSCSAT00000000207	971	0.410311	2.7007	0.0272851	0.0414705	ENSG00000139725	RHOF
ENSCSAG00000002191	ENSCSAT00000000208	3804	0.144786	10.1671	0.0947978	0.127643	ENSG00000084234	APLP2
ENSCSAG00000002192	ENSCSAT00000000209	2169	0.291541	8.08239	0.010953	0.0182981	ENSG00000143321	HDGF
ENSCSAG00000002193	ENSCSAT00000000210	1113	0.0779868	3.4398	0.650395	0.699185	ENSG00000188735	TMEM120B
ENSCSAG00000002194	ENSCSAT00000000212	2216	-0.209391	5.41902	0.0722184	0.100115	ENSG00000143294	PRCC
ENSCSAG00000002197	ENSCSAT00000000217	2447	-3.406	5.43344	6.08646e-11	1.55477e-09	ENSG00000183010	PYCR1
ENSCSAG00000002198	ENSCSAT00000000216	912	0.238912	2.3971	0.13024	0.169623	ENSG00000276045	ORAI1
ENSCSAG00000002199	ENSCSAT00000000218	489	-0.120189	3.83265	0.342004	0.399323	ENSG00000197063	MAFG
ENSCSAG00000002201	ENSCSAT00000000220	7724	-0.668695	3.91159	0.00268018	0.00513717	ENSG00000089094	KDM2B
ENSCSAG00000002202	ENSCSAT00000000211	3465	-0.228269	2.21086	0.586963	0.640694	ENSG00000170325	PRDM10
ENSCSAG00000002203	ENSCSAT00000000206	2268	1.80141	0.761682	0.000362405	0.000838557	ENSG00000131398	KCNC3
ENSCSAG00000002204	ENSCSAT00000000222	1240	0.00558208	4.4781	0.950025	0.961191	ENSG00000170633	RNF34
ENSCSAG00000002206	ENSCSAT00000000224	3980	-0.236845	4.33397	0.180698	0.226738	ENSG00000170322	NFRKB
ENSCSAG00000002207	ENSCSAT00000000225	2735	-0.213106	6.76503	0.0118468	0.0196245	ENSG00000089053	ANAPC5
ENSCSAG00000002208	ENSCSAT00000000219	1218	-0.321556	4.07524	0.00770247	0.0133083	ENSG00000187531	SIRT7
ENSCSAG00000002211	ENSCSAT00000000228	2927	-0.895572	1.95699	0.000408229	0.00093386	ENSG00000110931	CAMKK2
ENSCSAG00000002212	ENSCSAT00000000230	3357	0.189824	7.27431	0.159282	0.202967	ENSG00000185813	PCYT2
ENSCSAG00000002214	ENSCSAT00000000233	568	-0.0558046	5.55672	0.789918	0.825931	NA	NA
ENSCSAG00000002216	ENSCSAT00000000235	5799	-1.78023	6.88906	3.24665e-09	3.68011e-08	ENSG00000183684	ALYREF
ENSCSAG00000002217	ENSCSAT00000000234	1831	0.779455	4.98769	3.4642e-07	1.79612e-06	ENSG00000135124	P2RX4
ENSCSAG00000002218	ENSCSAT00000000236	2274	-0.854972	7.66007	1.0314e-08	9.44125e-08	ENSG00000141522	ARHGDIA
ENSCSAG00000002220	ENSCSAT00000000238	3068	-0.30302	10.649	0.00225982	0.00439991	ENSG00000185624	P4HB
ENSCSAG00000002222	ENSCSAT00000000242	1125	-0.540933	2.38301	0.0106637	0.0178742	ENSG00000157895	C12orf43
ENSCSAG00000002225	ENSCSAT00000000245	1695	-0.38428	6.03836	0.0330515	0.0492812	ENSG00000225663	MCRIP1
ENSCSAG00000002226	ENSCSAT00000000231	6267	-1.09662	3.88229	0.00648556	0.0113857	ENSG00000134909	ARHGAP32
ENSCSAG00000002227	ENSCSAT00000000243	1899	8.56594	0.352955	4.22126e-08	2.95559e-07	ENSG00000135100	HNF1A
ENSCSAG00000002230	ENSCSAT00000000248	4855	-0.97038	6.46361	4.77184e-06	1.78383e-05	ENSG00000262660	NA
ENSCSAG00000002231	ENSCSAT00000000240	3114	-1.38063	4.25192	0.00045371	0.0010291	ENSG00000187800	PEAR1
ENSCSAG00000002232	ENSCSAT00000000249	3534	0.543242	5.70045	2.67887e-05	8.11279e-05	ENSG00000157837	SPPL3
ENSCSAG00000002234	ENSCSAT00000000251	669	-1.41408	6.23749	3.94541e-07	2.01405e-06	ENSG00000262814	MRPL12
ENSCSAG00000002235	ENSCSAT00000000253	1922	-0.48555	4.64821	0.00213253	0.00417862	ENSG00000122971	ACADS
ENSCSAG00000002237	ENSCSAT00000000254	4490	0.608886	0.805948	0.0572426	0.0810346	ENSG00000151704	KCNJ1
ENSCSAG00000002238	ENSCSAT00000000256	4616	0.154365	7.30205	0.0615775	0.0866054	ENSG00000175970	UNC119B
ENSCSAG00000002239	ENSCSAT00000000255	1080	-0.266685	6.25777	0.020597	0.0321689	ENSG00000110917	MLEC
ENSCSAG00000002241	ENSCSAT00000000259	2389	-0.366435	6.02759	0.00341428	0.00638836	ENSG00000185359	HGS
ENSCSAG00000002242	ENSCSAT00000000260	1118	2.11019	2.06604	2.43933e-07	1.32774e-06	ENSG00000157782	CABP1
ENSCSAG00000002243	ENSCSAT00000000261	5320	-0.0280754	8.05077	0.804188	0.83855	ENSG00000134954	ETS1
ENSCSAG00000002245	ENSCSAT00000000263	591	0.116352	2.81863	0.639701	0.689576	ENSG00000214087	ARL16
ENSCSAG00000002246	ENSCSAT00000000262	638	0.182386	5.17675	0.37371	0.432365	ENSG00000167272	POP5
ENSCSAG00000002247	ENSCSAT00000000265	838	-0.570746	4.19684	2.16684e-05	6.7358e-05	ENSG00000185298	CCDC137
ENSCSAG00000002248	ENSCSAT00000000266	4886	4.15416	-0.150403	2.80882e-07	1.49455e-06	ENSG00000149571	KIRREL3
ENSCSAG00000002250	ENSCSAT00000000268	3224	0.023566	7.85048	0.730143	0.773112	ENSG00000022840	RNF10
ENSCSAG00000002253	ENSCSAT00000000269	1388	0.267466	3.41904	0.0701221	0.0974668	ENSG00000110080	ST3GAL4
ENSCSAG00000002254	ENSCSAT00000000271	3193	-0.234681	5.52681	0.0257408	0.0393421	ENSG00000110871	COQ5
ENSCSAG00000002255	ENSCSAT00000000272	1182	-1.99889	1.44466	4.53273e-06	1.70663e-05	ENSG00000182612	TSPAN10
ENSCSAG00000002256	ENSCSAT00000000273	5695	-0.614223	6.01311	2.44445e-06	9.89113e-06	ENSG00000110063	DCPS
ENSCSAG00000002257	ENSCSAT00000000274	4434	-0.0173405	7.60226	0.907813	0.926764	ENSG00000111786	SRSF9
ENSCSAG00000002259	ENSCSAT00000000276	411	-0.0301985	2.04134	0.867082	0.891995	ENSG00000111780	NA
ENSCSAG00000002260	ENSCSAT00000000279	5203	0.334799	4.4266	0.0127082	0.0208698	ENSG00000150455	TIRAP
ENSCSAG00000002261	ENSCSAT00000000278	1961	-0.33694	7.237	0.0344099	0.0511308	ENSG00000182446	NPLOC4
ENSCSAG00000002262	ENSCSAT00000000281	747	0.298523	4.87434	0.0278594	0.0422819	ENSG00000170855	TRIAP1
ENSCSAG00000002263	ENSCSAT00000000283	1885	0.77158	7.65218	0.008322	0.0142925	ENSG00000111775	COX6A1
ENSCSAG00000002264	ENSCSAT00000000282	1479	-0.350735	0.0990636	0.267487	0.321178	ENSG00000186765	FSCN2
ENSCSAG00000002265	ENSCSAT00000000284	972	-2.36763	2.43539	1.79391e-08	1.46592e-07	ENSG00000135097	MSI1
ENSCSAG00000002267	ENSCSAT00000000280	1461	-0.396958	5.17421	3.90887e-05	0.000113798	ENSG00000110074	FOXRED1
ENSCSAG00000002268	ENSCSAT00000000287	1548	-0.198673	1.31458	0.317878	0.373478	ENSG00000089163	SIRT4
ENSCSAG00000002269	ENSCSAT00000000288	3909	0.0183262	8.13159	0.825614	0.857263	ENSG00000089159	PXN
ENSCSAG00000002270	ENSCSAT00000000289	980	-0.696767	10.2201	0.00329224	0.00618951	ENSG00000089157	RPLP0
ENSCSAG00000002271	ENSCSAT00000000290	4417	0.11281	7.7082	0.205196	0.253829	ENSG00000182934	SRPRA
ENSCSAG00000002272	ENSCSAT00000000291	1128	1.41131	3.925	1.6028e-08	1.34294e-07	ENSG00000197798	FAM118B
ENSCSAG00000002273	ENSCSAT00000000293	10120	-0.519294	8.03345	0.00501211	0.00901692	ENSG00000089154	GCN1
ENSCSAG00000002274	ENSCSAT00000000292	1137	0.0867094	3.44054	0.469405	0.527163	ENSG00000165526	RPUSD4
ENSCSAG00000002275	ENSCSAT00000000285	10423	-1.21322	5.38735	1.71112e-05	5.4596e-05	ENSG00000266074	BAHCC1
ENSCSAG00000002276	ENSCSAT00000000295	2900	0.309796	5.92166	0.000239725	0.000576515	ENSG00000111737	RAB35
ENSCSAG00000002277	ENSCSAT00000000294	3861	-0.29541	3.39759	0.391059	0.449747	ENSG00000064309	CDON
ENSCSAG00000002278	ENSCSAT00000000296	1707	1.55472	6.60108	6.53658e-08	4.27651e-07	ENSG00000135127	BICDL1
ENSCSAG00000002281	ENSCSAT00000000299	1443	0.314605	4.15412	0.00191905	0.00380573	ENSG00000110060	PUS3
ENSCSAG00000002283	ENSCSAT00000000302	5074	-0.361455	7.59187	0.000309559	0.000726119	ENSG00000157637	SLC38A10
ENSCSAG00000002284	ENSCSAT00000000300	9137	-2.04948	6.03137	1.14822e-06	5.11665e-06	ENSG00000122966	CIT
ENSCSAG00000002286	ENSCSAT00000000304	320	0.0910538	2.24268	0.756527	0.796785	ENSG00000224877	NDUFAF8
ENSCSAG00000002288	ENSCSAT00000000306	2664	-0.664692	3.59052	6.59196e-05	0.000181128	ENSG00000167302	TEPSIN
ENSCSAG00000002290	ENSCSAT00000000308	4422	0.161961	5.23006	0.0496627	0.0712756	ENSG00000111725	PRKAB1
ENSCSAG00000002293	ENSCSAT00000000314	3603	-0.827828	4.45827	1.2932e-05	4.25694e-05	ENSG00000141577	CEP131
ENSCSAG00000002294	ENSCSAT00000000312	6477	-0.781109	5.38721	3.82426e-07	1.96097e-06	ENSG00000149554	CHEK1
ENSCSAG00000002297	ENSCSAT00000000316	2333	-0.28774	5.3626	0.0542641	0.077157	ENSG00000152137	HSPB8
ENSCSAG00000002298	ENSCSAT00000000315	2228	-0.427964	7.72607	0.00123136	0.00255122	ENSG00000134910	STT3A
ENSCSAG00000002299	ENSCSAT00000000318	5196	0.379716	4.96636	0.00239367	0.00463896	ENSG00000175866	BAIAP2
ENSCSAG00000002301	ENSCSAT00000000320	1159	-0.382549	4.84881	0.00970998	0.0164401	ENSG00000176108	CHMP6
ENSCSAG00000002303	ENSCSAT00000000322	1135	-0.351242	3.95711	0.0146142	0.0236743	ENSG00000111707	SUDS3
ENSCSAG00000002304	ENSCSAT00000000319	1455	-0.0577655	6.28246	0.360328	0.418231	ENSG00000149547	EI24
ENSCSAG00000002305	ENSCSAT00000000323	5989	0.118981	3.31625	0.316266	0.371722	ENSG00000135090	TAOK3
ENSCSAG00000002306	ENSCSAT00000000277	4710	-0.00327282	5.35117	0.986519	0.989432	ENSG00000132694	ARHGEF11
ENSCSAG00000002307	ENSCSAT00000000324	8309	-0.672916	6.15088	0.000177158	0.000438638	ENSG00000141564	RPTOR
ENSCSAG00000002308	ENSCSAT00000000326	1837	-0.0790895	-0.00620082	0.821111	0.853505	ENSG00000149557	FEZ1
ENSCSAG00000002309	ENSCSAT00000000223	6111	0.104943	5.75413	0.297465	0.351929	ENSG00000105357	MYH14
ENSCSAG00000002310	ENSCSAT00000000328	5366	-3.37294	5.69541	2.38659e-09	2.8581e-08	ENSG00000171246	NA
ENSCSAG00000002311	ENSCSAT00000000325	1040	0.414851	4.90708	0.00276462	0.00528774	NA	NA
ENSCSAG00000002313	ENSCSAT00000000337	1737	-0.223218	3.98531	0.241169	0.293106	ENSG00000150433	TMEM218
ENSCSAG00000002314	ENSCSAT00000000330	5101	-0.0363477	4.37256	0.683606	0.729871	ENSG00000176834	VSIG10
ENSCSAG00000002315	ENSCSAT00000000329	927	0.255371	0.821257	0.407038	0.465529	ENSG00000173818	ENDOV
ENSCSAG00000002316	ENSCSAT00000000332	2066	0.38949	4.81598	0.00365819	0.0068012	ENSG00000176871	WSB2
ENSCSAG00000002317	ENSCSAT00000000333	4765	-0.240652	5.86735	0.107898	0.143316	ENSG00000111445	RFC5
ENSCSAG00000002319	ENSCSAT00000000335	16495	0.238961	9.29164	0.520529	0.576033	ENSG00000173821	NA
ENSCSAG00000002322	ENSCSAT00000000340	5321	-0.120389	5.61941	0.235664	0.286971	ENSG00000117036	ETV3
ENSCSAG00000002323	ENSCSAT00000000331	1624	3.78287	0.924158	2.80164e-08	2.12884e-07	ENSG00000134955	SLC37A2
ENSCSAG00000002324	ENSCSAT00000000341	2944	-0.107955	5.73073	0.39542	0.453973	ENSG00000135108	FBXO21
ENSCSAG00000002325	ENSCSAT00000000342	4497	0.318124	3.20014	0.0359448	0.0531601	ENSG00000088992	TESC
ENSCSAG00000002326	ENSCSAT00000000343	6486	0.272317	5.9662	0.00196478	0.00388444	ENSG00000174989	FBXW8
ENSCSAG00000002327	ENSCSAT00000000339	1842	2.47439	2.09048	4.60854e-09	4.95468e-08	ENSG00000181045	SLC26A11
ENSCSAG00000002329	ENSCSAT00000000349	4767	1.8394	6.2883	2.03478e-08	1.62576e-07	ENSG00000181523	SGSH
ENSCSAG00000002330	ENSCSAT00000000345	1551	-0.0260058	2.02601	0.912416	0.930179	ENSG00000135119	RNFT2
ENSCSAG00000002331	ENSCSAT00000000346	2301	-0.917501	2.44757	2.06782e-05	6.46638e-05	ENSG00000149548	CCDC15
ENSCSAG00000002333	ENSCSAT00000000350	3015	2.61928	0.628302	4.88256e-07	2.42901e-06	ENSG00000141527	CARD14
ENSCSAG00000002334	ENSCSAT00000000351	750	0.319037	3.82576	0.00356469	0.00664757	ENSG00000111412	C12orf49
ENSCSAG00000002338	ENSCSAT00000000355	3497	0.597947	6.85121	2.55019e-06	1.02694e-05	ENSG00000171298	GAA
ENSCSAG00000002340	ENSCSAT00000000357	11039	-0.676128	6.64565	0.0113106	0.0188181	ENSG00000123066	MED13L
ENSCSAG00000002342	ENSCSAT00000000358	2112	-0.565148	0.926782	0.0654605	0.0914627	NA	NA
ENSCSAG00000002343	ENSCSAT00000000360	3660	0.790259	2.64461	0.00239506	0.0046406	ENSG00000141519	CCDC40
ENSCSAG00000002344	ENSCSAT00000000362	3800	2.77983	3.43134	5.11633e-11	1.35437e-09	ENSG00000135111	TBX3
ENSCSAG00000002345	ENSCSAT00000000363	2799	-0.271246	4.69816	0.104816	0.139695	ENSG00000167291	TBC1D16
ENSCSAG00000002348	ENSCSAT00000000365	2584	-0.223246	5.08216	0.0131242	0.0214773	ENSG00000141582	CBX4
ENSCSAG00000002349	ENSCSAT00000000366	3807	-0.326755	4.32459	0.00330012	0.00620339	ENSG00000141570	CBX8
ENSCSAG00000002350	ENSCSAT00000000368	5091	-1.38404	4.79476	1.01951e-09	1.4511e-08	ENSG00000173894	CBX2
ENSCSAG00000002352	ENSCSAT00000000369	3735	-0.206057	6.31295	0.064839	0.0906737	ENSG00000122965	RBM19
ENSCSAG00000002354	ENSCSAT00000000372	5740	-0.604581	5.31091	4.47187e-05	0.000128053	ENSG00000142528	ZNF473
ENSCSAG00000002355	ENSCSAT00000000371	2758	-1.07065	-0.0224562	0.0179997	0.0285851	ENSG00000167281	RBFOX3
ENSCSAG00000002356	ENSCSAT00000000378	4521	-0.827561	4.51973	2.06421e-06	8.53386e-06	ENSG00000167280	ENGASE
ENSCSAG00000002357	ENSCSAT00000000375	2923	3.32125	2.13135	3.41938e-11	9.91995e-10	ENSG00000173918	C1QTNF1
ENSCSAG00000002360	ENSCSAT00000000377	4182	-0.729493	7.2615	1.31677e-06	5.75422e-06	ENSG00000171302	CANT1
ENSCSAG00000002362	ENSCSAT00000000361	4155	1.04709	3.20656	8.67956e-06	3.01006e-05	ENSG00000154134	ROBO3
ENSCSAG00000002363	ENSCSAT00000000379	2424	0.636806	7.40574	1.16842e-07	7.01947e-07	ENSG00000108679	LGALS3BP
ENSCSAG00000002364	ENSCSAT00000000380	3697	-0.219362	9.83331	0.0063116	0.0111114	ENSG00000035862	TIMP2
ENSCSAG00000002365	ENSCSAT00000000382	4584	0.0924806	5.42298	0.504885	0.561314	ENSG00000105053	VRK3
ENSCSAG00000002366	ENSCSAT00000000383	1489	1.29208	3.15833	3.72263e-05	0.000109058	ENSG00000139410	SDSL
ENSCSAG00000002367	ENSCSAT00000000384	5140	-0.894292	6.68287	1.88269e-08	1.52283e-07	ENSG00000055483	USP36
ENSCSAG00000002370	ENSCSAT00000000387	4176	0.332462	5.0395	0.000647604	0.00142192	ENSG00000108669	CYTH1
ENSCSAG00000002372	ENSCSAT00000000390	2720	-0.766099	4.03558	6.25161e-06	2.25688e-05	ENSG00000120458	MSANTD2
ENSCSAG00000002375	ENSCSAT00000000393	3624	-0.500898	1.86105	0.00775999	0.0134003	ENSG00000149564	ESAM
ENSCSAG00000002376	ENSCSAT00000000391	2586	-2.30775	6.49123	0.000221347	0.000537874	ENSG00000183853	KIRREL1
ENSCSAG00000002379	ENSCSAT00000000397	3470	0.439737	3.45168	0.0181017	0.0287251	ENSG00000064199	SPA17
ENSCSAG00000002381	ENSCSAT00000000399	1604	1.14959	5.21124	5.92822e-09	6.04265e-08	ENSG00000110013	SIAE
ENSCSAG00000002382	ENSCSAT00000000400	1457	0.445836	4.22335	0.000395019	0.000906446	ENSG00000154144	TBRG1
ENSCSAG00000002390	ENSCSAT00000000388	1479	1.70358	5.16878	3.34901e-06	1.30675e-05	ENSG00000151176	PLBD2
ENSCSAG00000002394	ENSCSAT00000000411	1686	-0.732512	4.95219	1.46845e-07	8.50481e-07	ENSG00000087157	PGS1
ENSCSAG00000002396	ENSCSAT00000000414	2233	2.81722	4.37956	6.3874e-09	6.42215e-08	ENSG00000110002	VWA5A
ENSCSAG00000002402	ENSCSAT00000000417	429	-2.46413	3.57165	2.2068e-11	7.22266e-10	ENSG00000089685	BIRC5
ENSCSAG00000002403	ENSCSAT00000000421	3859	-1.41327	3.61337	4.09346e-08	2.88216e-07	ENSG00000166261	ZNF202
ENSCSAG00000002404	ENSCSAT00000000423	1426	0.735824	1.22847	0.152104	0.194906	ENSG00000166257	SCN3B
ENSCSAG00000002406	ENSCSAT00000000425	3796	-0.158898	3.7809	0.179599	0.225494	ENSG00000023171	GRAMD1B
ENSCSAG00000002407	ENSCSAT00000000422	759	-0.00396977	1.14973	0.985046	0.988191	ENSG00000183077	AFMID
ENSCSAG00000002409	ENSCSAT00000000415	2735	0.901607	3.07826	2.13241e-05	6.64687e-05	ENSG00000089060	SLC8B1
ENSCSAG00000002411	ENSCSAT00000000429	2989	-0.0312318	11.239	0.873615	0.896806	ENSG00000109971	HSPA8
ENSCSAG00000002412	ENSCSAT00000000430	4152	0.817264	4.3747	0.000499529	0.0011241	ENSG00000169136	ATF5
ENSCSAG00000002415	ENSCSAT00000000428	831	-2.31201	6.19052	2.695e-11	8.32205e-10	ENSG00000167900	TK1
ENSCSAG00000002416	ENSCSAT00000000433	7173	1.70363	3.94247	3.75169e-11	1.07775e-09	ENSG00000109944	JHY
ENSCSAG00000002417	ENSCSAT00000000434	2258	1.1381	5.35263	7.09196e-09	6.97978e-08	ENSG00000104946	TBC1D17
ENSCSAG00000002418	ENSCSAT00000000435	764	0.138112	4.97774	0.229032	0.279844	ENSG00000108639	SYNGR2
ENSCSAG00000002420	ENSCSAT00000000438	2447	0.466994	5.40349	0.002504	0.00483117	ENSG00000204673	AKT1S1
ENSCSAG00000002421	ENSCSAT00000000439	5116	-0.0116401	5.12602	0.901124	0.921432	ENSG00000186815	TPCN1
ENSCSAG00000002422	ENSCSAT00000000441	2043	0.196034	4.66199	0.0836228	0.114162	ENSG00000039650	PNKP
ENSCSAG00000002424	ENSCSAT00000000442	1669	-2.95848	0.505102	5.20375e-06	1.92299e-05	ENSG00000166578	IQCD
ENSCSAG00000002425	ENSCSAT00000000440	1362	-0.264266	3.26659	0.0883358	0.119828	ENSG00000121104	FAM117A
ENSCSAG00000002426	ENSCSAT00000000443	2967	-0.444733	3.99388	0.00171112	0.00343371	ENSG00000139405	RITA1
ENSCSAG00000002427	ENSCSAT00000000444	1209	0.18689	6.35044	0.0786938	0.108126	ENSG00000104960	PTOV1
ENSCSAG00000002428	ENSCSAT00000000446	6757	-0.916799	7.42558	2.58976e-05	7.87708e-05	ENSG00000154127	UBASH3B
ENSCSAG00000002431	ENSCSAT00000000448	2502	0.121917	5.70645	0.109313	0.144981	ENSG00000104973	MED25
ENSCSAG00000002432	ENSCSAT00000000449	7542	-0.741098	6.95944	1.80578e-08	1.47466e-07	ENSG00000123064	DDX54
ENSCSAG00000002433	ENSCSAT00000000452	1929	-0.764038	3.43309	8.59313e-05	0.000230471	ENSG00000010361	FUZ
ENSCSAG00000002437	ENSCSAT00000000453	6700	-0.226317	2.51347	0.533575	0.588863	ENSG00000137642	SORL1
ENSCSAG00000002438	ENSCSAT00000000445	1069	-0.336863	5.79309	0.0245184	0.0376523	ENSG00000121073	SLC35B1
ENSCSAG00000002441	ENSCSAT00000000457	984	0.920867	5.42161	0.00284116	0.00542093	ENSG00000109929	SC5D
ENSCSAG00000002442	ENSCSAT00000000459	5767	0.77911	6.78218	3.26874e-06	1.2802e-05	ENSG00000163565	IFI16
ENSCSAG00000002444	ENSCSAT00000000462	5050	-3.14159	1.16492	4.17787e-07	2.11397e-06	ENSG00000111344	RASAL1
ENSCSAG00000002445	ENSCSAT00000000461	1990	0.40486	0.226429	0.261577	0.314895	ENSG00000163568	AIM2
ENSCSAG00000002446	ENSCSAT00000000463	3766	0.433272	6.48666	4.06617e-05	0.000117615	ENSG00000196961	AP2A1
ENSCSAG00000002447	ENSCSAT00000000460	7256	-0.786786	3.77983	0.00782046	0.0134899	ENSG00000109927	TECTA
ENSCSAG00000002448	ENSCSAT00000000466	1444	2.55127	5.93625	6.11853e-10	9.6363e-09	ENSG00000162706	CADM3
ENSCSAG00000002449	ENSCSAT00000000468	2265	0.164502	2.83992	0.305698	0.360482	NA	NA
ENSCSAG00000002453	ENSCSAT00000000469	1448	-0.0284962	2.45074	0.874473	0.897613	ENSG00000285509	NA
ENSCSAG00000002455	ENSCSAT00000000465	904	-0.973759	8.32836	2.53203e-06	1.02159e-05	ENSG00000167085	PHB
ENSCSAG00000002458	ENSCSAT00000000476	2217	6.68325	2.97012	3.0089e-13	2.72056e-11	ENSG00000132693	CRP
ENSCSAG00000002459	ENSCSAT00000000477	5257	2.71035	4.40471	1.90055e-12	1.09964e-10	ENSG00000111335	OAS2
ENSCSAG00000002462	ENSCSAT00000000480	2122	-0.750064	2.64298	0.0085141	0.0145823	ENSG00000198740	ZNF652
ENSCSAG00000002463	ENSCSAT00000000479	731	1.22112	3.01928	0.0012023	0.00249636	ENSG00000158716	DUSP23
ENSCSAG00000002467	ENSCSAT00000000484	6116	0.393668	7.02995	0.00811442	0.0139606	ENSG00000111331	OAS3
ENSCSAG00000002468	ENSCSAT00000000487	1725	4.22951	4.60668	1.87278e-14	3.93774e-12	ENSG00000089127	OAS1
ENSCSAG00000002470	ENSCSAT00000000489	9803	0.557399	9.22491	0.00505424	0.0090849	ENSG00000196914	ARHGEF12
ENSCSAG00000002472	ENSCSAT00000000488	3995	0.204255	4.56468	0.0864948	0.117635	ENSG00000181264	TMEM136
ENSCSAG00000002474	ENSCSAT00000000492	996	-0.853964	6.28526	4.01647e-06	1.53665e-05	ENSG00000126457	PRMT1
ENSCSAG00000002477	ENSCSAT00000000495	5560	0.689928	6.45906	0.000387888	0.000892037	ENSG00000126456	IRF3
ENSCSAG00000002480	ENSCSAT00000000497	6162	1.99844	6.18568	7.98891e-11	1.93458e-09	ENSG00000184232	OAF
ENSCSAG00000002481	ENSCSAT00000000498	3942	-0.500241	6.78962	2.05112e-05	6.42055e-05	ENSG00000126461	SCAF1
ENSCSAG00000002482	ENSCSAT00000000501	1036	0.255211	5.49141	0.131624	0.171282	ENSG00000126458	RRAS
ENSCSAG00000002484	ENSCSAT00000000490	1993	-0.552905	6.14642	0.0935184	0.126191	ENSG00000179295	PTPN11
ENSCSAG00000002485	ENSCSAT00000000499	1245	1.81095	0.345617	1.88358e-05	5.94943e-05	ENSG00000243284	VSIG8
ENSCSAG00000002486	ENSCSAT00000000503	5801	2.50548	4.82914	4.12593e-14	6.82299e-12	ENSG00000110400	NECTIN1
ENSCSAG00000002489	ENSCSAT00000000506	1860	0.592534	0.657017	0.147918	0.190111	ENSG00000213085	CFAP45
ENSCSAG00000002490	ENSCSAT00000000508	1422	1.76206	1.41045	2.01705e-05	6.32966e-05	ENSG00000036672	USP2
ENSCSAG00000002492	ENSCSAT00000000505	830	-0.586083	7.3347	0.000815913	0.0017499	NA	NA
ENSCSAG00000002493	ENSCSAT00000000512	1748	-0.387288	9.10004	0.0108023	0.0180704	ENSG00000158710	TAGLN2
ENSCSAG00000002494	ENSCSAT00000000511	4741	-0.239946	8.10942	0.0965852	0.129758	ENSG00000159210	SNF8
ENSCSAG00000002495	ENSCSAT00000000514	7574	-0.0435051	5.5248	0.692067	0.738048	ENSG00000126464	PRR12
ENSCSAG00000002496	ENSCSAT00000000513	1184	0.0171498	5.29432	0.862285	0.888189	ENSG00000159202	UBE2Z
ENSCSAG00000002499	ENSCSAT00000000517	1256	0.152614	4.49224	0.287899	0.341834	ENSG00000142546	NOSIP
ENSCSAG00000002501	ENSCSAT00000000518	1411	-6.22923	1.14133	5.52375e-09	5.71849e-08	ENSG00000142552	RCN3
ENSCSAG00000002502	ENSCSAT00000000516	558	-0.533496	6.02977	0.0387208	0.0568906	ENSG00000159199	ATP5MC1
ENSCSAG00000002503	ENSCSAT00000000521	1971	0.134647	5.07415	0.316757	0.372265	ENSG00000076706	NA
ENSCSAG00000002504	ENSCSAT00000000519	13707	-0.248786	5.38187	0.541235	0.596165	ENSG00000173064	HECTD4
ENSCSAG00000002505	ENSCSAT00000000522	2763	-0.920323	4.19318	0.100278	0.134259	ENSG00000110395	CBL
ENSCSAG00000002506	ENSCSAT00000000523	1351	-0.100592	6.11688	0.251717	0.304483	ENSG00000136436	CALCOCO2
ENSCSAG00000002509	ENSCSAT00000000528	2710	-0.415206	5.57833	6.7064e-05	0.00018395	ENSG00000135148	TRAFD1
ENSCSAG00000002510	ENSCSAT00000000527	3398	6.54562	-0.101294	5.95821e-08	3.97045e-07	ENSG00000172367	PDZD3
ENSCSAG00000002511	ENSCSAT00000000525	2217	-3.49315	0.696707	1.67565e-06	7.10514e-06	ENSG00000170703	TTLL6
ENSCSAG00000002513	ENSCSAT00000000520	1038	0.77542	1.74271	0.00213295	0.00417879	ENSG00000104870	FCGRT
ENSCSAG00000002514	ENSCSAT00000000530	4306	0.296574	5.25793	0.0045922	0.00833426	ENSG00000160703	NLRX1
ENSCSAG00000002516	ENSCSAT00000000534	6290	-0.382866	6.42579	0.00740577	0.0128504	ENSG00000111300	NAA25
ENSCSAG00000002517	ENSCSAT00000000532	855	-0.575879	1.89828	0.00899233	0.0153304	ENSG00000159184	HOXB13
ENSCSAG00000002518	ENSCSAT00000000535	2022	1.00655	5.13348	6.84742e-08	4.45437e-07	ENSG00000162729	IGSF8
ENSCSAG00000002520	ENSCSAT00000000538	2595	0.732351	8.05991	0.000441755	0.00100343	ENSG00000089248	ERP29
ENSCSAG00000002521	ENSCSAT00000000536	753	-3.43278	-0.248404	4.70708e-06	1.76382e-05	ENSG00000170689	HOXB9
ENSCSAG00000002522	ENSCSAT00000000537	2490	-0.442089	3.75737	0.00195342	0.00386685	ENSG00000172273	HINFP
ENSCSAG00000002523	ENSCSAT00000000539	2524	0.238766	3.31928	0.24608	0.298411	ENSG00000120068	HOXB8
ENSCSAG00000002524	ENSCSAT00000000542	654	-0.550918	1.72057	0.0877274	0.119144	ENSG00000260027	HOXB7
ENSCSAG00000002526	ENSCSAT00000000544	672	0.446234	3.14242	0.0120246	0.0198692	ENSG00000108511	HOXB6
ENSCSAG00000002528	ENSCSAT00000000543	4425	-0.378498	4.31772	0.00315002	0.00594615	ENSG00000172375	C2CD2L
ENSCSAG00000002529	ENSCSAT00000000545	1915	-0.772434	1.98886	0.00516217	0.00925509	ENSG00000120075	HOXB5
ENSCSAG00000002530	ENSCSAT00000000548	756	-1.71551	0.691445	2.63863e-05	8.00634e-05	ENSG00000182742	HOXB4
ENSCSAG00000002531	ENSCSAT00000000546	1227	0.105952	3.20022	0.370816	0.429229	ENSG00000172269	DPAGT1
ENSCSAG00000002532	ENSCSAT00000000547	4446	-0.649894	4.76058	2.93034e-07	1.55068e-06	ENSG00000089022	MAPKAPK5
ENSCSAG00000002533	ENSCSAT00000000550	1296	-1.4664	2.36436	1.7933e-06	7.54797e-06	ENSG00000120093	HOXB3
ENSCSAG00000002534	ENSCSAT00000000551	2359	-0.138247	9.97397	0.471322	0.528986	ENSG00000142534	RPS11
ENSCSAG00000002535	ENSCSAT00000000553	1671	-0.307292	4.73257	0.0229377	0.0354458	ENSG00000256269	HMBS
ENSCSAG00000002536	ENSCSAT00000000554	1071	-2.03181	2.5723	2.0071e-07	1.12013e-06	ENSG00000173917	HOXB2
ENSCSAG00000002537	ENSCSAT00000000555	1600	-0.212306	8.41453	0.421867	0.4803	NA	NA
ENSCSAG00000002540	ENSCSAT00000000557	4747	0.600047	5.50464	5.88194e-07	2.84652e-06	ENSG00000160695	VPS11
ENSCSAG00000002541	ENSCSAT00000000561	5088	-1.0181	7.9497	7.3158e-06	2.59146e-05	ENSG00000149428	HYOU1
ENSCSAG00000002544	ENSCSAT00000000562	2628	2.2973	6.68738	1.11292e-11	4.27742e-10	ENSG00000137700	SLC37A4
ENSCSAG00000002545	ENSCSAT00000000564	3815	-0.0741054	4.95132	0.609993	0.662209	ENSG00000002919	SNX11
ENSCSAG00000002546	ENSCSAT00000000563	749	0.523652	5.36855	0.00852131	0.0145927	ENSG00000196655	TRAPPC4
ENSCSAG00000002547	ENSCSAT00000000565	801	-1.2786	6.1636	1.02997e-09	1.46102e-08	ENSG00000108468	CBX1
ENSCSAG00000002549	ENSCSAT00000000566	354	-0.445609	6.29281	0.0642055	0.0899091	NA	NA
ENSCSAG00000002550	ENSCSAT00000000568	3060	-0.608156	7.56378	0.00075632	0.00163605	ENSG00000082641	NFE2L1
ENSCSAG00000002551	ENSCSAT00000000569	546	-0.0189581	4.68728	0.856274	0.883116	ENSG00000162734	PEA15
ENSCSAG00000002552	ENSCSAT00000000571	632	-0.386296	1.22403	0.0699345	0.0972382	ENSG00000186166	CCDC84
ENSCSAG00000002553	ENSCSAT00000000559	2409	-0.171039	3.82371	0.131027	0.170559	ENSG00000161618	ALDH16A1
ENSCSAG00000002554	ENSCSAT00000000573	1834	0.153377	5.65981	0.276805	0.330442	ENSG00000132716	DCAF8
ENSCSAG00000002555	ENSCSAT00000000552	1554	0.971805	6.32578	2.7737e-08	2.11016e-07	ENSG00000111275	ALDH2
ENSCSAG00000002557	ENSCSAT00000000572	1440	0.718997	5.51492	7.37876e-06	2.61008e-05	ENSG00000162735	PEX19
ENSCSAG00000002560	ENSCSAT00000000576	10037	0.455807	7.26049	0.00497692	0.00896239	ENSG00000186174	BCL9L
ENSCSAG00000002562	ENSCSAT00000000581	2347	-0.413	6.70389	0.00374427	0.00694481	ENSG00000108465	CDK5RAP3
ENSCSAG00000002563	ENSCSAT00000000578	5407	-0.222799	8.46344	0.053571	0.0762491	ENSG00000122218	COPA
ENSCSAG00000002564	ENSCSAT00000000583	1726	-0.43637	4.71124	0.118037	0.155242	ENSG00000110367	DDX6
ENSCSAG00000002565	ENSCSAT00000000580	786	-0.707055	3.80831	0.000122107	0.000315056	ENSG00000108439	PNPO
ENSCSAG00000002567	ENSCSAT00000000584	2125	-0.3955	3.666	0.0548833	0.0779758	ENSG00000167182	SP2
ENSCSAG00000002568	ENSCSAT00000000587	5052	0.253349	8.35416	0.0471058	0.0679942	ENSG00000019144	PHLDB1
ENSCSAG00000002569	ENSCSAT00000000586	1370	0.675255	4.57488	2.19644e-05	6.81937e-05	ENSG00000141295	SCRN2
ENSCSAG00000002570	ENSCSAT00000000588	4305	-0.381009	7.95418	0.00136604	0.00280071	ENSG00000095139	ARCN1
ENSCSAG00000002571	ENSCSAT00000000589	6304	0.394981	4.87351	0.00203957	0.00401714	ENSG00000118096	IFT46
ENSCSAG00000002572	ENSCSAT00000000582	2130	0.577521	6.3873	4.99741e-05	0.00014165	ENSG00000162736	NCSTN
ENSCSAG00000002573	ENSCSAT00000000579	3358	0.281971	4.42691	0.00445489	0.008112	ENSG00000111271	ACAD10
ENSCSAG00000002574	ENSCSAT00000000590	966	0.532311	0.0863412	0.0927196	0.125247	ENSG00000141294	LRRC46
ENSCSAG00000002575	ENSCSAT00000000592	1842	0.621968	4.09715	0.000268564	0.000639749	ENSG00000149582	TMEM25
ENSCSAG00000002576	ENSCSAT00000000591	1997	-0.735393	6.81008	0.000155419	0.000390348	ENSG00000159111	MRPL10
ENSCSAG00000002577	ENSCSAT00000000594	5248	-1.28689	4.43757	3.43384e-07	1.78186e-06	ENSG00000162738	VANGL2
ENSCSAG00000002579	ENSCSAT00000000596	1935	-0.0434987	5.17507	0.766051	0.805398	ENSG00000104872	PIH1D1
ENSCSAG00000002580	ENSCSAT00000000597	1735	-0.339121	2.33289	0.23443	0.285634	ENSG00000006025	NA
ENSCSAG00000002581	ENSCSAT00000000598	2518	0.147393	4.39049	0.189266	0.236146	ENSG00000089234	BRAP
ENSCSAG00000002583	ENSCSAT00000000601	2953	-0.545894	0.821458	0.0356428	0.0527382	ENSG00000104888	SLC17A7
ENSCSAG00000002585	ENSCSAT00000000600	11475	-0.650467	6.68017	0.126517	0.165253	ENSG00000118058	KMT2A
ENSCSAG00000002590	ENSCSAT00000000605	3743	-0.183515	5.20617	0.417741	0.476249	ENSG00000204842	ATXN2
ENSCSAG00000002592	ENSCSAT00000000611	444	-0.0766033	6.89369	0.746538	0.787408	NA	NA
ENSCSAG00000002595	ENSCSAT00000000612	1753	-0.371566	3.60634	0.32458	0.380569	ENSG00000111252	SH2B3
ENSCSAG00000002597	ENSCSAT00000000617	6185	-0.0746369	6.5963	0.381488	0.44023	ENSG00000110344	UBE4A
ENSCSAG00000002598	ENSCSAT00000000607	3347	-0.14588	4.16217	0.323755	0.379708	ENSG00000198933	TBKBP1
ENSCSAG00000002605	ENSCSAT00000000621	6730	-1.2526	9.90983	2.49629e-10	4.71072e-09	ENSG00000108424	KPNB1
ENSCSAG00000002606	ENSCSAT00000000623	5570	2.64001	2.92871	1.36464e-10	2.92012e-09	ENSG00000160588	MPZL3
ENSCSAG00000002610	ENSCSAT00000000627	4609	-0.0463234	8.39325	0.54118	0.596156	ENSG00000141279	NPEPPS
ENSCSAG00000002614	ENSCSAT00000000631	2095	3.13066	0.491015	8.03073e-09	7.76386e-08	ENSG00000177098	SCN4B
ENSCSAG00000002615	ENSCSAT00000000635	1241	1.51363	3.502	6.06552e-08	4.01218e-07	ENSG00000158769	F11R
ENSCSAG00000002616	ENSCSAT00000000633	910	-0.905197	4.14573	3.28941e-06	1.28658e-05	ENSG00000278845	MRPL45
ENSCSAG00000002617	ENSCSAT00000000637	351	1.58689	2.54291	6.80411e-05	0.000186224	ENSG00000215845	TSTD1
ENSCSAG00000002622	ENSCSAT00000000636	1101	0.319296	3.65323	0.00734528	0.0127596	ENSG00000158773	USF1
ENSCSAG00000002624	ENSCSAT00000000640	1522	-0.232409	6.54043	0.0286156	0.0432521	ENSG00000186298	PPP1CC
ENSCSAG00000002626	ENSCSAT00000000645	1354	-0.82602	8.44395	1.53489e-05	4.95389e-05	NA	NA
ENSCSAG00000002628	ENSCSAT00000000643	1746	-0.768818	2.34512	0.0281377	0.0426374	ENSG00000274211	SOCS7
ENSCSAG00000002631	ENSCSAT00000000649	2223	0.599899	3.16021	0.00868199	0.0148396	ENSG00000162755	KLHDC9
ENSCSAG00000002632	ENSCSAT00000000652	5857	-1.87436	7.0308	5.05073e-10	8.31948e-09	ENSG00000275832	ARHGAP23
ENSCSAG00000002633	ENSCSAT00000000651	588	-0.393548	5.41138	0.0465745	0.0673047	ENSG00000143256	PFDN2
ENSCSAG00000002635	ENSCSAT00000000650	3552	-0.237365	0.669799	0.525921	0.581229	ENSG00000277363	SRCIN1
ENSCSAG00000002636	ENSCSAT00000000646	1764	-0.238543	4.65308	0.0166247	0.026569	ENSG00000204852	TCTN1
ENSCSAG00000002638	ENSCSAT00000000654	288	0.736043	0.82626	0.0133624	0.021828	ENSG00000137726	FXYD6
ENSCSAG00000002639	ENSCSAT00000000653	999	0.461292	3.27018	0.000507458	0.00113969	ENSG00000158793	NIT1
ENSCSAG00000002640	ENSCSAT00000000657	7837	-0.82085	6.76862	4.2083e-05	0.000121506	ENSG00000275023	MLLT6
ENSCSAG00000002641	ENSCSAT00000000658	964	4.93043	7.53275	5.15597e-09	5.41808e-08	ENSG00000137731	FXYD2
ENSCSAG00000002642	ENSCSAT00000000655	1344	-0.107568	-0.0588545	0.785592	0.822345	ENSG00000074219	TEAD2
ENSCSAG00000002644	ENSCSAT00000000660	4340	0.221548	5.70905	0.251845	0.304608	ENSG00000277972	CISD3
ENSCSAG00000002645	ENSCSAT00000000661	1134	0.0590447	3.49198	0.625012	0.675848	ENSG00000158796	DEDD
ENSCSAG00000002646	ENSCSAT00000000662	1075	-0.684624	5.62796	8.48772e-07	3.94503e-06	ENSG00000277258	PCGF2
ENSCSAG00000002647	ENSCSAT00000000664	1236	-0.402896	2.98922	0.162324	0.206362	ENSG00000196850	PPTC7
ENSCSAG00000002648	ENSCSAT00000000663	1695	-0.524904	4.43605	0.00011988	0.000310139	ENSG00000143258	USP21
ENSCSAG00000002649	ENSCSAT00000000665	739	-0.477604	6.8075	0.0168355	0.0268718	ENSG00000277791	PSMB3
ENSCSAG00000002650	ENSCSAT00000000668	4005	-1.01535	0.204034	0.000336906	0.000784408	ENSG00000104894	CD37
ENSCSAG00000002651	ENSCSAT00000000669	3194	-0.268913	6.281	0.133204	0.17316	ENSG00000276293	PIP4K2B
ENSCSAG00000002652	ENSCSAT00000000670	3021	1.97987	0.901475	1.43198e-06	6.17609e-06	ENSG00000063127	SLC6A16
ENSCSAG00000002653	ENSCSAT00000000671	1477	0.191099	3.18165	0.271607	0.325349	ENSG00000143224	PPOX
ENSCSAG00000002654	ENSCSAT00000000672	3300	-0.92886	5.53953	2.69544e-06	1.07955e-05	ENSG00000273559	CWC25
ENSCSAG00000002656	ENSCSAT00000000675	2000	-0.323989	4.52709	0.0196414	0.0308605	ENSG00000158850	B4GALT3
ENSCSAG00000002658	ENSCSAT00000000676	431	-0.727883	9.43494	0.00460257	0.00835067	ENSG00000125691	RPL23
ENSCSAG00000002659	ENSCSAT00000000679	4494	-0.6892	9.7245	1.09637e-07	6.649e-07	ENSG00000002834	LASP1
ENSCSAG00000002660	ENSCSAT00000000678	731	0.206073	5.47915	0.292278	0.346379	ENSG00000111237	VPS29
ENSCSAG00000002661	ENSCSAT00000000680	3845	-1.55702	0.287806	0.0119135	0.0197037	NA	NA
ENSCSAG00000002662	ENSCSAT00000000681	864	-1.05089	3.40306	4.72473e-06	1.76991e-05	ENSG00000204856	FAM216A
ENSCSAG00000002665	ENSCSAT00000000683	1476	0.0616527	5.762	0.657611	0.706253	ENSG00000111231	GPN3
ENSCSAG00000002666	ENSCSAT00000000685	1038	-0.388173	4.44028	0.00127725	0.00263762	ENSG00000196510	ANAPC7
ENSCSAG00000002668	ENSCSAT00000000686	1994	-0.271849	7.15037	0.0424623	0.061939	ENSG00000158864	NDUFS2
ENSCSAG00000002670	ENSCSAT00000000687	5013	0.0953822	7.97565	0.592187	0.645723	ENSG00000174437	ATP2A2
ENSCSAG00000002671	ENSCSAT00000000690	6319	-2.2224	0.661579	2.16858e-07	1.19853e-06	ENSG00000161381	PLXDC1
ENSCSAG00000002674	ENSCSAT00000000693	3654	-0.8163	4.14104	3.84529e-05	0.000112089	ENSG00000158882	TOMM40L
ENSCSAG00000002675	ENSCSAT00000000692	4158	-0.228412	2.06078	0.191905	0.239106	ENSG00000067191	CACNB1
ENSCSAG00000002677	ENSCSAT00000000697	1211	-0.839844	9.68091	0.00113892	0.00237301	ENSG00000108298	RPL19
ENSCSAG00000002679	ENSCSAT00000000695	3201	-4.96543	5.49371	2.41188e-13	2.38058e-11	ENSG00000141750	STAC2
ENSCSAG00000002680	ENSCSAT00000000698	1795	-3.05182	0.251157	2.53658e-07	1.36882e-06	ENSG00000158887	MPZ
ENSCSAG00000002681	ENSCSAT00000000700	1605	-0.202682	4.01221	0.144255	0.185891	ENSG00000108306	FBXL20
ENSCSAG00000002683	ENSCSAT00000000702	8384	-0.0542331	5.23454	0.508389	0.564388	ENSG00000110274	CEP164
ENSCSAG00000002684	ENSCSAT00000000704	6693	-0.680164	5.4105	1.22364e-05	4.05558e-05	ENSG00000186318	BACE1
ENSCSAG00000002685	ENSCSAT00000000705	3225	-0.536092	4.21484	1.32393e-05	4.34329e-05	ENSG00000167257	RNF214
ENSCSAG00000002686	ENSCSAT00000000707	2493	-0.141431	4.86569	0.222955	0.273269	ENSG00000160613	PCSK7
ENSCSAG00000002688	ENSCSAT00000000689	2563	0.202738	4.80293	0.0651343	0.0910374	ENSG00000122970	IFT81
ENSCSAG00000002689	ENSCSAT00000000701	4951	-1.61599	6.60133	0.000530067	0.00118581	ENSG00000125686	MED1
ENSCSAG00000002690	ENSCSAT00000000706	606	-2.9381	3.19398	3.76473e-06	1.44961e-05	ENSG00000149591	TAGLN
ENSCSAG00000002692	ENSCSAT00000000710	5406	0.93714	5.21889	1.17625e-05	3.91918e-05	ENSG00000149577	SIDT2
ENSCSAG00000002693	ENSCSAT00000000711	3098	0.266946	4.36991	0.00226395	0.00440658	ENSG00000141013	GAS8
ENSCSAG00000002695	ENSCSAT00000000713	6181	0.233262	7.33799	0.00584754	0.0103597	ENSG00000168092	PAFAH1B2
ENSCSAG00000002696	ENSCSAT00000000712	4170	-1.22299	6.35851	0.00200444	0.00395413	ENSG00000167258	CDK12
ENSCSAG00000002697	ENSCSAT00000000714	531	0.872482	0.02108	0.00129606	0.00267207	ENSG00000003249	DBNDD1
ENSCSAG00000002700	ENSCSAT00000000717	2488	-2.96201	0.732244	1.75644e-07	9.97961e-07	ENSG00000131771	PPP1R1B
ENSCSAG00000002702	ENSCSAT00000000721	4466	0.292936	5.83873	0.00968365	0.0164044	ENSG00000140995	DEF8
ENSCSAG00000002703	ENSCSAT00000000720	6439	0.833973	6.40024	5.65778e-05	0.000158191	ENSG00000160584	SIK3
ENSCSAG00000002705	ENSCSAT00000000722	1338	0.550372	4.49827	0.000143461	0.000363438	ENSG00000131748	STARD3
ENSCSAG00000002706	ENSCSAT00000000725	1782	-2.3748	5.38427	7.27848e-08	4.68867e-07	ENSG00000258947	TUBB3
ENSCSAG00000002707	ENSCSAT00000000723	4673	-0.160393	5.4668	0.10773	0.143139	ENSG00000076513	ANKRD13A
ENSCSAG00000002711	ENSCSAT00000000729	568	7.67523	-0.398436	3.41331e-05	0.000100843	ENSG00000110245	APOC3
ENSCSAG00000002712	ENSCSAT00000000732	1645	8.36693	0.183098	8.89087e-08	5.55646e-07	ENSG00000110244	APOA4
ENSCSAG00000002713	ENSCSAT00000000731	2756	0.485178	5.89705	8.55783e-05	0.000229573	ENSG00000141002	TCF25
ENSCSAG00000002714	ENSCSAT00000000730	2959	0.873524	5.36073	1.11455e-06	4.99918e-06	ENSG00000161395	PGAP3
ENSCSAG00000002715	ENSCSAT00000000733	5854	0.204279	6.1363	0.0839997	0.114601	ENSG00000139436	GIT2
ENSCSAG00000002716	ENSCSAT00000000728	1021	-0.113308	3.61073	0.52237	0.577867	ENSG00000081721	DUSP12
ENSCSAG00000002717	ENSCSAT00000000734	1101	1.53403	1.0281	5.35962e-06	1.97016e-05	ENSG00000110243	APOA5
ENSCSAG00000002718	ENSCSAT00000000735	4037	0.448648	4.67496	0.000502709	0.00113024	ENSG00000204991	SPIRE2
ENSCSAG00000002719	ENSCSAT00000000736	3528	-0.517722	5.05289	0.000113853	0.000296438	ENSG00000139437	TCHP
ENSCSAG00000002720	ENSCSAT00000000738	5806	-0.281853	6.88057	0.00308035	0.00582953	ENSG00000141736	ERBB2
ENSCSAG00000002721	ENSCSAT00000000737	2048	-0.354786	5.84403	0.104571	0.139428	ENSG00000118217	ATF6
ENSCSAG00000002722	ENSCSAT00000000739	1380	-0.198852	5.35537	0.0899609	0.121861	ENSG00000109917	ZPR1
ENSCSAG00000002723	ENSCSAT00000000741	462	0.301964	1.18931	0.2786	0.332268	NA	NA
ENSCSAG00000002724	ENSCSAT00000000743	996	0.93062	5.48512	0.000441194	0.00100234	ENSG00000141741	MIEN1
ENSCSAG00000002725	ENSCSAT00000000744	3100	-2.24584	4.95282	1.55689e-08	1.32031e-07	ENSG00000162745	OLFML2B
ENSCSAG00000002726	ENSCSAT00000000745	2294	0.381664	5.4476	0.00450168	0.00818653	ENSG00000139433	GLTP
ENSCSAG00000002727	ENSCSAT00000000673	3642	0.964834	4.79851	1.26039e-05	4.162e-05	ENSG00000130529	TRPM4
ENSCSAG00000002728	ENSCSAT00000000746	2246	2.36496	5.50344	1.29877e-09	1.75397e-08	ENSG00000141738	GRB7
ENSCSAG00000002730	ENSCSAT00000000749	2475	2.46403	2.78442	3.61495e-12	1.80289e-10	ENSG00000111199	TRPV4
ENSCSAG00000002732	ENSCSAT00000000742	1860	-0.857122	4.29452	8.85622e-08	5.54032e-07	ENSG00000137656	BUD13
ENSCSAG00000002733	ENSCSAT00000000751	1617	1.28643	-0.0874242	0.000876037	0.00186674	ENSG00000139438	FAM222A
ENSCSAG00000002735	ENSCSAT00000000750	5581	-0.564648	4.71826	0.00860014	0.0147177	ENSG00000254706	NA
ENSCSAG00000002736	ENSCSAT00000000753	2431	0.262243	5.82224	0.0410095	0.059987	ENSG00000172057	ORMDL3
ENSCSAG00000002738	ENSCSAT00000000755	1209	0.357956	3.92451	0.0735673	0.10185	ENSG00000110921	MVK
ENSCSAG00000002740	ENSCSAT00000000756	4579	-0.0962756	6.19913	0.31034	0.365372	ENSG00000182985	CADM1
ENSCSAG00000002741	ENSCSAT00000000759	4180	0.212286	4.12858	0.232651	0.283714	ENSG00000139428	MMAB
ENSCSAG00000002742	ENSCSAT00000000767	1569	-1.0015	5.35798	0.016024	0.0257169	ENSG00000152332	UHMK1
ENSCSAG00000002744	ENSCSAT00000000762	3108	-1.61247	6.72113	2.35675e-08	1.83063e-07	ENSG00000117143	UAP1
ENSCSAG00000002746	ENSCSAT00000000761	6373	0.193896	6.11608	0.11311	0.149402	ENSG00000151148	UBE3B
ENSCSAG00000002747	ENSCSAT00000000763	2568	-4.31393	3.85138	7.30518e-08	4.70105e-07	ENSG00000162733	DDR2
ENSCSAG00000002748	ENSCSAT00000000764	2137	-0.655924	7.95747	7.8182e-07	3.66776e-06	ENSG00000108344	PSMD3
ENSCSAG00000002749	ENSCSAT00000000768	2148	0.479565	4.73368	0.0434799	0.0632617	ENSG00000132196	HSD17B7
ENSCSAG00000002751	ENSCSAT00000000771	4815	0.979232	6.32875	1.78021e-10	3.59204e-09	ENSG00000110906	KCTD10
ENSCSAG00000002754	ENSCSAT00000000773	2220	0.292907	5.83192	0.0753065	0.103994	ENSG00000076043	REXO2
ENSCSAG00000002755	ENSCSAT00000000774	3598	-1.32102	3.33141	1.09091e-07	6.62664e-07	ENSG00000177380	PPFIA3
ENSCSAG00000002756	ENSCSAT00000000775	4288	0.111268	6.03404	0.217603	0.267571	ENSG00000076053	RBM7
ENSCSAG00000002757	ENSCSAT00000000777	6340	1.22973	-0.075486	0.0067596	0.0118321	ENSG00000166741	NNMT
ENSCSAG00000002758	ENSCSAT00000000776	981	0.107205	2.39438	0.640924	0.690657	ENSG00000104863	LIN7B
ENSCSAG00000002759	ENSCSAT00000000778	2865	-0.303079	7.59948	0.00378061	0.00700395	ENSG00000104852	SNRNP70
ENSCSAG00000002765	ENSCSAT00000000785	3502	-1.75106	5.71589	2.48807e-13	2.40539e-11	ENSG00000008838	MED24
ENSCSAG00000002768	ENSCSAT00000000786	3251	0.203383	3.99849	0.237363	0.288816	ENSG00000126351	THRA
ENSCSAG00000002769	ENSCSAT00000000787	4242	-1.23143	6.40425	1.01272e-08	9.32005e-08	ENSG00000183207	RUVBL2
ENSCSAG00000002770	ENSCSAT00000000740	4368	-1.74357	5.38305	3.12799e-08	2.31386e-07	ENSG00000187741	FANCA
ENSCSAG00000002772	ENSCSAT00000000788	6419	0.45564	4.78256	0.000376988	0.000869514	ENSG00000126368	NR1D1
ENSCSAG00000002773	ENSCSAT00000000789	3417	0.374765	5.27572	0.000210924	0.000515137	ENSG00000104812	GYS1
ENSCSAG00000002774	ENSCSAT00000000791	4751	-0.521544	7.01922	1.41584e-05	4.61507e-05	ENSG00000188895	MSL1
ENSCSAG00000002775	ENSCSAT00000000790	2071	0.850822	11.4948	0.000731112	0.00158643	ENSG00000087086	FTL
ENSCSAG00000002776	ENSCSAT00000000793	1777	-0.350962	6.21259	0.110786	0.146734	ENSG00000087088	BAX
ENSCSAG00000002777	ENSCSAT00000000795	4185	-0.56544	7.21194	3.42126e-07	1.77679e-06	ENSG00000108349	CASC3
ENSCSAG00000002778	ENSCSAT00000000797	1128	-0.333822	3.24393	0.150414	0.192937	ENSG00000104808	DHDH
ENSCSAG00000002780	ENSCSAT00000000796	3992	0.612405	1.57939	0.019178	0.0302154	ENSG00000108352	RAPGEFL1
ENSCSAG00000002783	ENSCSAT00000000799	1263	-0.766412	3.45533	0.0300544	0.0451748	ENSG00000171475	WIPF2
ENSCSAG00000002784	ENSCSAT00000000801	4561	-1.94748	6.64588	1.72955e-08	1.42444e-07	ENSG00000094804	CDC6
ENSCSAG00000002785	ENSCSAT00000000802	4851	-0.749838	5.33164	5.28808e-06	1.94842e-05	ENSG00000048028	USP28
ENSCSAG00000002786	ENSCSAT00000000804	3409	-0.38291	5.47207	0.00161931	0.0032625	ENSG00000131759	RARA
ENSCSAG00000002787	ENSCSAT00000000806	1936	0.132056	3.44546	0.37871	0.437224	ENSG00000158805	ZNF276
ENSCSAG00000002789	ENSCSAT00000000798	3673	0.523888	6.93536	2.55255e-05	7.78462e-05	ENSG00000104805	NUCB1
ENSCSAG00000002790	ENSCSAT00000000809	6375	-2.7734	8.96896	4.92264e-11	1.32479e-09	ENSG00000131747	TOP2A
ENSCSAG00000002794	ENSCSAT00000000805	2395	-0.964392	5.33291	1.57381e-08	1.32758e-07	ENSG00000086827	ZW10
ENSCSAG00000002795	ENSCSAT00000000813	2641	-0.199081	6.22213	0.109566	0.145286	ENSG00000087074	PPP1R15A
ENSCSAG00000002796	ENSCSAT00000000808	2132	0.590476	5.01449	4.9838e-06	1.84986e-05	ENSG00000075399	VPS9D1
ENSCSAG00000002798	ENSCSAT00000000817	5693	0.615676	4.82206	0.000429731	0.000979836	ENSG00000158792	SPATA2L
ENSCSAG00000002799	ENSCSAT00000000819	981	0.414194	4.072	0.0014414	0.00293988	ENSG00000185324	CDK10
ENSCSAG00000002801	ENSCSAT00000000820	2864	0.0607706	2.2716	0.787371	0.823748	ENSG00000167523	SPATA33
ENSCSAG00000002802	ENSCSAT00000000823	2561	0.223717	6.56025	0.0958838	0.128939	ENSG00000131165	CHMP1A
ENSCSAG00000002804	ENSCSAT00000000815	2261	-0.427759	2.4422	0.0107568	0.0180057	ENSG00000105559	PLEKHA4
ENSCSAG00000002805	ENSCSAT00000000822	1628	7.44409	0.698045	5.0939e-10	8.3796e-09	ENSG00000015413	DPEP1
ENSCSAG00000002806	ENSCSAT00000000821	3893	-0.648173	7.98947	7.03069e-06	2.50246e-05	ENSG00000073584	SMARCE1
ENSCSAG00000002808	ENSCSAT00000000826	1449	0.873312	1.59727	0.00421329	0.00772468	ENSG00000087076	HSD17B14
ENSCSAG00000002809	ENSCSAT00000000827	1847	-0.963095	5.43996	4.42592e-06	1.67092e-05	ENSG00000105552	BCAT2
ENSCSAG00000002811	ENSCSAT00000000829	3059	-3.02271	4.03958	5.0759e-11	1.35157e-09	ENSG00000213424	KRT222
ENSCSAG00000002812	ENSCSAT00000000828	5418	-0.725438	5.10244	6.10414e-06	2.21086e-05	ENSG00000149292	TTC12
ENSCSAG00000002814	ENSCSAT00000000833	8332	-1.05023	6.8362	2.42211e-05	7.42829e-05	ENSG00000149294	NCAM1
ENSCSAG00000002816	ENSCSAT00000000834	1699	0.41807	2.93331	0.120514	0.158168	ENSG00000150787	PTS
ENSCSAG00000002817	ENSCSAT00000000835	3698	-1.81558	0.32349	0.000206919	0.000506536	ENSG00000105538	RASIP1
ENSCSAG00000002818	ENSCSAT00000000838	1740	-0.138717	-0.0917135	0.742155	0.783552	ENSG00000197580	BCO2
ENSCSAG00000002819	ENSCSAT00000000837	4994	0.788985	3.40259	0.000159976	0.000400754	ENSG00000150782	IL18
ENSCSAG00000002821	ENSCSAT00000000840,ENSCSAT00000000841	419.5	-0.855696	3.94823	8.34218e-05	0.00022441	ENSG00000255292	NA
ENSCSAG00000002822	ENSCSAT00000000824	1410	-3.61724	0.935653	1.11556e-06	5.0019e-06	ENSG00000178773	CPNE7
ENSCSAG00000002824	ENSCSAT00000000843	294	0.826855	4.00583	0.00944143	0.016033	ENSG00000150779	TIMM8B
ENSCSAG00000002825	ENSCSAT00000000844	1515	-0.375861	4.34275	0.00408729	0.0075112	ENSG00000150776	NKAPD1
ENSCSAG00000002827	ENSCSAT00000000845	3191	0.51668	2.18483	0.00315649	0.00595746	ENSG00000150773	PIH1D2
ENSCSAG00000002829	ENSCSAT00000000848	2122	2.04039	3.95778	1.48584e-08	1.27163e-07	ENSG00000063180	CA11
ENSCSAG00000002831	ENSCSAT00000000849	1417	1.06911	1.4981	0.00122781	0.0025447	ENSG00000105516	DBP
ENSCSAG00000002832	ENSCSAT00000000851	2073	0.745131	4.0557	6.96233e-06	2.48234e-05	ENSG00000063176	SPHK2
ENSCSAG00000002833	ENSCSAT00000000853	1395	-2.82462	0.382087	6.07509e-07	2.92535e-06	ENSG00000173908	KRT28
ENSCSAG00000002835	ENSCSAT00000000855	2698	-0.0299937	5.07917	0.877111	0.899733	ENSG00000186395	KRT10
ENSCSAG00000002837	ENSCSAT00000000800	7389	-0.330771	3.85586	0.223659	0.273944	ENSG00000076555	ACACB
ENSCSAG00000002840	ENSCSAT00000000857	4341	0.7974	3.77945	4.61755e-05	0.000131744	ENSG00000142235	NA
ENSCSAG00000002842	ENSCSAT00000000862	5391	0.389475	5.26092	0.00145431	0.00296428	ENSG00000105443	CYTH2
ENSCSAG00000002843	ENSCSAT00000000852	2400	-0.397746	6.03679	3.25555e-05	9.67732e-05	ENSG00000197912	SPG7
ENSCSAG00000002845	ENSCSAT00000000863	1311	-1.50736	0.411141	0.000240856	0.000578792	ENSG00000182324	KCNJ14
ENSCSAG00000002846	ENSCSAT00000000850	4486	-1.25038	6.27191	5.47551e-10	8.86808e-09	ENSG00000150768	DLAT
ENSCSAG00000002847	ENSCSAT00000000864	1697	-1.16498	4.57106	1.0998e-06	4.94006e-06	ENSG00000105447	GRWD1
ENSCSAG00000002850	ENSCSAT00000000868	2160	-1.4093	5.87198	8.43245e-09	8.10237e-08	ENSG00000076248	UNG
ENSCSAG00000002853	ENSCSAT00000000873	5245	0.205261	4.33056	0.181011	0.227059	ENSG00000189046	ALKBH2
ENSCSAG00000002854	ENSCSAT00000000874	10777	-0.739273	7.56381	4.11493e-07	2.08871e-06	ENSG00000167522	ANKRD11
ENSCSAG00000002855	ENSCSAT00000000875	1599	0.133195	3.06005	0.374329	0.433002	ENSG00000135093	USP30
ENSCSAG00000002857	ENSCSAT00000000878	2043	-0.938119	4.05813	0.0104254	0.0175192	ENSG00000170100	ZNF778
ENSCSAG00000002858	ENSCSAT00000000881	7045	1.12726	5.5537	4.55303e-08	3.14752e-07	ENSG00000150764	DIXDC1
ENSCSAG00000002861	ENSCSAT00000000885	1425	2.56513	2.93821	1.77961e-07	1.00749e-06	ENSG00000149300	C11orf52
ENSCSAG00000002863	ENSCSAT00000000890	2228	0.189646	7.7206	0.147081	0.189203	ENSG00000105438	KDELR1
ENSCSAG00000002867	ENSCSAT00000000892	2235	3.55809	6.91987	3.49412e-06	1.3537e-05	ENSG00000109846	CRYAB
ENSCSAG00000002869	ENSCSAT00000000893	5243	0.054431	8.62004	0.397545	0.456121	ENSG00000110880	CORO1C
ENSCSAG00000002870	ENSCSAT00000000894	1952	-0.0545323	4.30537	0.659117	0.707652	ENSG00000176715	ACSF3
ENSCSAG00000002871	ENSCSAT00000000896	3101	0.326203	3.02204	0.0290162	0.0437944	ENSG00000161558	TMEM143
ENSCSAG00000002872	ENSCSAT00000000901	1269	0.0903361	1.91763	0.607406	0.660028	ENSG00000110876	SELPLG
ENSCSAG00000002873	ENSCSAT00000000897	1172	-0.0578487	6.07157	0.761912	0.801582	ENSG00000142227	EMP3
ENSCSAG00000002874	ENSCSAT00000000895	753	0.586793	2.34927	0.0109201	0.0182481	ENSG00000137720	C11orf1
ENSCSAG00000002875	ENSCSAT00000000898	4566	-1.21145	2.4082	5.12597e-06	1.89647e-05	ENSG00000129993	CBFA2T3
ENSCSAG00000002876	ENSCSAT00000000899	1231	1.7165	6.70714	2.30805e-07	1.2656e-06	ENSG00000136003	ISCU
ENSCSAG00000002878	ENSCSAT00000000903	1875	0.0334817	3.56019	0.778893	0.816373	ENSG00000255561	FDXACB1
ENSCSAG00000002880	ENSCSAT00000000908	5056	-0.87574	6.34418	1.21108e-07	7.2308e-07	ENSG00000075856	SART3
ENSCSAG00000002882	ENSCSAT00000000910	5213	-0.196361	3.8826	0.0970389	0.130311	ENSG00000258529	NA
ENSCSAG00000002883	ENSCSAT00000000909	3342	0.282272	4.08358	0.13044	0.169863	ENSG00000198855	FICD
ENSCSAG00000002885	ENSCSAT00000000913	462	0.4458	3.66645	0.0042177	0.00773051	ENSG00000167515	TRAPPC2L
ENSCSAG00000002886	ENSCSAT00000000907	1239	-0.0681253	1.32885	0.743353	0.784685	ENSG00000105483	CARD8
ENSCSAG00000002887	ENSCSAT00000000914	5622	-0.431002	5.71119	0.000271491	0.000646108	ENSG00000137713	PPP2R1B
ENSCSAG00000002888	ENSCSAT00000000915	2242	-1.62997	0.942335	0.00157559	0.0031872	ENSG00000075035	WSCD2
ENSCSAG00000002889	ENSCSAT00000000916	2702	1.81283	5.67216	2.3772e-11	7.6254e-10	ENSG00000141012	GALNS
ENSCSAG00000002891	ENSCSAT00000000918	2000	0.625932	2.15513	0.00114862	0.00239242	ENSG00000105483	CARD8
ENSCSAG00000002892	ENSCSAT00000000920	2908	1.80547	5.20399	0.00012607	0.000323952	ENSG00000170145	SIK2
ENSCSAG00000002893	ENSCSAT00000000919	3893	-0.322139	5.40161	0.0747129	0.103247	ENSG00000198931	APRT
ENSCSAG00000002895	ENSCSAT00000000922	1890	-0.382689	2.83558	0.0201081	0.0314757	ENSG00000185453	ZSWIM9
ENSCSAG00000002896	ENSCSAT00000000924	2711	0.19738	4.13635	0.139764	0.180753	ENSG00000110851	PRDM4
ENSCSAG00000002897	ENSCSAT00000000926	6695	-0.898955	6.47845	6.68489e-09	6.64681e-08	ENSG00000105486	LIG1
ENSCSAG00000002899	ENSCSAT00000000929	4322	-0.442689	5.36704	0.0184893	0.0292884	ENSG00000109536	FRG1
ENSCSAG00000002900	ENSCSAT00000000923	1656	-1.66022	4.68778	2.05614e-09	2.54096e-08	ENSG00000167513	CDT1
ENSCSAG00000002901	ENSCSAT00000000921	1149	1.72204	7.01223	8.92965e-09	8.50803e-08	ENSG00000204381	LAYN
ENSCSAG00000002903	ENSCSAT00000000931	2248	3.57059	0.907918	2.20957e-09	2.69873e-08	ENSG00000105499	PLA2G4C
ENSCSAG00000002908	ENSCSAT00000000938	663	0.721048	0.786727	0.0243055	0.0373602	ENSG00000137707	BTG4
ENSCSAG00000002910	ENSCSAT00000000939	13575	0.923606	9.60246	0.0353534	0.0523778	ENSG00000083857	FAT1
ENSCSAG00000002914	ENSCSAT00000000925	1587	-0.708433	6.29094	5.4347e-06	1.99368e-05	ENSG00000136045	PWP1
ENSCSAG00000002915	ENSCSAT00000000942	1394	-0.809639	2.15941	0.0111629	0.018597	ENSG00000214290	COLCA2
ENSCSAG00000002923	ENSCSAT00000000953	3936	1.74717	3.67709	4.58783e-09	4.9451e-08	ENSG00000151136	BTBD11
ENSCSAG00000002924	ENSCSAT00000000950	4204	0.254255	5.40721	0.175857	0.221504	ENSG00000137714	FDX1
ENSCSAG00000002926	ENSCSAT00000000954	735	0.496519	6.36419	0.0626539	0.0879225	ENSG00000178980	SELENOW
ENSCSAG00000002927	ENSCSAT00000000957	3440	0.382443	5.11533	0.000539203	0.00120282	ENSG00000008405	CRY1
ENSCSAG00000002928	ENSCSAT00000000958	2791	-0.402572	7.15599	0.0193004	0.0303893	ENSG00000105373	NOP53
ENSCSAG00000002930	ENSCSAT00000000961	4089	-2.97897	5.05809	4.58302e-13	3.78943e-11	ENSG00000024422	EHD2
ENSCSAG00000002931	ENSCSAT00000000959	538	-0.308345	3.41974	0.00486988	0.00878242	ENSG00000151135	TMEM263
ENSCSAG00000002933	ENSCSAT00000000960	5239	-0.401772	3.01546	0.0916903	0.123963	ENSG00000063169	BICRA
ENSCSAG00000002935	ENSCSAT00000000964	6238	1.11512	5.22663	8.39801e-08	5.28788e-07	ENSG00000145476	CYP4V2
ENSCSAG00000002938	ENSCSAT00000000956	2762	-0.221888	6.66616	0.00445423	0.008112	ENSG00000137710	RDX
ENSCSAG00000002939	ENSCSAT00000000968	1966	0.253678	6.50175	0.057649	0.0815731	ENSG00000105402	NAPA
ENSCSAG00000002940	ENSCSAT00000000970	5043	-1.04734	4.39514	1.17221e-08	1.04856e-07	ENSG00000109794	FAM149A
ENSCSAG00000002942	ENSCSAT00000000969	5250	0.248874	5.63907	0.0461317	0.0667568	ENSG00000164342	TLR3
ENSCSAG00000002944	ENSCSAT00000000971	2553	-1.0212	3.69154	5.6141e-06	2.0523e-05	ENSG00000118162	KPTN
ENSCSAG00000002945	ENSCSAT00000000973	2710	-0.077264	3.31815	0.804772	0.839017	ENSG00000149289	ZC3H12C
ENSCSAG00000002946	ENSCSAT00000000974	5489	0.445869	2.84679	0.0851282	0.116003	ENSG00000118160	SLC8A2
ENSCSAG00000002947	ENSCSAT00000000976	2365	-0.167076	3.86261	0.328847	0.385285	ENSG00000111785	RIC8B
ENSCSAG00000002948	ENSCSAT00000000975	2731	-0.585259	5.20311	5.42873e-05	0.000152534	ENSG00000178105	DDX10
ENSCSAG00000002950	ENSCSAT00000000978	2548	1.40959	4.83924	1.77906e-09	2.26079e-08	ENSG00000105419	MEIS3
ENSCSAG00000002951	ENSCSAT00000000980	10783	-1.4046	4.70484	1.75127e-06	7.37351e-06	ENSG00000110723	EXPH5
ENSCSAG00000002956	ENSCSAT00000000982	1524	-0.946059	6.05239	0.00338107	0.00633189	ENSG00000178202	KDELC2
ENSCSAG00000002957	ENSCSAT00000000985	3054	-0.687114	5.0805	6.11295e-05	0.000169298	ENSG00000013503	POLR3B
ENSCSAG00000002958	ENSCSAT00000000987	3678	1.45137	2.48332	1.07263e-05	3.62486e-05	ENSG00000168491	CCDC110
ENSCSAG00000002959	ENSCSAT00000000989	4771	1.3406	3.33114	2.25642e-06	9.22532e-06	ENSG00000166046	TCP11L2
ENSCSAG00000002960	ENSCSAT00000000991	3678	-0.852599	6.79365	3.92134e-09	4.3231e-08	ENSG00000136026	NA
ENSCSAG00000002962	ENSCSAT00000000992	5971	-1.63497	6.11263	5.75342e-11	1.48174e-09	ENSG00000074590	NUAK1
ENSCSAG00000002964	ENSCSAT00000000993	896	0.449459	8.69374	0.0425669	0.0620628	NA	NA
ENSCSAG00000002965	ENSCSAT00000000979	3751	-0.0948194	4.47902	0.253421	0.306191	ENSG00000134815	DHX34
ENSCSAG00000002966	ENSCSAT00000000995	189	0.218767	1.88612	0.265691	0.319266	ENSG00000235162	C12orf75
ENSCSAG00000002968	ENSCSAT00000000994	3480	0.132071	4.90795	0.20535	0.25397	ENSG00000109775	UFSP2
ENSCSAG00000002969	ENSCSAT00000000998	3433	0.989209	1.89889	0.00028583	0.0006769	ENSG00000186352	ANKRD37
ENSCSAG00000002970	ENSCSAT00000000997	3130	-0.158613	6.50794	0.0430743	0.0627225	ENSG00000136044	APPL2
ENSCSAG00000002971	ENSCSAT00000000996	14256	0.432472	6.91689	0.0276515	0.0419919	ENSG00000149311	ATM
ENSCSAG00000002972	ENSCSAT00000001000	5303	0.770785	2.60172	0.000567238	0.00125955	ENSG00000109771	LRP2BP
ENSCSAG00000002973	ENSCSAT00000000999	2826	-4.23967	2.86192	4.13582e-09	4.51991e-08	ENSG00000197405	C5AR1
ENSCSAG00000002974	ENSCSAT00000001002	4297	0.373984	5.58231	0.00213191	0.00417806	ENSG00000105321	CCDC9
ENSCSAG00000002975	ENSCSAT00000001004	2586	0.232964	4.28961	0.0182056	0.0288644	ENSG00000109762	SNX25
ENSCSAG00000002976	ENSCSAT00000001005	4373	-0.477625	5.23281	0.0466281	0.0673744	ENSG00000149308	NPAT
ENSCSAG00000002977	ENSCSAT00000001007	5334	0.32623	6.1626	0.000267162	0.000636892	ENSG00000164323	CFAP97
ENSCSAG00000002978	ENSCSAT00000001003	8598	0.634229	9.05142	6.06957e-06	2.19897e-05	ENSG00000136051	WASHC4
ENSCSAG00000002980	ENSCSAT00000001008	3246	0.598036	4.59726	0.000808723	0.00173655	ENSG00000151729	SLC25A4
ENSCSAG00000002981	ENSCSAT00000001006	852	1.61681	2.43984	9.90302e-08	6.12506e-07	NA	NA
ENSCSAG00000002984	ENSCSAT00000001015	2408	-1.03577	7.42008	9.04919e-09	8.57802e-08	ENSG00000142230	SAE1
ENSCSAG00000002986	ENSCSAT00000001013	2773	-0.84276	2.95325	0.0231213	0.0356988	ENSG00000136010	ALDH1L2
ENSCSAG00000002988	ENSCSAT00000000932	7602	-0.876365	7.01264	8.0095e-05	0.000216062	ENSG00000103335	PIEZO1
ENSCSAG00000002989	ENSCSAT00000001017	6354	-0.257938	5.7427	0.0376026	0.0553579	ENSG00000130749	NA
ENSCSAG00000002990	ENSCSAT00000001019	4312	-1.2594	5.243	1.69933e-09	2.18376e-08	ENSG00000151726	ACSL1
ENSCSAG00000002991	ENSCSAT00000001018	586	-0.215222	2.69877	0.263841	0.317346	ENSG00000151131	C12orf45
ENSCSAG00000002992	ENSCSAT00000001016	1203	-2.63016	1.45437	4.09149e-06	1.56345e-05	ENSG00000171345	KRT19
ENSCSAG00000002993	ENSCSAT00000001022	567	0.62092	3.201	0.0199116	0.0312148	ENSG00000130748	TMEM160
ENSCSAG00000002994	ENSCSAT00000001021	1269	-1.29178	4.89461	1.58341e-10	3.27748e-09	ENSG00000151725	CENPU
ENSCSAG00000002995	ENSCSAT00000001020	2107	1.15891	3.61479	2.56314e-06	1.03149e-05	ENSG00000136052	SLC41A2
ENSCSAG00000002996	ENSCSAT00000001009	1290	0.0382503	6.1162	0.831558	0.862082	ENSG00000075239	ACAT1
ENSCSAG00000002998	ENSCSAT00000001025	5975	-0.593396	4.26563	3.98018e-05	0.0001155	ENSG00000164306	PRIMPOL
ENSCSAG00000002999	ENSCSAT00000001026	1056	-0.484362	1.75112	0.0528537	0.0753306	ENSG00000171310	CHST11
ENSCSAG00000003002	ENSCSAT00000001027	966	-0.0288333	4.89447	0.768738	0.807548	ENSG00000164305	CASP3
ENSCSAG00000003003	ENSCSAT00000001029	2340	0.524042	5.71411	0.00917854	0.0156224	ENSG00000166266	CUL5
ENSCSAG00000003004	ENSCSAT00000001031	4036	0.161657	9.09064	0.12347	0.161694	ENSG00000198431	TXNRD1
ENSCSAG00000003007	ENSCSAT00000001033	1947	-0.755331	8.08929	0.00021247	0.000518107	ENSG00000173812	EIF1
ENSCSAG00000003008	ENSCSAT00000001035	735	-0.724241	1.49283	0.00130422	0.00268713	ENSG00000179331	RAB39A
ENSCSAG00000003009	ENSCSAT00000001036	4391	-0.9757	4.74254	1.18512e-07	7.10281e-07	ENSG00000120837	NFYB
ENSCSAG00000003010	ENSCSAT00000001034	4939	0.140679	5.81164	0.119515	0.156972	ENSG00000168310	IRF2
ENSCSAG00000003013	ENSCSAT00000001037	3733	-0.429081	5.31954	6.38823e-05	0.000176262	ENSG00000110660	SLC35F2
ENSCSAG00000003014	ENSCSAT00000001041	2781	0.824438	2.77574	0.0199562	0.0312652	ENSG00000173320	STOX2
ENSCSAG00000003015	ENSCSAT00000001043	9371	-0.130436	7.61083	0.440733	0.499201	ENSG00000160007	ARHGAP35
ENSCSAG00000003016	ENSCSAT00000001044	1945	-0.677882	4.02096	0.000172738	0.000428962	ENSG00000105281	SLC1A5
ENSCSAG00000003017	ENSCSAT00000001045	3482	-0.0302435	3.41524	0.823901	0.85591	ENSG00000173801	JUP
ENSCSAG00000003019	ENSCSAT00000001046	4550	0.176514	6.05413	0.0681969	0.0950288	ENSG00000168538	TRAPPC11
ENSCSAG00000003021	ENSCSAT00000001050	2364	-0.863128	6.11535	1.29447e-06	5.67059e-06	ENSG00000141696	P3H4
ENSCSAG00000003022	ENSCSAT00000001048	2390	-0.0940923	6.68856	0.28055	0.334213	ENSG00000090372	STRN4
ENSCSAG00000003023	ENSCSAT00000001049	1514	-0.675624	2.81943	0.00174319	0.00348748	ENSG00000174177	CTU2
ENSCSAG00000003024	ENSCSAT00000001051	754	0.289034	3.52626	0.0189507	0.0299174	ENSG00000182552	RWDD4
ENSCSAG00000003025	ENSCSAT00000001056	1604	0.895441	4.90015	6.4658e-06	2.32576e-05	ENSG00000168556	ING2
ENSCSAG00000003026	ENSCSAT00000001055	3356	-1.87231	8.20152	1.36596e-12	8.29463e-11	ENSG00000141756	FKBP10
ENSCSAG00000003027	ENSCSAT00000001053	1992	-0.447705	4.11552	0.0308628	0.0463035	ENSG00000137760	ALKBH8
ENSCSAG00000003028	ENSCSAT00000001057	4057	0.068617	4.84209	0.454292	0.512296	ENSG00000105287	PRKD2
ENSCSAG00000003030	ENSCSAT00000001058	4859	0.147681	4.56962	0.195743	0.243429	ENSG00000168564	CDKN2AIP
ENSCSAG00000003031	ENSCSAT00000001060	2406	-0.401531	5.9603	0.00527577	0.00943856	ENSG00000141698	NT5C3B
ENSCSAG00000003032	ENSCSAT00000001059	2676	0.0896218	5.23863	0.460982	0.518862	ENSG00000152404	CWF19L2
ENSCSAG00000003033	ENSCSAT00000001039	2379	-0.69202	3.21257	0.000339221	0.000789506	ENSG00000111727	HCFC2
ENSCSAG00000003034	ENSCSAT00000001062	3587	-2.39148	6.81762	2.35271e-06	9.57851e-06	ENSG00000151718	WWC2
ENSCSAG00000003037	ENSCSAT00000001064	1494	3.29904	0.818203	1.56199e-08	1.32196e-07	ENSG00000152402	GUCY1A2
ENSCSAG00000003038	ENSCSAT00000001052	1167	0.0559206	3.27588	0.663653	0.711793	ENSG00000158717	RNF166
ENSCSAG00000003039	ENSCSAT00000001066	1956	0.134907	6.18174	0.104374	0.139254	ENSG00000129187	DCTD
ENSCSAG00000003041	ENSCSAT00000001067	2081	-0.887842	3.17543	0.000725085	0.00157608	ENSG00000178502	KLHL11
ENSCSAG00000003042	ENSCSAT00000001068	3841	0.244006	6.62731	0.00322893	0.00607867	ENSG00000149313	AASDHPPT
ENSCSAG00000003044	ENSCSAT00000001071	5826	0.320835	3.06452	0.0621049	0.0872495	ENSG00000182359	KBTBD3
ENSCSAG00000003045	ENSCSAT00000001070	10375	-2.94506	7.69328	1.14476e-08	1.0284e-07	ENSG00000218336	TENM3
ENSCSAG00000003046	ENSCSAT00000001073	4541	-1.4035	4.13104	6.30915e-08	4.15584e-07	ENSG00000120820	GLT8D2
ENSCSAG00000003048	ENSCSAT00000001075	1495	0.229105	4.2841	0.020855	0.032499	ENSG00000170903	MSANTD4
ENSCSAG00000003049	ENSCSAT00000001074	2700	-1.60653	8.28476	7.76581e-06	2.73224e-05	ENSG00000131473	ACLY
ENSCSAG00000003050	ENSCSAT00000001076	2739	-0.330839	8.00724	0.0015783	0.00319164	ENSG00000160014	CALM3
ENSCSAG00000003052	ENSCSAT00000001077	5650	0.0260903	5.01642	0.792926	0.828594	ENSG00000139372	TDG
ENSCSAG00000003053	ENSCSAT00000001081	4071	-8.2749	3.3472	1.31047e-13	1.49928e-11	ENSG00000182013	PNMA8A
ENSCSAG00000003054	ENSCSAT00000001079	1942	0.190629	6.28515	0.504979	0.561346	ENSG00000167508	MVD
ENSCSAG00000003055	ENSCSAT00000001080	1393	-1.06671	1.236	0.00268636	0.00514746	ENSG00000204815	TTC25
ENSCSAG00000003057	ENSCSAT00000001083	820	2.03753	7.78133	7.27657e-08	4.68867e-07	ENSG00000051523	CYBA
ENSCSAG00000003059	ENSCSAT00000001089	1419	-1.09473	6.25549	4.68432e-09	5.02755e-08	ENSG00000173786	CNP
ENSCSAG00000003060	ENSCSAT00000001088	5462	1.81285	5.28721	2.41521e-09	2.8854e-08	ENSG00000038002	AGA
ENSCSAG00000003061	ENSCSAT00000001087	2105	-0.573413	6.37824	1.64335e-05	5.26742e-05	ENSG00000011485	PPP5C
ENSCSAG00000003064	ENSCSAT00000001093	2299	-1.1968	3.69548	1.9384e-06	8.08289e-06	ENSG00000109674	NEIL3
ENSCSAG00000003065	ENSCSAT00000001091	1834	-0.849376	6.42229	1.57249e-05	5.05836e-05	ENSG00000168259	DNAJC7
ENSCSAG00000003069	ENSCSAT00000001098	708	-0.249286	4.94447	0.065725	0.0917813	ENSG00000168256	NKIRAS2
ENSCSAG00000003070	ENSCSAT00000001099	2456	-3.0632	1.58221	4.36916e-10	7.40049e-09	ENSG00000150630	VEGFC
ENSCSAG00000003073	ENSCSAT00000001102	2837	7.80075	-0.204905	2.88392e-07	1.53127e-06	ENSG00000137752	CASP1
ENSCSAG00000003074	ENSCSAT00000001097	1275	-2.22485	-0.0411604	0.000296391	0.00069946	ENSG00000187595	ZNF385C
ENSCSAG00000003075	ENSCSAT00000001101	624	0.381889	5.45043	0.00866755	0.0148189	ENSG00000129128	SPCS3
ENSCSAG00000003078	ENSCSAT00000001104	1740	-1.48241	0.395759	8.88997e-05	0.000237469	ENSG00000267221	C17orf113
ENSCSAG00000003080	ENSCSAT00000001109	1513	1.75227	3.55204	5.03887e-10	8.31083e-09	ENSG00000196954	CASP4
ENSCSAG00000003082	ENSCSAT00000001111	2763	-0.0293272	4.24055	0.827147	0.85843	ENSG00000108771	DHX58
ENSCSAG00000003085	ENSCSAT00000001116	4669	3.39089	3.48746	5.71632e-13	4.49017e-11	ENSG00000170962	PDGFD
ENSCSAG00000003086	ENSCSAT00000001115	7240	-1.72209	3.16286	1.86609e-07	1.05218e-06	ENSG00000150627	WDR17
ENSCSAG00000003090	ENSCSAT00000001124	4564	3.62703	3.0494	2.14703e-13	2.19043e-11	ENSG00000164120	HPGD
ENSCSAG00000003091	ENSCSAT00000001123	5999	-0.880857	3.87835	2.85656e-05	8.5991e-05	ENSG00000164118	CEP44
ENSCSAG00000003092	ENSCSAT00000001122	3052	0.124875	4.82488	0.369544	0.428018	ENSG00000164117	FBXO8
ENSCSAG00000003095	ENSCSAT00000001092	3092	-0.794571	5.91677	0.000147323	0.000372526	ENSG00000158545	ZC3H18
ENSCSAG00000003097	ENSCSAT00000001113	2577	-0.787291	6.16622	5.34976e-06	1.96884e-05	ENSG00000108773	KAT2A
ENSCSAG00000003098	ENSCSAT00000001114	1539	-0.18983	3.25742	0.159273	0.202967	ENSG00000104983	CCDC61
ENSCSAG00000003099	ENSCSAT00000001129	1133	-0.668569	3.30056	0.00235456	0.00456668	ENSG00000164105	SAP30
ENSCSAG00000003100	ENSCSAT00000001127	1590	-2.21294	6.98363	3.16837e-11	9.39893e-10	ENSG00000164104	HMGB2
ENSCSAG00000003101	ENSCSAT00000001128	4209	-1.7731	5.79087	2.24226e-11	7.28185e-10	ENSG00000109586	GALNT7
ENSCSAG00000003104	ENSCSAT00000001133	2473	-0.209222	7.98523	0.0854548	0.116397	ENSG00000108774	RAB5C
ENSCSAG00000003105	ENSCSAT00000001132	1476	-2.14466	0.899378	1.16526e-06	5.17677e-06	ENSG00000104967	NOVA2
ENSCSAG00000003107	ENSCSAT00000001131	2990	0.242078	3.35319	0.0412351	0.0602959	ENSG00000179588	ZFPM1
ENSCSAG00000003108	ENSCSAT00000001138	1218	0.0583834	1.74229	0.721809	0.765673	ENSG00000176182	MYPOP
ENSCSAG00000003109	ENSCSAT00000001137	2211	1.31184	4.5024	1.87641e-09	2.36537e-08	ENSG00000109576	AADAT
ENSCSAG00000003110	ENSCSAT00000001139	1765	-3.23902	0.511828	8.87205e-08	5.54746e-07	ENSG00000170608	FOXA3
ENSCSAG00000003111	ENSCSAT00000001141	6260	2.7165	6.0531	7.68147e-14	1.06228e-11	ENSG00000198948	MFAP3L
ENSCSAG00000003112	ENSCSAT00000001142	11826	-2.24787	0.550245	4.25194e-06	1.6125e-05	ENSG00000225614	ZNF469
ENSCSAG00000003113	ENSCSAT00000001140	1171	-0.531358	5.0581	0.00281456	0.00537752	ENSG00000056050	HPF1
ENSCSAG00000003114	ENSCSAT00000001085	2559	-0.0531871	10.9303	0.646997	0.696126	ENSG00000166598	HSP90B1
[truncated: 10,713 more rows]

## Sheet: Sus & Adh Vs Con
Supplementary Table S6. Results of differentially expressed gene analysis with edgeR for the comparison of Sus & Adh against Con. Length: average ensembl transcript length per gene. LogFC: log2 of the fold-change. logCPM: log2 of the count per million. FDR: false discovery rate.
[truncated: 12,569 more rows]

[truncated: 1 more sheets: Sus Vs Adh ]
