# Supplementary material for: Vero cells gain renal tubule markers in low-calcium and magnesium chemically defined media
Source: Sci Rep. 2022 Apr 13;12:6180. doi: 10.1038/s41598-022-10221-z (PMC9008052; doi:10.1038/s41598-022-10221-z)
Supplement: Supplementary file 4 — Supplementary Table S8. [file 41598_2022_10221_MOESM4_ESM.xlsx]

## Sheet: Sheet2
Supplementary Table S8. Results of GSEA of the after p-value ranked gene list with human orthologue ids for biological process gene sets of the Gene Ontology database. Size refers to the original gene set size. Leading edge tag is defined as the percentage of gene hits before the maximum the enrichment score in the ranked gene list. Leading edge list is the percentage of genes in the ranked list …
Gene ontology term	Size	ES	NES	p-val	FDR q-val	Rank at max Enrichment score	Leading Edge	Group
GO_AEROBIC_RESPIRATION	69	0.51424	1.75652	0	0.0413898	2975	tags=46%, list=27%, signal=63%	B
GO_ALPHA_AMINO_ACID_CATABOLIC_PROCESS	52	0.541875	1.75936	0	0.0423597	2237	tags=44%, list=21%, signal=55%	Amino acid and lipid metabolism
GO_ALPHA_AMINO_ACID_METABOLIC_PROCESS	119	0.464758	1.72606	0	0.0479066	2226	tags=40%, list=20%, signal=50%	Amino acid and lipid metabolism
GO_ANION_TRANSMEMBRANE_TRANSPORT	153	0.453566	1.74825	0	0.0425353	2116	tags=37%, list=19%, signal=46%	Amino acid transport
GO_ANTIMICROBIAL_HUMORAL_RESPONSE	22	0.630973	1.72289	0.00718133	0.0489369	1125	tags=36%, list=10%, signal=40%	Inflammation
GO_ATP_HYDROLYSIS_COUPLED_CATION_TRANSMEMBRANE_TRANSPORT	43	0.593186	1.86198	0.00172117	0.0206296	2618	tags=44%, list=24%, signal=58%	Ion homeostasis and transport
GO_ATP_HYDROLYSIS_COUPLED_TRANSMEMBRANE_TRANSPORT	23	0.64435	1.76881	0	0.0397533	2294	tags=61%, list=21%, signal=77%	Ion homeostasis and transport
GO_AUTOPHAGOSOME_ORGANIZATION	81	0.502504	1.7629	0	0.0416587	2070	tags=35%, list=19%, signal=42%	Autophagy
GO_CELL_ACTIVATION_INVOLVED_IN_IMMUNE_RESPONSE	425	0.413755	1.75692	0	0.0417812	2252	tags=35%, list=21%, signal=42%	Inflammation
GO_CELLULAR_AMINO_ACID_CATABOLIC_PROCESS	61	0.517814	1.72963	0.00162866	0.0463869	2701	tags=51%, list=25%, signal=67%	Amino acid and lipid metabolism
GO_CELLULAR_ION_HOMEOSTASIS	320	0.435326	1.79984	0	0.0303317	2649	tags=43%, list=24%, signal=55%	Ion homeostasis and transport
GO_CELLULAR_IRON_ION_HOMEOSTASIS	44	0.601628	1.89892	0	0.0179609	1786	tags=43%, list=16%, signal=51%	Ion homeostasis and transport
GO_CELLULAR_LIPID_CATABOLIC_PROCESS	143	0.500147	1.89548	0	0.0170206	2689	tags=50%, list=25%, signal=65%	Amino acid and lipid metabolism
GO_CELLULAR_LIPID_METABOLIC_PROCESS	555	0.427856	1.84149	0	0.0228618	2555	tags=39%, list=23%, signal=48%	Amino acid and lipid metabolism
GO_CELLULAR_MONOVALENT_INORGANIC_CATION_HOMEOSTASIS	69	0.551681	1.89994	0	0.0183441	2649	tags=54%, list=24%, signal=70%	Ion homeostasis and transport
GO_CELLULAR_RESPONSE_TO_FLUID_SHEAR_STRESS	15	0.697803	1.72039	0.003663	0.0492646	807	tags=40%, list=7%, signal=43%	G
GO_CELLULAR_RESPONSE_TO_XENOBIOTIC_STIMULUS	82	0.51733	1.82225	0	0.0248328	1931	tags=39%, list=18%, signal=47%	Drug metabolism
GO_CELLULAR_TRANSITION_METAL_ION_HOMEOSTASIS	71	0.552723	1.93821	0	0.013427	2642	tags=49%, list=24%, signal=65%	Ion homeostasis and transport
GO_COFACTOR_TRANSPORT	32	0.590868	1.74832	0.00530973	0.0430546	2075	tags=50%, list=19%, signal=62%	E
GO_COLLAGEN_CATABOLIC_PROCESS	24	0.65035	1.82947	0.00176991	0.0250905	1023	tags=50%, list=9%, signal=55%	T
GO_COPII_COATED_VESICLE_BUDDING	60	0.564539	1.8943	0	0.0164828	1925	tags=27%, list=18%, signal=32%	Vesicle Transport
GO_DRUG_METABOLIC_PROCESS	188	0.466769	1.85561	0	0.021318	2268	tags=38%, list=21%, signal=47%	U
GO_ENDOPLASMIC_RETICULUM_TO_GOLGI_VESICLE_MEDIATED_TRANSPORT	165	0.45459	1.76101	0	0.0421094	2430	tags=30%, list=22%, signal=38%	Vesicle Transport
GO_ENDOSOME_ORGANIZATION	65	0.519298	1.78603	0.00169492	0.0339467	2953	tags=52%, list=27%, signal=71%	Vesicle Transport
GO_ENERGY_COUPLED_PROTON_TRANSMEMBRANE_TRANSPORT_AGAINST_ELECTROCHEMICAL_GRADIENT	25	0.668754	1.8974	0	0.0174233	2342	tags=64%, list=21%, signal=81%	Ion homeostasis and transport
GO_ESTABLISHMENT_OF_ENDOTHELIAL_BARRIER	30	0.599783	1.76389	0.00355872	0.0416842	886	tags=33%, list=8%, signal=36%	I
GO_EXCITATORY_SYNAPSE_ASSEMBLY	19	0.668318	1.73287	0.00357143	0.0451668	1272	tags=37%, list=12%, signal=42%	L
GO_FATTY_ACID_BETA_OXIDATION	60	0.604339	2.00826	0	0.00668105	2836	tags=55%, list=26%, signal=74%	Amino acid and lipid metabolism
GO_FATTY_ACID_CATABOLIC_PROCESS	85	0.55432	1.96328	0	0.00985131	2836	tags=53%, list=26%, signal=71%	Amino acid and lipid metabolism
GO_FATTY_ACID_METABOLIC_PROCESS	161	0.460226	1.79195	0	0.0325723	2396	tags=44%, list=22%, signal=56%	Amino acid and lipid metabolism
GO_GOLGI_VESICLE_BUDDING	68	0.531875	1.82272	0	0.0251857	2540	tags=32%, list=23%, signal=42%	Vesicle Transport
GO_HORMONE_BIOSYNTHETIC_PROCESS	43	0.559849	1.7428	0.00343053	0.0440936	1881	tags=37%, list=17%, signal=45%	Hormone level
GO_HORMONE_METABOLIC_PROCESS	111	0.524503	1.93486	0	0.012652	1582	tags=38%, list=14%, signal=44%	Hormone level
GO_HUMORAL_IMMUNE_RESPONSE	64	0.524253	1.75834	0	0.0417033	1511	tags=36%, list=14%, signal=41%	Inflammation
GO_HYPEROSMOTIC_RESPONSE	15	0.751027	1.87836	0	0.0180235	560	tags=27%, list=5%, signal=28%	J
GO_IMPORT_ACROSS_PLASMA_MEMBRANE	64	0.526755	1.79223	0	0.0329406	2096	tags=42%, list=19%, signal=52%	Ion homeostasis and transport
GO_INORGANIC_ANION_TRANSMEMBRANE_TRANSPORT	49	0.545941	1.77273	0	0.0384176	1569	tags=41%, list=14%, signal=47%	Amino acid transport
GO_INORGANIC_ION_IMPORT_ACROSS_PLASMA_MEMBRANE	43	0.585024	1.85894	0	0.0209383	1603	tags=42%, list=15%, signal=49%	Ion homeostasis and transport
GO_ION_HOMEOSTASIS	410	0.432208	1.83176	0	0.0252868	2157	tags=35%, list=20%, signal=42%	Ion homeostasis and transport
GO_IRON_ION_HOMEOSTASIS	61	0.548467	1.85162	0	0.0209277	1786	tags=38%, list=16%, signal=45%	Ion homeostasis and transport
GO_IRON_ION_TRANSPORT	51	0.648245	2.09736	0	0.00180678	2599	tags=59%, list=24%, signal=77%	Ion homeostasis and transport
GO_L_AMINO_ACID_TRANSPORT	39	0.572089	1.74337	0.00363636	0.0449414	1544	tags=36%, list=14%, signal=42%	Amino acid transport
GO_LEUKOCYTE_MEDIATED_IMMUNITY	448	0.448425	1.90631	0	0.0183259	2252	tags=37%, list=21%, signal=45%	Inflammation
GO_LIPID_CATABOLIC_PROCESS	196	0.47132	1.87694	0	0.0176519	2836	tags=50%, list=26%, signal=66%	Amino acid and lipid metabolism
GO_LIPID_MODIFICATION	172	0.478688	1.85344	0	0.0207908	3056	tags=48%, list=28%, signal=65%	Amino acid and lipid metabolism
GO_BASE_EXCISION_REPAIR	39	-0.519409	-1.69811	0.00789474	0.0382231	1723	tags=38%, list=16%, signal=46%	DNA repair
GO_LIPID_OXIDATION	76	0.572017	2.00122	0	0.00674084	2836	tags=54%, list=26%, signal=72%	Amino acid and lipid metabolism
GO_LOW_DENSITY_LIPOPROTEIN_RECEPTOR_PARTICLE_METABOLIC_PROCESS	16	0.68611	1.73344	0.0035524	0.0454595	1215	tags=44%, list=11%, signal=49%	P
GO_MACROAUTOPHAGY	248	0.4487	1.82978	0	0.0255901	2512	tags=37%, list=23%, signal=47%	Autophagy
GO_MEMBRANE_LIPID_METABOLIC_PROCESS	140	0.455238	1.7512	0	0.0429932	2529	tags=40%, list=23%, signal=51%	Amino acid and lipid metabolism
GO_METAL_ION_HOMEOSTASIS	312	0.417264	1.73775	0	0.0444848	2099	tags=33%, list=19%, signal=40%	Ion homeostasis and transport
GO_MODIFIED_AMINO_ACID_TRANSPORT	18	0.702835	1.86246	0	0.0212293	2017	tags=61%, list=18%, signal=75%	N
GO_MONOCARBOXYLIC_ACID_CATABOLIC_PROCESS	95	0.5542	2.01553	0	0.00675594	2836	tags=53%, list=26%, signal=70%	Amino acid and lipid metabolism
GO_MONOCARBOXYLIC_ACID_METABOLIC_PROCESS	287	0.4335	1.77993	0	0.0354698	2689	tags=45%, list=25%, signal=59%	Amino acid and lipid metabolism
GO_MONOVALENT_INORGANIC_CATION_HOMEOSTASIS	90	0.506544	1.80131	0	0.0302271	2363	tags=47%, list=22%, signal=59%	Ion homeostasis and transport
GO_MYELOID_LEUKOCYTE_ACTIVATION	385	0.439474	1.8496	0	0.0212121	2252	tags=38%, list=21%, signal=46%	Inflammation
GO_CELL_CYCLE_DNA_REPLICATION	59	-0.556814	-1.95088	0.00244499	0.00410083	2823	tags=61%, list=26%, signal=82%	DNA replication
GO_MYELOID_LEUKOCYTE_MEDIATED_IMMUNITY	353	0.456541	1.89409	0	0.0159054	2655	tags=44%, list=24%, signal=56%	Inflammation
GO_NEUTRAL_AMINO_ACID_TRANSPORT	26	0.672132	1.90039	0	0.0192014	1544	tags=46%, list=14%, signal=54%	Amino acid transport
GO_ORGANIC_ACID_CATABOLIC_PROCESS	181	0.550501	2.15194	0	0.0010494	2705	tags=52%, list=25%, signal=68%	Amino acid and lipid metabolism
GO_PEROXISOMAL_TRANSPORT	54	0.626208	2.09744	0	0.00240903	2396	tags=59%, list=22%, signal=76%	Peroxisome organization
GO_PEROXISOME_ORGANIZATION	62	0.633474	2.11043	0	0.00154855	2396	tags=60%, list=22%, signal=76%	Peroxisome organization
GO_CHONDROCYTE_DEVELOPMENT	28	-0.596871	-1.79169	0.00230415	0.0188315	1522	tags=39%, list=14%, signal=46%	Chondrocyte differentiation
GO_PH_REDUCTION	38	0.657291	1.98404	0	0.00842518	2294	tags=61%, list=21%, signal=76%	Ion homeostasis and transport
GO_PHAGOSOME_ACIDIFICATION	20	0.705796	1.88205	0	0.0183412	2512	tags=80%, list=23%, signal=104%	Ion homeostasis and transport
GO_POSITIVE_REGULATION_OF_INFLAMMATORY_RESPONSE	64	0.533699	1.8133	0	0.0277256	2184	tags=42%, list=20%, signal=52%	F
GO_CHROMATIN_DISASSEMBLY	17	-0.644957	-1.71197	0.00677201	0.0350572	1935	tags=59%, list=18%, signal=71%	Chromatin organization
GO_POSITIVE_REGULATION_OF_NITRIC_OXIDE_BIOSYNTHETIC_PROCESS	23	0.658577	1.80494	0	0.0292874	1127	tags=48%, list=10%, signal=53%	ROS regulation
GO_POSITIVE_REGULATION_OF_REACTIVE_OXYGEN_SPECIES_BIOSYNTHETIC_PROCESS	30	0.593676	1.73505	0.00353982	0.0451876	2074	tags=50%, list=19%, signal=62%	ROS regulation
GO_PROTEIN_DEGLYCOSYLATION	27	0.609573	1.74284	0	0.0446529	1556	tags=33%, list=14%, signal=39%	Protein deglycosylation
GO_PROTEIN_DEMANNOSYLATION	19	0.672179	1.78132	0.00175747	0.0355645	2661	tags=42%, list=24%, signal=56%	Protein deglycosylation
GO_REGULATION_OF_ANTIGEN_RECEPTOR_MEDIATED_SIGNALING_PATHWAY	27	0.645502	1.83662	0	0.023962	1263	tags=30%, list=12%, signal=33%	T-cell receptor mediated signaling
GO_REGULATION_OF_CALCINEURIN_MEDIATED_SIGNALING	26	0.606042	1.75422	0.00373134	0.0420785	2333	tags=54%, list=21%, signal=68%	M
GO_DNA_REPLICATION_CHECKPOINT	15	-0.645045	-1.67446	0.0206897	0.044065	1020	tags=47%, list=9%, signal=51%	Cell cycle
GO_REGULATION_OF_CYTOPLASMIC_TRANSPORT	21	0.66962	1.82716	0.0017762	0.0240361	2143	tags=48%, list=20%, signal=59%	Cytoplasmic transport
GO_REGULATION_OF_EARLY_ENDOSOME_TO_LATE_ENDOSOME_TRANSPORT	16	0.687027	1.7507	0.00177305	0.0426291	2143	tags=44%, list=20%, signal=54%	Cytoplasmic transport
GO_REGULATION_OF_HORMONE_LEVELS	276	0.424601	1.74048	0	0.0441997	1925	tags=31%, list=18%, signal=37%	Hormone level
GO_REGULATION_OF_HUMORAL_IMMUNE_RESPONSE	20	0.642402	1.74008	0.00176056	0.0438572	1037	tags=45%, list=10%, signal=50%	Inflammation
GO_REGULATION_OF_MACROAUTOPHAGY	144	0.469937	1.80572	0	0.0294785	2559	tags=40%, list=23%, signal=51%	Autophagy
GO_REGULATION_OF_MEMBRANE_DEPOLARIZATION	27	0.617777	1.78857	0.00350877	0.033389	2396	tags=52%, list=22%, signal=66%	Ion homeostasis and transport
GO_FEMALE_MEIOTIC_NUCLEAR_DIVISION	22	-0.607147	-1.72933	0.00240385	0.0302971	1372	tags=50%, list=13%, signal=57%	Cell cycle
GO_REGULATION_OF_PH	64	0.550844	1.87936	0	0.0183114	2649	tags=56%, list=24%, signal=74%	Ion homeostasis and transport
GO_REGULATION_OF_PROTEIN_OLIGOMERIZATION	27	0.610596	1.74183	0.00682594	0.0441733	2955	tags=59%, list=27%, signal=81%	K
GO_REGULATION_OF_T_CELL_RECEPTOR_SIGNALING_PATHWAY	19	0.734733	1.95796	0	0.0103517	1845	tags=47%, list=17%, signal=57%	T-cell receptor mediated signaling
GO_REGULATION_OF_VACUOLE_ORGANIZATION	35	0.579532	1.72061	0	0.0497254	2050	tags=43%, list=19%, signal=53%	Autophagy
GO_MATURATION_OF_5_8S_RRNA	26	-0.60248	-1.79894	0.00222222	0.017988	2143	tags=38%, list=20%, signal=48%	RNA metabolism
GO_RESPONSE_TO_INCREASED_OXYGEN_LEVELS	22	0.631621	1.75846	0.00358423	0.0422801	1467	tags=50%, list=13%, signal=58%	C
GO_MATURATION_OF_5_8S_RRNA_FROM_TRICISTRONIC_RRNA_TRANSCRIPT_SSU_RRNA_5_8S_RRNA_LSU_RRNA_	20	-0.656622	-1.82463	0.00224215	0.0145472	2143	tags=45%, list=20%, signal=56%	RNA metabolism
GO_SMALL_MOLECULE_CATABOLIC_PROCESS	280	0.479308	1.96439	0	0.0106526	2705	tags=45%, list=25%, signal=58%	Amino acid and lipid metabolism
GO_METAPHASE_ANAPHASE_TRANSITION_OF_CELL_CYCLE	49	-0.595248	-2.03203	0.00240385	0.00146803	1275	tags=45%, list=12%, signal=51%	Cell cycle
GO_ALTERNATIVE_MRNA_SPLICING_VIA_SPLICEOSOME	56	-0.545479	-1.93117	0	0.00501085	1975	tags=45%, list=18%, signal=54%	RNA metabolism
GO_ATP_DEPENDENT_CHROMATIN_REMODELING	56	-0.60122	-2.1527	0	0.000250024	2145	tags=54%, list=20%, signal=66%	Chromatin organization
GO_ATTACHMENT_OF_SPINDLE_MICROTUBULES_TO_KINETOCHORE	28	-0.649521	-1.9149	0	0.00603169	2278	tags=68%, list=21%, signal=86%	Cell cycle
GO_MRNA_CIS_SPLICING_VIA_SPLICEOSOME	27	-0.583053	-1.75835	0.00448431	0.0241963	3105	tags=59%, list=28%, signal=83%	RNA metabolism
GO_CELL_CYCLE_CHECKPOINT	190	-0.465023	-1.96658	0	0.00334687	2396	tags=40%, list=22%, signal=50%	Cell cycle
GO_MRNA_SPLICE_SITE_SELECTION	23	-0.621923	-1.77051	0.00462963	0.022334	2208	tags=57%, list=20%, signal=71%	RNA metabolism
GO_CELL_CYCLE_G1_S_PHASE_TRANSITION	213	-0.415863	-1.76788	0	0.0227545	2002	tags=33%, list=18%, signal=40%	Cell cycle
GO_CELL_CYCLE_G2_M_PHASE_TRANSITION	242	-0.389558	-1.67923	0	0.0426753	2189	tags=33%, list=20%, signal=40%	Cell cycle
GO_CELL_CYCLE_PHASE_TRANSITION	500	-0.386933	-1.7921	0	0.0189111	2004	tags=31%, list=18%, signal=36%	Cell cycle
GO_CELL_DIVISION	463	-0.392307	-1.80825	0	0.0164045	1957	tags=33%, list=18%, signal=39%	Cell cycle
GO_CELL_MIGRATION_INVOLVED_IN_SPROUTING_ANGIOGENESIS	42	-0.512978	-1.71147	0	0.0349635	2071	tags=50%, list=19%, signal=61%	O
GO_CENTRIOLE_ASSEMBLY	32	-0.693476	-2.14773	0	0.00027789	2102	tags=63%, list=19%, signal=77%	Centrosome organization
GO_CENTROMERE_COMPLEX_ASSEMBLY	36	-0.664956	-2.16582	0	0.000130529	2460	tags=72%, list=23%, signal=93%	Chromatin organization
GO_CENTROSOME_DUPLICATION	57	-0.537815	-1.89256	0	0.00747936	2102	tags=49%, list=19%, signal=61%	Centrosome organization
GO_NEGATIVE_REGULATION_OF_DNA_BIOSYNTHETIC_PROCESS	28	-0.555928	-1.69269	0.00224215	0.039227	2389	tags=50%, list=22%, signal=64%	RNA metabolism
GO_CHONDROCYTE_DIFFERENTIATION_INVOLVED_IN_ENDOCHONDRAL_BONE_MORPHOGENESIS	17	-0.728668	-1.8958	0	0.00742926	1180	tags=47%, list=11%, signal=53%	Chondrocyte differentiation
GO_CHROMATIN_ASSEMBLY	79	-0.586195	-2.23282	0	5.58526e-05	2359	tags=61%, list=22%, signal=77%	Chromatin organization
GO_CHROMATIN_ASSEMBLY_OR_DISASSEMBLY	103	-0.587885	-2.29249	0	0.000105499	2390	tags=60%, list=22%, signal=76%	Chromatin organization
GO_NEGATIVE_REGULATION_OF_DNA_METABOLIC_PROCESS	75	-0.451237	-1.66225	0.00257069	0.0482167	2281	tags=36%, list=21%, signal=45%	RNA metabolism
GO_CHROMATIN_ORGANIZATION	566	-0.390798	-1.8315	0	0.0136259	2393	tags=33%, list=22%, signal=41%	Chromatin organization
GO_CHROMATIN_REMODELING	123	-0.467449	-1.86909	0	0.00955418	2473	tags=46%, list=23%, signal=58%	Chromatin organization
GO_CHROMATIN_REMODELING_AT_CENTROMERE	29	-0.75262	-2.3042	0	0.000118687	2145	tags=79%, list=20%, signal=98%	Chromatin organization
GO_CHROMOSOME_CONDENSATION	29	-0.736319	-2.23305	0	5.93434e-05	1655	tags=69%, list=15%, signal=81%	Cell cycle
GO_CHROMOSOME_LOCALIZATION	60	-0.538898	-1.91424	0	0.00601202	2372	tags=58%, list=22%, signal=74%	Cell cycle
GO_CHROMOSOME_ORGANIZATION_INVOLVED_IN_MEIOTIC_CELL_CYCLE	32	-0.580171	-1.81828	0	0.015234	1625	tags=53%, list=15%, signal=62%	Cell cycle
GO_CHROMOSOME_SEGREGATION	245	-0.558702	-2.41609	0	0	2389	tags=53%, list=22%, signal=66%	Cell cycle
GO_CHROMOSOME_SEPARATION	74	-0.610657	-2.24747	0	6.78211e-05	2389	tags=57%, list=22%, signal=72%	Cell cycle
GO_CILIARY_BASAL_BODY_PLASMA_MEMBRANE_DOCKING	92	-0.523623	-1.99311	0	0.00222607	2941	tags=52%, list=27%, signal=71%	Cell cycle
GO_COVALENT_CHROMATIN_MODIFICATION	372	-0.37489	-1.69224	0	0.0391044	2797	tags=36%, list=26%, signal=46%	Chromatin organization
GO_DNA_CONFORMATION_CHANGE	197	-0.567652	-2.40983	0	0	2359	tags=51%, list=22%, signal=64%	Chromatin organization
GO_DNA_DEPENDENT_DNA_REPLICATION	133	-0.558864	-2.24793	0	7.30381e-05	2841	tags=61%, list=26%, signal=81%	DNA replication
GO_DNA_DEPENDENT_DNA_REPLICATION_MAINTENANCE_OF_FIDELITY	38	-0.60635	-1.99377	0	0.00227344	2841	tags=61%, list=26%, signal=82%	DNA replication/DNA repair
GO_DNA_GEOMETRIC_CHANGE	86	-0.58416	-2.1994	0	9.5585e-05	2332	tags=44%, list=21%, signal=56%	DNA replication
GO_DNA_INTEGRITY_CHECKPOINT	141	-0.473354	-1.92882	0	0.00511423	1624	tags=33%, list=15%, signal=38%	Cell cycle
GO_DNA_PACKAGING	110	-0.599722	-2.38103	0	0	2359	tags=60%, list=22%, signal=76%	Chromatin organization
GO_DNA_RECOMBINATION	205	-0.436932	-1.88072	0	0.00842318	2194	tags=38%, list=20%, signal=46%	DNA repair
GO_DNA_REPAIR	449	-0.432959	-1.99878	0	0.00221965	2036	tags=31%, list=19%, signal=37%	DNA repair
GO_DNA_REPLICATION	236	-0.534992	-2.29044	0	9.49495e-05	2218	tags=46%, list=20%, signal=57%	DNA replication
GO_NEGATIVE_REGULATION_OF_MRNA_SPLICING_VIA_SPLICEOSOME	17	-0.656105	-1.749	0.00436681	0.0254999	1497	tags=59%, list=14%, signal=68%	RNA metabolism
GO_DNA_REPLICATION_INDEPENDENT_NUCLEOSOME_ORGANIZATION	36	-0.69382	-2.22446	0	4.99734e-05	2580	tags=72%, list=24%, signal=94%	Chromatin organization
GO_DNA_REPLICATION_INITIATION	32	-0.705984	-2.22973	0	5.27497e-05	1783	tags=66%, list=16%, signal=78%	DNA replication
GO_DNA_TEMPLATED_TRANSCRIPTION_TERMINATION	68	-0.48705	-1.77972	0	0.0210564	2835	tags=41%, list=26%, signal=55%	A
GO_DOUBLE_STRAND_BREAK_REPAIR	191	-0.417751	-1.7624	0	0.0235729	2008	tags=33%, list=18%, signal=40%	DNA repair
GO_ESTABLISHMENT_OF_RNA_LOCALIZATION	163	-0.454799	-1.90287	0	0.00691946	3445	tags=53%, list=32%, signal=76%	Nuclear transport
GO_NEGATIVE_REGULATION_OF_TELOMERE_MAINTENANCE_VIA_TELOMERE_LENGTHENING	24	-0.577789	-1.70548	0.00457666	0.0362707	2118	tags=42%, list=19%, signal=52%	DNA repair
GO_HISTONE_EXCHANGE	35	-0.657011	-2.10905	0	0.000549534	2145	tags=66%, list=20%, signal=82%	Chromatin organization
GO_HOMOLOGOUS_CHROMOSOME_SEGREGATION	22	-0.641042	-1.86875	0	0.00943623	1732	tags=59%, list=16%, signal=70%	Cell cycle
GO_INTERSTRAND_CROSS_LINK_REPAIR	44	-0.612454	-2.03726	0	0.00149439	2145	tags=50%, list=20%, signal=62%	DNA repair
GO_KINETOCHORE_ORGANIZATION	19	-0.66397	-1.80868	0	0.0164751	1565	tags=63%, list=14%, signal=74%	Cell cycle
GO_NUCLEOTIDE_EXCISION_REPAIR_PREINCISION_COMPLEX_STABILIZATION	20	-0.604703	-1.68621	0.0091954	0.0410872	2254	tags=45%, list=21%, signal=57%	DNA replication
GO_POSITIVE_REGULATION_OF_CHROMOSOME_SEGREGATION	24	-0.59231	-1.69801	0.00240385	0.0379511	1664	tags=46%, list=15%, signal=54%	Cell cycle
GO_MEIOSIS_I_CELL_CYCLE_PROCESS	63	-0.584464	-2.06887	0	0.00104687	2209	tags=54%, list=20%, signal=67%	Cell cycle
GO_MEIOTIC_CELL_CYCLE	154	-0.559067	-2.28705	0	8.63177e-05	2209	tags=51%, list=20%, signal=63%	Cell cycle
GO_MEIOTIC_CELL_CYCLE_PROCESS	114	-0.568066	-2.2633	0	7.91246e-05	2209	tags=54%, list=20%, signal=66%	Cell cycle
GO_MEIOTIC_CHROMOSOME_SEGREGATION	49	-0.59461	-2.04135	0	0.001499	2172	tags=61%, list=20%, signal=76%	Cell cycle
GO_MEIOTIC_CHROMOSOME_SEPARATION	16	-0.742211	-1.98645	0	0.0025112	2172	tags=69%, list=20%, signal=86%	Cell cycle
GO_POSITIVE_REGULATION_OF_DOUBLE_STRAND_BREAK_REPAIR	28	-0.573581	-1.75785	0.0045977	0.0238723	2488	tags=46%, list=23%, signal=60%	DNA repair
GO_METAPHASE_PLATE_CONGRESSION	48	-0.595402	-2.026	0	0.00144243	2372	tags=65%, list=22%, signal=82%	Cell cycle
GO_MICROTUBULE_CYTOSKELETON_ORGANIZATION	423	-0.373917	-1.69457	0	0.038913	1842	tags=29%, list=17%, signal=34%	Centrosome organization
GO_MICROTUBULE_CYTOSKELETON_ORGANIZATION_INVOLVED_IN_MITOSIS	108	-0.534751	-2.08975	0	0.000690591	1811	tags=42%, list=17%, signal=49%	Centrosome organization
GO_MICROTUBULE_ORGANIZING_CENTER_ORGANIZATION	117	-0.446104	-1.77083	0	0.0224404	2110	tags=40%, list=19%, signal=49%	Centrosome organization
GO_MISMATCH_REPAIR	27	-0.647258	-1.91321	0	0.00600833	1612	tags=44%, list=15%, signal=52%	DNA repair
GO_MITOTIC_CELL_CYCLE_CHECKPOINT	145	-0.474702	-1.93886	0	0.00468091	1623	tags=34%, list=15%, signal=39%	Cell cycle
GO_MITOTIC_CHROMOSOME_CONDENSATION	17	-0.74679	-2.00705	0	0.001951	1655	tags=71%, list=15%, signal=83%	Cell cycle
GO_MITOTIC_DNA_INTEGRITY_CHECKPOINT	93	-0.461679	-1.78601	0	0.0197062	1623	tags=33%, list=15%, signal=39%	Cell cycle
GO_MITOTIC_METAPHASE_PLATE_CONGRESSION	39	-0.627099	-2.03873	0	0.00148315	2372	tags=69%, list=22%, signal=88%	Cell cycle
GO_MITOTIC_NUCLEAR_DIVISION	230	-0.553718	-2.36398	0	0	2414	tags=52%, list=22%, signal=65%	Cell cycle
GO_MITOTIC_SISTER_CHROMATID_SEGREGATION	131	-0.616223	-2.49192	0	0	2389	tags=59%, list=22%, signal=74%	Cell cycle
GO_MITOTIC_SPINDLE_ASSEMBLY	44	-0.534527	-1.79787	0	0.0179788	777	tags=30%, list=7%, signal=32%	Centrosome organization / Cell cycle
GO_MITOTIC_SPINDLE_ORGANIZATION	89	-0.540098	-2.05836	0	0.00115748	1811	tags=43%, list=17%, signal=51%	Centrosome organization
GO_MRNA_3_END_PROCESSING	89	-0.48434	-1.83671	0	0.0129536	1901	tags=34%, list=17%, signal=40%	RNA metabolism
GO_POSITIVE_REGULATION_OF_MITOTIC_NUCLEAR_DIVISION	33	-0.5706	-1.76735	0.00699301	0.0226986	2414	tags=55%, list=22%, signal=70%	Cell cycle
GO_MRNA_EXPORT_FROM_NUCLEUS	100	-0.518495	-2.0202	0	0.00157493	3132	tags=55%, list=29%, signal=76%	Nuclear transport
GO_MRNA_METABOLIC_PROCESS	430	-0.43838	-2.02556	0	0.00143059	2997	tags=45%, list=27%, signal=60%	RNA metabolism
GO_TRANSFERRIN_TRANSPORT	26	0.691576	1.93591	0	0.0132878	2512	tags=73%, list=23%, signal=95%	Ion homeostasis and transport
GO_MRNA_TRANSPORT	127	-0.480902	-1.93121	0	0.005093	3192	tags=50%, list=29%, signal=70%	Nuclear transport
GO_NCRNA_EXPORT_FROM_NUCLEUS	34	-0.611863	-1.94991	0	0.00390485	2632	tags=50%, list=24%, signal=66%	Nuclear transport
GO_NEGATIVE_REGULATION_OF_CELL_CYCLE_G1_S_PHASE_TRANSITION	88	-0.442469	-1.6838	0	0.0413962	1541	tags=30%, list=14%, signal=34%	Cell cycle
GO_NEGATIVE_REGULATION_OF_CELL_CYCLE_PHASE_TRANSITION	207	-0.395161	-1.68077	0	0.0423193	1633	tags=28%, list=15%, signal=32%	Cell cycle
GO_NEGATIVE_REGULATION_OF_CELL_CYCLE_PROCESS	278	-0.386473	-1.71236	0	0.0352264	1899	tags=29%, list=17%, signal=34%	Cell cycle
GO_NEGATIVE_REGULATION_OF_CHROMOSOME_ORGANIZATION	115	-0.485384	-1.95007	0	0.00397335	2389	tags=43%, list=22%, signal=55%	Cell cycle
GO_NEGATIVE_REGULATION_OF_CHROMOSOME_SEGREGATION	40	-0.613917	-2.02936	0	0.0014549	2389	tags=60%, list=22%, signal=77%	Cell cycle
GO_TRANSITION_METAL_ION_HOMEOSTASIS	91	0.506349	1.81265	0	0.0273963	2642	tags=44%, list=24%, signal=58%	Ion homeostasis and transport
GO_PROTEIN_DNA_COMPLEX_DISASSEMBLY	17	-0.630866	-1.66769	0.0178174	0.0460551	2679	tags=71%, list=25%, signal=93%	Chromatin organization
GO_NEGATIVE_REGULATION_OF_METAPHASE_ANAPHASE_TRANSITION_OF_CELL_CYCLE	34	-0.611266	-1.9207	0	0.00560382	1275	tags=47%, list=12%, signal=53%	Cell cycle
GO_NEGATIVE_REGULATION_OF_MRNA_PROCESSING	26	-0.647167	-1.93875	0	0.00461911	2763	tags=65%, list=25%, signal=87%	RNA metabolism
GO_PROTEIN_LOCALIZATION_TO_KINETOCHORE	17	-0.662155	-1.74117	0.00235294	0.0274478	2075	tags=71%, list=19%, signal=87%	Cell cycle
GO_NEGATIVE_REGULATION_OF_NUCLEAR_DIVISION	49	-0.569792	-1.95022	0	0.00404431	2514	tags=57%, list=23%, signal=74%	Cell cycle
GO_NEGATIVE_REGULATION_OF_NUCLEOBASE_CONTAINING_COMPOUND_METABOLIC_PROCESS	118	-0.425319	-1.70003	0	0.0377756	2836	tags=40%, list=26%, signal=53%	RNA metabolism
GO_PROTEIN_PEPTIDYL_PROLYL_ISOMERIZATION	27	-0.598956	-1.82235	0.00235849	0.0146695	3087	tags=56%, list=28%, signal=77%	D
GO_NUCLEAR_CHROMOSOME_SEGREGATION	195	-0.571935	-2.42846	0	0	2389	tags=55%, list=22%, signal=69%	Cell cycle
GO_NUCLEAR_DNA_REPLICATION	49	-0.544552	-1.86612	0	0.00956747	3012	tags=65%, list=28%, signal=90%	DNA replication
GO_NUCLEAR_EXPORT	170	-0.453247	-1.88987	0	0.00759685	3024	tags=46%, list=28%, signal=62%	Nuclear transport
GO_NUCLEAR_TRANSPORT	271	-0.386879	-1.70106	0	0.0376136	2937	tags=40%, list=27%, signal=54%	Nuclear transport
GO_NUCLEOSOME_ORGANIZATION	92	-0.543847	-2.08979	0	0.000715255	2460	tags=55%, list=23%, signal=71%	Chromatin organization
GO_PYRIMIDINE_NUCLEOSIDE_TRIPHOSPHATE_BIOSYNTHETIC_PROCESS	15	-0.649315	-1.68518	0.0148305	0.0412155	2602	tags=47%, list=24%, signal=61%	R
GO_ORGANELLE_FISSION	337	-0.482147	-2.17394	0	9.10333e-05	2414	tags=46%, list=22%, signal=57%	Cell cycle
GO_POSITIVE_REGULATION_OF_CELL_CYCLE_PROCESS	211	-0.414267	-1.7907	0	0.0188429	2004	tags=35%, list=18%, signal=42%	Cell cycle
GO_TRANSITION_METAL_ION_TRANSPORT	81	0.573367	2.04496	0	0.00535411	2642	tags=52%, list=24%, signal=68%	Ion homeostasis and transport
GO_REGULATION_OF_CELL_CYCLE_CHECKPOINT	28	-0.590991	-1.80664	0.002331	0.016356	2389	tags=50%, list=22%, signal=64%	Cell cycle
GO_REGULATION_OF_CENTRIOLE_REPLICATION	18	-0.679492	-1.84836	0.00225225	0.0116932	2102	tags=61%, list=19%, signal=76%	Centrosome organization
GO_POSITIVE_REGULATION_OF_NUCLEAR_DIVISION	39	-0.550852	-1.80665	0	0.0165229	2414	tags=51%, list=22%, signal=66%	Cell cycle
GO_VACUOLE_ORGANIZATION	138	0.488193	1.86271	0	0.0219032	2446	tags=41%, list=22%, signal=52%	Autophagy
GO_PROTEIN_DNA_COMPLEX_SUBUNIT_ORGANIZATION	179	-0.490576	-2.04387	0	0.00148729	2390	tags=44%, list=22%, signal=56%	Chromatin organization
GO_PROTEIN_LOCALIZATION_TO_CHROMOSOME	77	-0.478853	-1.77405	0	0.022213	2118	tags=38%, list=19%, signal=46%	Cell cycle
GO_PROTEIN_LOCALIZATION_TO_CHROMOSOME_CENTROMERIC_REGION	21	-0.666577	-1.9014	0	0.00694554	2075	tags=67%, list=19%, signal=82%	Cell cycle
GO_REGULATION_OF_DOUBLE_STRAND_BREAK_REPAIR_VIA_HOMOLOGOUS_RECOMBINATION	38	-0.585458	-1.89332	0.00236967	0.00749088	2281	tags=55%, list=21%, signal=70%	DNA repair
GO_VESICLE_BUDDING_FROM_MEMBRANE	85	0.522589	1.85462	0	0.0210024	2415	tags=31%, list=22%, signal=39%	Vesicle Transport
GO_VESICLE_TARGETING	81	0.519761	1.82766	0	0.0245012	2806	tags=35%, list=26%, signal=46%	Vesicle Transport
GO_RECOMBINATIONAL_REPAIR	105	-0.481407	-1.87747	0	0.00858266	2008	tags=41%, list=18%, signal=50%	DNA repair
GO_VESICLE_TARGETING_TO_FROM_OR_WITHIN_GOLGI	64	0.562945	1.91007	0	0.0183723	1925	tags=27%, list=18%, signal=32%	Vesicle Transport
GO_REGULATION_OF_CELL_CYCLE_G2_M_PHASE_TRANSITION	193	-0.406109	-1.70794	0	0.0356027	2189	tags=33%, list=20%, signal=40%	Cell cycle
GO_REGULATION_OF_CELL_CYCLE_PHASE_TRANSITION	378	-0.40131	-1.82973	0	0.0137614	2396	tags=34%, list=22%, signal=43%	Cell cycle
GO_REGULATION_OF_CELLULAR_RESPONSE_TO_HEAT	71	-0.492204	-1.80881	0	0.0165866	2632	tags=41%, list=24%, signal=53%	Nuclear transport
GO_WATER_SOLUBLE_VITAMIN_METABOLIC_PROCESS	64	0.536596	1.82909	0	0.0246599	2144	tags=41%, list=20%, signal=50%	S
GO_REGULATION_OF_CHROMOSOME_ORGANIZATION	278	-0.43234	-1.89383	0	0.00754204	2393	tags=39%, list=22%, signal=48%	Cell cycle
GO_REGULATION_OF_CHROMOSOME_SEGREGATION	87	-0.591023	-2.23516	0	6.32997e-05	1275	tags=43%, list=12%, signal=48%	Cell cycle
GO_REGULATION_OF_CHROMOSOME_SEPARATION	53	-0.588447	-2.06245	0	0.00107337	1275	tags=43%, list=12%, signal=49%	Cell cycle
GO_REGULATION_OF_DNA_DEPENDENT_DNA_REPLICATION	48	-0.524336	-1.79458	0	0.0186604	2932	tags=60%, list=27%, signal=82%	DNA replication
GO_REGULATION_OF_DNA_METABOLIC_PROCESS	225	-0.409077	-1.75536	0	0.0241094	2174	tags=33%, list=20%, signal=40%	DNA repair
GO_REGULATION_OF_DNA_RECOMBINATION	73	-0.474639	-1.77207	0	0.0224264	2281	tags=45%, list=21%, signal=57%	DNA repair
GO_REGULATION_OF_DNA_REPAIR	102	-0.444043	-1.72393	0	0.0315808	2488	tags=37%, list=23%, signal=48%	DNA repair
GO_REGULATION_OF_DNA_REPLICATION	92	-0.486382	-1.89192	0	0.007494	2821	tags=49%, list=26%, signal=65%	DNA replication
GO_REGULATION_OF_DOUBLE_STRAND_BREAK_REPAIR	64	-0.499476	-1.80021	0	0.0177371	2488	tags=44%, list=23%, signal=56%	DNA repair
GO_REGULATION_OF_UBIQUITIN_PROTEIN_LIGASE_ACTIVITY	17	-0.624293	-1.67116	0.0113379	0.0451765	2526	tags=53%, list=23%, signal=69%	H
GO_REGULATION_OF_GENE_EXPRESSION_EPIGENETIC	244	-0.390323	-1.6779	0	0.0430119	2632	tags=34%, list=24%, signal=44%	Nuclear transport
GO_REGULATION_OF_MITOTIC_CELL_CYCLE	530	-0.377	-1.76136	0	0.023626	2416	tags=33%, list=22%, signal=40%	Cell cycle
GO_REGULATION_OF_MRNA_PROCESSING	105	-0.503125	-1.97108	0	0.00320512	2994	tags=54%, list=27%, signal=74%	RNA metabolism
GO_REGULATION_OF_MRNA_SPLICING_VIA_SPLICEOSOME	70	-0.542574	-1.98544	0	0.00249896	1975	tags=44%, list=18%, signal=54%	RNA metabolism
GO_REGULATION_OF_NUCLEAR_DIVISION	155	-0.515259	-2.13819	0	0.000305537	2414	tags=48%, list=22%, signal=61%	Cell cycle
GO_REGULATION_OF_NUCLEOBASE_CONTAINING_COMPOUND_METABOLIC_PROCESS	397	-0.403811	-1.84936	0	0.0116296	2841	tags=39%, list=26%, signal=51%	RNA metabolism
GO_REGULATION_OF_RNA_METABOLIC_PROCESS	172	-0.417483	-1.76359	0	0.0234444	1887	tags=30%, list=17%, signal=35%	RNA metabolism
GO_REGULATION_OF_RNA_SPLICING	99	-0.48689	-1.88165	0	0.00839473	1975	tags=36%, list=18%, signal=44%	RNA metabolism
GO_REGULATION_OF_SISTER_CHROMATID_SEGREGATION	70	-0.577283	-2.09095	0	0.000705276	1275	tags=43%, list=12%, signal=48%	Cell cycle
GO_XENOBIOTIC_METABOLIC_PROCESS	46	0.633487	2.03634	0	0.00532078	1921	tags=50%, list=18%, signal=60%	Drug metabolism
GO_REPLICATION_FORK_PROCESSING	29	-0.651248	-1.96497	0	0.00346404	3012	tags=66%, list=28%, signal=90%	DNA replication/ DNA repair
GO_RIBONUCLEOPROTEIN_COMPLEX_BIOGENESIS	378	-0.385988	-1.7391	0	0.0278324	3408	tags=46%, list=31%, signal=65%	RNA metabolism
GO_RIBOSOMAL_LARGE_SUBUNIT_BIOGENESIS	50	-0.484408	-1.66882	0.00236407	0.0458824	3832	tags=62%, list=35%, signal=95%	RNA metabolism
GO_RNA_3_END_PROCESSING	123	-0.460056	-1.8529	0	0.0114125	2994	tags=43%, list=27%, signal=59%	RNA metabolism
GO_RNA_EXPORT_FROM_NUCLEUS	121	-0.521073	-2.07522	0	0.000955472	3024	tags=52%, list=28%, signal=71%	Nuclear transport
GO_RNA_LOCALIZATION	194	-0.441844	-1.84975	0	0.0117109	3445	tags=53%, list=32%, signal=76%	Nuclear transport
GO_RNA_SPLICING	352	-0.430781	-1.95163	0	0.00414215	2997	tags=45%, list=27%, signal=61%	RNA metabolism
GO_RNA_SPLICING_VIA_TRANSESTERIFICATION_REACTIONS	278	-0.464329	-2.0324	0	0.00148142	2997	tags=47%, list=27%, signal=63%	RNA metabolism
GO_SISTER_CHROMATID_COHESION	48	-0.515666	-1.71079	0.00241546	0.0348641	1941	tags=46%, list=18%, signal=56%	Cell cycle
GO_SISTER_CHROMATID_SEGREGATION	156	-0.591047	-2.39798	0	0	2389	tags=57%, list=22%, signal=72%	Cell cycle
GO_SPINDLE_ASSEMBLY	84	-0.462959	-1.75794	0	0.0240645	2172	tags=35%, list=20%, signal=43%	Centrosome organization
GO_SPINDLE_ORGANIZATION	139	-0.46742	-1.90582	0	0.00666697	1957	tags=37%, list=18%, signal=44%	Centrosome organization
GO_SPLICEOSOMAL_SNRNP_ASSEMBLY	33	-0.587029	-1.81642	0.00234192	0.0153259	3381	tags=70%, list=31%, signal=101%	RNA metabolism
GO_TELOMERE_MAINTENANCE_VIA_SEMI_CONSERVATIVE_REPLICATION	24	-0.621345	-1.84706	0.0022779	0.0117248	3169	tags=75%, list=29%, signal=105%	DNA replication/DNA repair
GO_TELOMERE_ORGANIZATION	131	-0.437475	-1.75602	0	0.0241896	2841	tags=44%, list=26%, signal=59%	DNA repair
GO_TRNA_TRANSPORT	31	-0.638462	-2.00708	0	0.00199534	2632	tags=55%, list=24%, signal=72%	Nuclear transport
