# Supplementary material for: Vero cells gain renal tubule markers in low-calcium and magnesium chemically defined media
Source: Sci Rep. 2022 Apr 13;12:6180. doi: 10.1038/s41598-022-10221-z (PMC9008052; doi:10.1038/s41598-022-10221-z)
Supplement: Supplementary file 5 — Supplementary Table S9. [file 41598_2022_10221_MOESM5_ESM.xlsx]

## Sheet: GSEA_HPA_tissue_specific_gene-s
Supplementary Table S9. Results of GSEA of the after p-value ranked gene list with human orthologue ids for HPA based tissue specific gene-sets. Size refers to the original gene set size. Leading edge tag is defined as the percentage of gene hits before the maximum the enrichment score in the ranked gene list. Leading edge list is the percentage of genes in the ranked list which are before the pe…
NAME	SIZE	ES	NES	NOM p-val	FDR q-val	FWER p-val	RANK AT MAX	LEADING EDGE
KIDNEY	25	0.876676	2.50013	0	0	0	1121	tags=88%, list=10%, signal=98%
LIVER	17	0.691956	1.76759	0.00359066	0.00326087	0.008	1599	tags=53%, list=14%, signal=62%
SKELETAL.MUSCLE	20	0.307458	0.825756	0.732049	0.798231	0.963	1054	tags=20%, list=10%, signal=22%
CEREBRAL.CORTEX	160	-0.421394	-1.75389	0	0.00431965	0.005	1777	tags=35%, list=16%, signal=41%
TESTIS	129	-0.320722	-1.29266	0.0286533	0.0906048	0.169	1898	tags=28%, list=17%, signal=33%
