# Supplementary material for: Vero cells gain renal tubule markers in low-calcium and magnesium chemically defined media
Source: Sci Rep. 2022 Apr 13;12:6180. doi: 10.1038/s41598-022-10221-z (PMC9008052; doi:10.1038/s41598-022-10221-z)
Supplement: Supplementary file 6 — Supplementary Table S10. [file 41598_2022_10221_MOESM6_ESM.xlsx]

## Sheet: gsea_report_for_na_pos_15803406
NAME	SIZE	ES	NES	NOM p-val	FDR q-val	FWER p-val	RANK AT MAX	LEADING EDGE
FOXI1	134	0.674718	2.54929	0	0	0	1121	tags=52%, list=10%, signal=58%
PAX2	131	0.667248	2.50816	0	0	0	1184	tags=53%, list=11%, signal=58%
DMRT2	129	0.658911	2.48247	0	0	0	1807	tags=57%, list=17%, signal=68%
HNF4A	98	0.682009	2.47487	0	0	0	1926	tags=61%, list=18%, signal=74%
HNF4G	110	0.624748	2.32186	0	0	0	1368	tags=44%, list=13%, signal=49%
MYRFL	114	0.626082	2.31783	0	0	0	1151	tags=41%, list=11%, signal=46%
MLXIPL	87	0.649161	2.27339	0	0	0	1935	tags=57%, list=18%, signal=69%
DMRTA1	87	0.639298	2.25549	0	0	0	1932	tags=53%, list=18%, signal=64%
PPARA	174	0.57583	2.25474	0	0	0	2610	tags=48%, list=24%, signal=62%
NR1I2	86	0.631055	2.24496	0	0	0	2339	tags=62%, list=21%, signal=78%
CREB3L3	98	0.616264	2.2372	0	0	0	1932	tags=53%, list=18%, signal=64%
TBX10	113	0.602065	2.2195	0	0	0	1368	tags=42%, list=13%, signal=47%
NR1H4	86	0.624741	2.2155	0	0	0	1932	tags=56%, list=18%, signal=67%
HNF1A	95	0.610501	2.21108	0	0	0	1932	tags=56%, list=18%, signal=67%
ATOH1	114	0.57431	2.13932	0	0	0	1390	tags=41%, list=13%, signal=47%
ZNF684	95	0.587317	2.12592	0	0	0	2344	tags=54%, list=21%, signal=68%
HOXB9	119	0.56072	2.11639	0	0	0	2075	tags=45%, list=19%, signal=55%
ARID3C	71	0.599714	2.09612	0	0	0	2303	tags=59%, list=21%, signal=74%
NR1I3	77	0.599584	2.08815	0	0	0	1932	tags=52%, list=18%, signal=63%
PROX1	82	0.589798	2.07073	0	0	0	1932	tags=51%, list=18%, signal=62%
ISX	112	0.56214	2.06781	0	0	0	1390	tags=40%, list=13%, signal=46%
ATF5	78	0.599276	2.06715	0	0	0	1932	tags=54%, list=18%, signal=65%
NR2F6	166	0.540477	2.06194	0	0	0	2647	tags=49%, list=24%, signal=64%
ZNF648	80	0.587795	2.04942	0	2.47905e-05	0.001	2344	tags=58%, list=21%, signal=73%
ELF3	147	0.530027	2.03707	0	2.37989e-05	0.001	2230	tags=46%, list=20%, signal=57%
LBX2	83	0.574383	2.01943	0	2.28835e-05	0.001	2303	tags=57%, list=21%, signal=71%
CEBPA	174	0.51662	2.01497	0	2.2036e-05	0.001	2541	tags=44%, list=23%, signal=57%
CDX1	116	0.540459	2.00084	0	2.1249e-05	0.001	2075	tags=44%, list=19%, signal=54%
AR	109	0.542104	1.99919	0	2.05163e-05	0.001	1935	tags=42%, list=18%, signal=51%
CDX2	117	0.535987	1.99791	0	1.98324e-05	0.001	2075	tags=44%, list=19%, signal=53%
FOXH1	120	0.532951	1.98454	0	3.84751e-05	0.002	2115	tags=45%, list=19%, signal=55%
ZGPAT	82	0.560824	1.98016	0	3.72727e-05	0.002	1803	tags=44%, list=17%, signal=52%
PAX4	110	0.524894	1.92571	0	0.000107883	0.006	2075	tags=45%, list=19%, signal=56%
SLC2A4RG	134	0.508459	1.91782	0	0.00010471	0.006	1840	tags=34%, list=17%, signal=41%
SATB2	122	0.517569	1.91338	0	0.000101718	0.006	2075	tags=43%, list=19%, signal=52%
HOXB5	116	0.514091	1.90536	0	9.88925e-05	0.006	1368	tags=34%, list=13%, signal=39%
CRX	74	0.550654	1.90299	0	9.62197e-05	0.006	2303	tags=54%, list=21%, signal=68%
POU5F1	168	0.490146	1.89498	0	0.000126155	0.008	2230	tags=38%, list=20%, signal=47%
TIGD2	94	0.52325	1.89049	0	0.00012292	0.008	1935	tags=45%, list=18%, signal=54%
TFCP2L1	169	0.479304	1.87092	0	0.00013433	0.009	1603	tags=31%, list=15%, signal=36%
CREBL2	204	0.46393	1.84038	0	0.00026172	0.018	1962	tags=35%, list=18%, signal=42%
ONECUT2	84	0.519291	1.82939	0	0.000341278	0.024	1926	tags=45%, list=18%, signal=55%
TFEC	146	0.479571	1.82721	0	0.000333342	0.024	2074	tags=40%, list=19%, signal=48%
HOXB6	122	0.486512	1.80875	0	0.000447655	0.032	1603	tags=34%, list=15%, signal=40%
HOXB7	147	0.465566	1.76423	0	0.000969112	0.07	2240	tags=44%, list=21%, signal=55%
ZKSCAN1	170	0.446081	1.75071	0	0.00123446	0.091	2344	tags=41%, list=21%, signal=52%
ATF6	166	0.451629	1.74787	0	0.0012208	0.092	2880	tags=40%, list=26%, signal=54%
ASCL3	129	0.465801	1.74767	0	0.00119536	0.092	1687	tags=33%, list=15%, signal=39%
SREBF1	211	0.431289	1.7319	0	0.00145218	0.113	2993	tags=46%, list=27%, signal=62%
ZNF280A	206	0.436535	1.72967	0	0.00142314	0.113	2801	tags=42%, list=26%, signal=56%
ZNF69	209	0.418934	1.67804	0	0.0027454	0.206	2947	tags=46%, list=27%, signal=62%
FOXQ1	120	0.438009	1.64133	0.0015949	0.00490063	0.345	1635	tags=30%, list=15%, signal=35%
ONECUT1	111	0.444731	1.63991	0.00160256	0.00489934	0.352	2228	tags=38%, list=20%, signal=47%
CREB5	103	0.452847	1.63791	0.00158983	0.00491957	0.361	1645	tags=31%, list=15%, signal=36%
MECOM	152	0.420992	1.63376	0.00146843	0.00509048	0.375	2633	tags=43%, list=24%, signal=56%
HHEX	174	0.421026	1.63363	0	0.00499958	0.375	1369	tags=22%, list=13%, signal=25%
FOXA3	164	0.424532	1.62726	0	0.00531903	0.404	2661	tags=41%, list=24%, signal=53%
RAG1	215	0.406324	1.62342	0	0.00547504	0.419	2583	tags=37%, list=24%, signal=48%
ZBTB34	120	0.429166	1.6214	0	0.00554525	0.428	2795	tags=45%, list=26%, signal=60%
ZNF396	125	0.432572	1.6155	0	0.00588183	0.453	2881	tags=42%, list=26%, signal=57%
OVOL2	159	0.417302	1.61419	0	0.00586377	0.459	1828	tags=30%, list=17%, signal=36%
NR1H3	159	0.41666	1.6098	0	0.00618436	0.479	1537	tags=32%, list=14%, signal=37%
CUX2	75	0.449553	1.58805	0	0.00837158	0.599	1624	tags=33%, list=15%, signal=39%
ZBED3	185	0.400928	1.58253	0	0.00887665	0.626	2098	tags=36%, list=19%, signal=44%
ZNF275	205	0.396708	1.58082	0	0.00894322	0.635	3009	tags=43%, list=28%, signal=58%
NFE2	106	0.424124	1.57179	0.00155521	0.0100749	0.688	2880	tags=47%, list=26%, signal=63%
FOXA2	163	0.40654	1.56398	0	0.0112709	0.736	2305	tags=35%, list=21%, signal=44%
NR0B1	155	0.405431	1.56178	0.00149031	0.0113416	0.741	2088	tags=32%, list=19%, signal=39%
STAT5A	183	0.39448	1.55529	0.00301659	0.012321	0.766	2550	tags=40%, list=23%, signal=52%
NFE4	99	0.425062	1.55037	0.00166389	0.0130499	0.788	1506	tags=26%, list=14%, signal=30%
ARNTL	242	0.382707	1.54363	0	0.0142524	0.817	3147	tags=39%, list=29%, signal=53%
FOXO1	212	0.383829	1.53897	0	0.0151073	0.834	2103	tags=26%, list=19%, signal=32%
FOXP4	178	0.392476	1.532	0	0.0165128	0.87	2661	tags=38%, list=24%, signal=50%
NR5A1	178	0.388138	1.52687	0	0.0174922	0.891	2132	tags=32%, list=20%, signal=39%
RORC	184	0.385671	1.52191	0.00292398	0.0185633	0.904	2553	tags=30%, list=23%, signal=39%
FOXA1	139	0.397932	1.52156	0.00147929	0.0183739	0.904	2624	tags=42%, list=24%, signal=54%
VDR	154	0.392257	1.50803	0.0015361	0.0220951	0.946	2208	tags=34%, list=20%, signal=42%
TBX3	211	0.375424	1.50426	0.0014881	0.022926	0.949	2993	tags=42%, list=27%, signal=57%
ESRRG	172	0.383529	1.50095	0	0.0237094	0.956	2988	tags=39%, list=27%, signal=53%
E2F3	184	0.38143	1.49401	0.00151057	0.0257016	0.972	2495	tags=33%, list=23%, signal=42%
MXD1	107	0.405834	1.47786	0.00622084	0.0317857	0.987	2058	tags=31%, list=19%, signal=38%
GLMP	260	0.363421	1.47569	0	0.03233	0.987	2324	tags=31%, list=21%, signal=39%
ZNF462	167	0.376311	1.4628	0.00150602	0.0379233	0.995	2795	tags=34%, list=26%, signal=44%
RXRA	193	0.373944	1.46262	0.0015083	0.0375565	0.996	2520	tags=31%, list=23%, signal=40%
ZNF467	102	0.408539	1.46126	0.00310078	0.0377956	0.998	2880	tags=45%, list=26%, signal=61%
ZHX2	162	0.379922	1.45878	0.0015361	0.0388078	0.998	2442	tags=31%, list=22%, signal=40%
ZBED2	172	0.37551	1.4584	0	0.0385547	0.998	1750	tags=26%, list=16%, signal=30%
ELF5	126	0.388779	1.45565	0.00452489	0.0396292	0.999	2222	tags=33%, list=20%, signal=40%
TET2	187	0.369228	1.45378	0.00149701	0.0401853	0.999	2932	tags=37%, list=27%, signal=50%
SHOX	190	0.368305	1.45286	0.00442478	0.0402031	0.999	2309	tags=31%, list=21%, signal=38%
NANOG	210	0.364652	1.45231	0.00286944	0.0399913	0.999	2330	tags=31%, list=21%, signal=39%
ZNF486	176	0.374045	1.44955	0.00734214	0.0409214	0.999	1662	tags=23%, list=15%, signal=26%
PHOX2A	149	0.381414	1.44919	0.0102941	0.040635	0.999	2088	tags=32%, list=19%, signal=38%
SPI1	110	0.391265	1.44218	0.00914634	0.0441638	1	2373	tags=35%, list=22%, signal=45%
SOX5	50	0.44614	1.44178	0.0383333	0.0439683	1	2576	tags=34%, list=24%, signal=44%
ZNF230	118	0.388947	1.44051	0.00628931	0.0441881	1	1506	tags=25%, list=14%, signal=29%
NPAS2	134	0.379134	1.43983	0.0152439	0.0441432	1	1881	tags=25%, list=17%, signal=30%
LTF	67	0.419385	1.43913	0.0279605	0.0440461	1	1356	tags=24%, list=12%, signal=27%
SPIC	108	0.390523	1.43511	0.0124031	0.0458742	1	2031	tags=34%, list=19%, signal=42%
TBX20	151	0.371313	1.43057	0.0109546	0.0482008	1	2730	tags=32%, list=25%, signal=43%
PLSCR1	222	0.355634	1.42918	0.00443787	0.0485959	1	1956	tags=25%, list=18%, signal=30%
ASCL4	55	0.433351	1.42712	0.0306644	0.049517	1	786	tags=24%, list=7%, signal=25%
ZNF114	157	0.369034	1.42116	0.00466563	0.0526604	1	1750	tags=24%, list=16%, signal=28%
NR5A2	149	0.370765	1.42047	0.00765697	0.0525556	1	2827	tags=37%, list=26%, signal=49%
TLX2	131	0.377976	1.41778	0.017991	0.0536399	1	1955	tags=29%, list=18%, signal=35%
FLI1	136	0.376496	1.41501	0.00931677	0.054989	1	2074	tags=30%, list=19%, signal=37%
ZNF440	133	0.369026	1.40887	0.0182094	0.0589341	1	2367	tags=34%, list=22%, signal=43%
BCL6	139	0.366817	1.40451	0.0173776	0.0617125	1	2558	tags=37%, list=23%, signal=47%
NOTO	119	0.373991	1.40373	0.0213115	0.0617864	1	1906	tags=32%, list=17%, signal=38%
LCOR	197	0.354428	1.3975	0.0136364	0.0664417	1	2611	tags=29%, list=24%, signal=37%
ZBTB42	234	0.345902	1.39584	0.00585652	0.0671776	1	2438	tags=30%, list=22%, signal=38%
MYB	138	0.367589	1.39232	0.0185759	0.0696871	1	1442	tags=28%, list=13%, signal=31%
LHX4	128	0.369174	1.38906	0.0126382	0.0720366	1	1506	tags=22%, list=14%, signal=25%
RBPJL	144	0.366462	1.38856	0.0170543	0.0718867	1	2546	tags=34%, list=23%, signal=44%
L3MBTL3	224	0.3458	1.38585	0.00726744	0.0737145	1	2817	tags=36%, list=26%, signal=47%
SALL1	160	0.362666	1.38368	0.0110063	0.0749987	1	1885	tags=28%, list=17%, signal=33%
STAT5B	113	0.370243	1.38315	0.0227642	0.0748211	1	1577	tags=24%, list=14%, signal=28%
ZNF438	131	0.369983	1.38246	0.0168453	0.0747824	1	2712	tags=36%, list=25%, signal=47%
SP100	209	0.34524	1.37767	0.00733138	0.0786574	1	2022	tags=28%, list=19%, signal=33%
GATA6	169	0.352841	1.3772	0.0166415	0.0783754	1	2633	tags=40%, list=24%, signal=52%
NEUROG3	121	0.36768	1.37272	0.0126984	0.0822091	1	2078	tags=36%, list=19%, signal=44%
MNX1	148	0.358708	1.36796	0.0170807	0.086453	1	2583	tags=32%, list=24%, signal=42%
XBP1	180	0.34908	1.36775	0.00441826	0.0859881	1	2706	tags=32%, list=25%, signal=41%
ZNF319	110	0.372561	1.36587	0.0262346	0.087372	1	2880	tags=41%, list=26%, signal=55%
VENTX	117	0.369159	1.36556	0.0217391	0.0869831	1	1629	tags=28%, list=15%, signal=33%
ZNF746	115	0.365557	1.36422	0.0156986	0.0876436	1	1645	tags=25%, list=15%, signal=29%
ZSCAN2	175	0.349376	1.36232	0.0205882	0.0889095	1	2706	tags=35%, list=25%, signal=46%
ZBTB22	178	0.347524	1.359	0.010479	0.0914999	1	2519	tags=30%, list=23%, signal=38%
MXD3	111	0.368521	1.35849	0.03177	0.0913222	1	2864	tags=41%, list=26%, signal=56%
PPARD	156	0.350716	1.35012	0.0151745	0.100315	1	1796	tags=22%, list=16%, signal=26%
TBX5	149	0.356254	1.34995	0.0179641	0.0997361	1	2045	tags=25%, list=19%, signal=30%
ZNF641	145	0.354157	1.34509	0.0306279	0.104813	1	2399	tags=32%, list=22%, signal=40%
ZNF429	110	0.367125	1.34262	0.0318979	0.107105	1	2373	tags=30%, list=22%, signal=38%
ZNF799	190	0.341233	1.34111	0.0225225	0.108123	1	1581	tags=19%, list=14%, signal=22%
RFX6	129	0.355915	1.33959	0.0272	0.109336	1	2791	tags=39%, list=26%, signal=51%
ZNF354A	124	0.356748	1.33908	0.031746	0.109145	1	2688	tags=35%, list=25%, signal=47%
MITF	213	0.334785	1.33879	0.0156919	0.108675	1	2233	tags=27%, list=20%, signal=33%
ZNF792	196	0.337862	1.33526	0.0178306	0.112288	1	2214	tags=31%, list=20%, signal=38%
NKX21	176	0.34084	1.334	0.0273141	0.113067	1	1515	tags=20%, list=14%, signal=23%
KCMF1	207	0.334691	1.33142	0.0216138	0.115653	1	2442	tags=27%, list=22%, signal=34%
GATA5	80	0.383254	1.33087	0.0424144	0.115536	1	2169	tags=33%, list=20%, signal=40%
PAX8	177	0.341206	1.32806	0.0224551	0.118553	1	1515	tags=20%, list=14%, signal=23%
FOXN2	166	0.34249	1.32311	0.0207407	0.124584	1	2276	tags=27%, list=21%, signal=33%
PTF1A	143	0.344363	1.31982	0.0198171	0.128457	1	2546	tags=33%, list=23%, signal=42%
LMX1B	107	0.362928	1.31726	0.0470016	0.131662	1	2105	tags=29%, list=19%, signal=36%
ZNF701	172	0.338808	1.3155	0.0234604	0.133416	1	2817	tags=33%, list=26%, signal=43%
ZNF804B	175	0.3376	1.31497	0.0356083	0.133231	1	1586	tags=21%, list=15%, signal=24%
ZBTB3	171	0.335611	1.31216	0.0283159	0.136742	1	2541	tags=25%, list=23%, signal=32%
EMX1	122	0.350357	1.3104	0.0466867	0.138698	1	1548	tags=28%, list=14%, signal=32%
GATA4	178	0.331752	1.308	0.0182094	0.141678	1	2766	tags=31%, list=25%, signal=41%
FOXD4L5	168	0.33747	1.30647	0.044843	0.143253	1	2551	tags=40%, list=23%, signal=51%
GCM1	103	0.355688	1.30386	0.0602606	0.146547	1	2429	tags=34%, list=22%, signal=43%
PAX1	174	0.330853	1.29327	0.0341753	0.16394	1	2153	tags=24%, list=20%, signal=30%
PPARG	153	0.334697	1.29245	0.0370943	0.164381	1	2168	tags=35%, list=20%, signal=43%
ZNF763	135	0.339021	1.29219	0.0410334	0.163706	1	2864	tags=36%, list=26%, signal=48%
CREB3L1	195	0.32679	1.28993	0.0365497	0.16675	1	2633	tags=30%, list=24%, signal=39%
IRF2	139	0.339686	1.28823	0.029985	0.168988	1	2074	tags=27%, list=19%, signal=33%
ZBED1	211	0.322488	1.28532	0.0389222	0.173378	1	2590	tags=26%, list=24%, signal=33%
NKX26	137	0.335687	1.28464	0.0445468	0.173603	1	2260	tags=26%, list=21%, signal=33%
ZFPM1	177	0.327355	1.28165	0.0472779	0.178444	1	3311	tags=37%, list=30%, signal=52%
GRHL2	137	0.335502	1.27723	0.0402985	0.186081	1	1828	tags=25%, list=17%, signal=29%
HOXA5	198	0.323349	1.27719	0.0260736	0.185009	1	1964	tags=24%, list=18%, signal=28%
IRF6	129	0.339618	1.27312	0.0670827	0.192184	1	2431	tags=32%, list=22%, signal=40%
GTF2B	183	0.319092	1.27265	0.0430906	0.192057	1	2112	tags=22%, list=19%, signal=27%
ZNF710	151	0.330739	1.27216	0.0442748	0.191829	1	2546	tags=30%, list=23%, signal=38%
IRF9	139	0.336401	1.27116	0.0542986	0.192729	1	2074	tags=27%, list=19%, signal=32%
MTF1	149	0.330282	1.26723	0.056213	0.19944	1	2202	tags=27%, list=20%, signal=33%
TAL1	132	0.337517	1.26721	0.0620032	0.198303	1	2087	tags=30%, list=19%, signal=37%
BHLHE40	176	0.324719	1.26687	0.0393939	0.197772	1	1994	tags=24%, list=18%, signal=29%
MLX	265	0.311076	1.26512	0.0365359	0.200385	1	3424	tags=36%, list=31%, signal=51%
FOXD4L4	132	0.335971	1.26234	0.0599078	0.205168	1	1779	tags=30%, list=16%, signal=35%
ZSCAN32	145	0.329044	1.26166	0.0753623	0.205481	1	1335	tags=17%, list=12%, signal=19%
NRL	254	0.308142	1.26131	0.0194444	0.204971	1	3625	tags=37%, list=33%, signal=55%
FOXE1	168	0.327085	1.2603	0.048855	0.205925	1	1586	tags=21%, list=15%, signal=25%
ZNF350	132	0.325188	1.25599	0.0653495	0.214099	1	2932	tags=36%, list=27%, signal=49%
TBX4	141	0.330927	1.25575	0.0695518	0.213389	1	1537	tags=25%, list=14%, signal=29%
ZSCAN16	139	0.331791	1.25421	0.0587349	0.215595	1	2880	tags=33%, list=26%, signal=44%
MNT	207	0.312832	1.25389	0.0576369	0.215124	1	2725	tags=29%, list=25%, signal=39%
NR4A3	178	0.31883	1.25333	0.071953	0.215177	1	2304	tags=26%, list=21%, signal=33%
NKX25	172	0.318964	1.24946	0.0584708	0.222673	1	2770	tags=28%, list=25%, signal=37%
ASCL5	118	0.333694	1.24217	0.0809969	0.23847	1	2843	tags=42%, list=26%, signal=57%
MYCL	115	0.334127	1.23976	0.0877458	0.242918	1	2480	tags=31%, list=23%, signal=40%
ZNF117	178	0.316489	1.23807	0.061747	0.245696	1	2168	tags=32%, list=20%, signal=39%
ZNF552	136	0.328371	1.2347	0.0847458	0.25275	1	2904	tags=38%, list=27%, signal=51%
SP6	106	0.336243	1.23453	0.0933544	0.251758	1	2431	tags=30%, list=22%, signal=38%
MBD4	147	0.322447	1.2341	0.0804249	0.251563	1	2429	tags=29%, list=22%, signal=36%
SOX6	152	0.319159	1.23317	0.0706767	0.252529	1	2520	tags=29%, list=23%, signal=37%
ZNF443	145	0.321675	1.23227	0.0778443	0.253432	1	1334	tags=17%, list=12%, signal=19%
ASCL2	145	0.321592	1.23225	0.0739065	0.252129	1	2823	tags=35%, list=26%, signal=47%
ZBTB16	231	0.305968	1.23026	0.0466761	0.255866	1	2190	tags=23%, list=20%, signal=28%
GLIS3	214	0.307391	1.22966	0.0532374	0.256076	1	1326	tags=19%, list=12%, signal=21%
PHF21A	110	0.335205	1.22923	0.107717	0.255874	1	2864	tags=39%, list=26%, signal=52%
CEBPB	178	0.31424	1.22825	0.0781711	0.256949	1	1948	tags=25%, list=18%, signal=30%
IRF7	133	0.327673	1.22753	0.0933735	0.257376	1	2074	tags=25%, list=19%, signal=30%
IRX6	122	0.330063	1.22509	0.0977918	0.26222	1	2105	tags=29%, list=19%, signal=35%
USF3	177	0.315068	1.22474	0.0835777	0.261743	1	2520	tags=28%, list=23%, signal=35%
KLF3	133	0.322919	1.22348	0.10104	0.263597	1	2431	tags=31%, list=22%, signal=39%
RARG	130	0.327014	1.21876	0.109121	0.274543	1	2431	tags=31%, list=22%, signal=39%
GFI1B	92	0.337622	1.21413	0.119048	0.286047	1	1758	tags=26%, list=16%, signal=31%
ZNF564	190	0.308882	1.21352	0.0793651	0.286236	1	2880	tags=31%, list=26%, signal=41%
HLX	142	0.322084	1.21319	0.088685	0.285723	1	1948	tags=27%, list=18%, signal=32%
MEF2A	228	0.301547	1.21128	0.0755556	0.289449	1	2006	tags=19%, list=18%, signal=23%
PBX3	181	0.310392	1.2107	0.0989345	0.289509	1	1964	tags=25%, list=18%, signal=30%
PDX1	152	0.313673	1.21042	0.0976821	0.288878	1	2546	tags=30%, list=23%, signal=38%
ZNF33B	161	0.316557	1.21003	0.0983359	0.288469	1	2546	tags=32%, list=23%, signal=42%
ZIM2	28	0.410729	1.20992	0.201754	0.287395	1	1761	tags=25%, list=16%, signal=30%
ETS1	173	0.311687	1.20819	0.0950292	0.290834	1	2231	tags=28%, list=20%, signal=35%
TCF7L2	236	0.299493	1.20263	0.0880231	0.305199	1	1524	tags=20%, list=14%, signal=23%
HSFY1	153	0.313324	1.20088	0.100457	0.308451	1	2218	tags=27%, list=20%, signal=33%
NHLH1	112	0.324675	1.19907	0.125392	0.312215	1	2074	tags=27%, list=19%, signal=33%
TCF24	189	0.305205	1.19751	0.0926756	0.315167	1	2774	tags=28%, list=25%, signal=37%
SIX1	142	0.314701	1.19638	0.113846	0.317077	1	2520	tags=29%, list=23%, signal=37%
KLF1	85	0.336701	1.19416	0.130435	0.322032	1	3374	tags=51%, list=31%, signal=73%
IKZF1	101	0.327475	1.19206	0.15311	0.326858	1	1356	tags=20%, list=12%, signal=22%
OTX1	107	0.32278	1.19093	0.144904	0.328592	1	908	tags=16%, list=8%, signal=17%
TCF15	170	0.306222	1.18674	0.117066	0.339945	1	3027	tags=29%, list=28%, signal=40%
LYL1	103	0.323121	1.18236	0.151369	0.351951	1	1758	tags=23%, list=16%, signal=28%
HES1	139	0.309896	1.18175	0.130298	0.352325	1	2105	tags=25%, list=19%, signal=31%
BACH2	174	0.300166	1.18173	0.139092	0.350768	1	2520	tags=26%, list=23%, signal=33%
YY1	193	0.29901	1.17559	0.130952	0.368858	1	1586	tags=16%, list=15%, signal=18%
CCDC17	102	0.32389	1.17517	0.157895	0.368662	1	2863	tags=36%, list=26%, signal=49%
NFE2L1	184	0.297794	1.17294	0.106322	0.374172	1	2415	tags=25%, list=22%, signal=32%
ZNF592	209	0.295624	1.17254	0.110787	0.373767	1	2712	tags=29%, list=25%, signal=38%
ATOH8	196	0.296252	1.17177	0.12855	0.374647	1	2123	tags=27%, list=19%, signal=32%
ZBTB7B	135	0.307506	1.17132	0.139717	0.37441	1	2521	tags=30%, list=23%, signal=38%
SP5	128	0.310499	1.16864	0.148092	0.3815	1	1828	tags=20%, list=17%, signal=24%
CREM	42	0.367093	1.16604	0.221488	0.388512	1	2491	tags=33%, list=23%, signal=43%
TLX1	109	0.316434	1.16567	0.163077	0.388104	1	2031	tags=31%, list=19%, signal=38%
ZBTB43	204	0.290823	1.16357	0.118768	0.393506	1	2520	tags=25%, list=23%, signal=31%
DPRX	127	0.312297	1.16167	0.176912	0.398155	1	2370	tags=28%, list=22%, signal=36%
CENPX	234	0.287301	1.16164	0.110473	0.396515	1	2816	tags=29%, list=26%, signal=38%
ZBTB7C	134	0.309193	1.16125	0.171733	0.396148	1	2431	tags=29%, list=22%, signal=37%
DNTTIP1	132	0.308816	1.16067	0.15625	0.396432	1	3147	tags=36%, list=29%, signal=49%
ESRRB	195	0.295393	1.16053	0.136628	0.395197	1	3501	tags=36%, list=32%, signal=52%
ATF3	207	0.291865	1.15365	0.133536	0.416795	1	1992	tags=23%, list=18%, signal=28%
ELF4	156	0.298839	1.1524	0.149321	0.419398	1	2074	tags=26%, list=19%, signal=31%
KLF15	225	0.285877	1.15146	0.132267	0.420978	1	2174	tags=26%, list=20%, signal=32%
REPIN1	272	0.28087	1.1484	0.13674	0.430375	1	3722	tags=37%, list=34%, signal=55%
EHF	123	0.309333	1.14591	0.168889	0.437432	1	2163	tags=28%, list=20%, signal=34%
HOXD1	169	0.294769	1.14565	0.174455	0.436634	1	1856	tags=23%, list=17%, signal=27%
BHLHA15	157	0.295309	1.14423	0.179878	0.440013	1	2546	tags=29%, list=23%, signal=37%
TBX1	166	0.297428	1.1442	0.142433	0.438295	1	2520	tags=27%, list=23%, signal=34%
ZNF98	145	0.298821	1.14346	0.168168	0.439156	1	2438	tags=32%, list=22%, signal=40%
KLF5	141	0.298551	1.14331	0.184783	0.437907	1	2431	tags=29%, list=22%, signal=37%
CEBPD	242	0.281013	1.14156	0.147564	0.442509	1	2123	tags=27%, list=19%, signal=33%
MAFB	128	0.304376	1.14054	0.187117	0.444629	1	1039	tags=16%, list=10%, signal=18%
ZNF57	120	0.303714	1.13835	0.17757	0.451033	1	1985	tags=25%, list=18%, signal=30%
CASZ1	116	0.308096	1.1377	0.197492	0.451635	1	2367	tags=28%, list=22%, signal=35%
IRX2	114	0.305979	1.13503	0.184713	0.459744	1	1828	tags=23%, list=17%, signal=27%
ZNF326	191	0.287087	1.13475	0.162242	0.459059	1	1856	tags=20%, list=17%, signal=24%
MLXIP	210	0.28393	1.13416	0.178102	0.459527	1	2417	tags=26%, list=22%, signal=33%
PITX3	148	0.297994	1.13213	0.192248	0.465384	1	2520	tags=28%, list=23%, signal=36%
MAFA	149	0.293325	1.1306	0.182216	0.469215	1	2520	tags=28%, list=23%, signal=35%
TSHZ2	179	0.289859	1.12953	0.182216	0.471428	1	2123	tags=30%, list=19%, signal=37%
ZNF41	188	0.287235	1.12874	0.175758	0.472545	1	2763	tags=29%, list=25%, signal=38%
SIM2	122	0.30053	1.12753	0.208012	0.47533	1	1994	tags=25%, list=18%, signal=31%
SOHLH2	45	0.348858	1.12718	0.261745	0.474817	1	2491	tags=33%, list=23%, signal=43%
ZNF189	174	0.291325	1.12506	0.204748	0.481086	1	2179	tags=24%, list=20%, signal=30%
ARGFX	199	0.283413	1.12464	0.191156	0.480822	1	2774	tags=25%, list=25%, signal=33%
BATF3	154	0.294525	1.12192	0.207547	0.489411	1	2467	tags=30%, list=23%, signal=38%
ZNF787	161	0.287181	1.12144	0.212635	0.48932	1	3147	tags=33%, list=29%, signal=46%
ZNF837	221	0.27723	1.12016	0.17507	0.492412	1	2797	tags=29%, list=26%, signal=38%
FOXN1	110	0.305996	1.11997	0.223089	0.491316	1	2431	tags=29%, list=22%, signal=37%
DDIT3	149	0.292678	1.11919	0.199697	0.492499	1	2252	tags=22%, list=21%, signal=28%
SPDEF	143	0.293664	1.11915	0.195618	0.4908	1	2812	tags=36%, list=26%, signal=48%
ZBTB44	192	0.283449	1.11765	0.213961	0.494685	1	2520	tags=26%, list=23%, signal=33%
GCM2	157	0.293099	1.11679	0.200617	0.496429	1	2153	tags=24%, list=20%, signal=30%
ZNF436	166	0.285478	1.11384	0.213313	0.505787	1	1796	tags=20%, list=16%, signal=23%
JUNB	220	0.277388	1.11278	0.186798	0.508107	1	2824	tags=31%, list=26%, signal=41%
ZNF823	146	0.293886	1.11225	0.224085	0.508246	1	2163	tags=25%, list=20%, signal=31%
EPAS1	156	0.289079	1.1117	0.21028	0.508457	1	1201	tags=20%, list=11%, signal=22%
TCF7	85	0.313072	1.11102	0.245557	0.509218	1	1175	tags=18%, list=11%, signal=20%
BACH1	262	0.273544	1.1106	0.195087	0.508933	1	3155	tags=32%, list=29%, signal=43%
KLF9	236	0.273788	1.11006	0.185185	0.509146	1	1820	tags=20%, list=17%, signal=24%
MAF	133	0.292411	1.10973	0.225197	0.508633	1	2298	tags=26%, list=21%, signal=32%
FOXI2	116	0.297046	1.10911	0.230887	0.509106	1	1994	tags=25%, list=18%, signal=30%
OLIG3	131	0.294858	1.10791	0.22006	0.511975	1	2086	tags=27%, list=19%, signal=34%
HMGN3	238	0.272796	1.1066	0.193777	0.515291	1	3437	tags=32%, list=31%, signal=46%
NFE2L2	148	0.289747	1.10658	0.248466	0.513493	1	2431	tags=28%, list=22%, signal=35%
ZNF267	163	0.286794	1.10617	0.228614	0.513333	1	2807	tags=32%, list=26%, signal=42%
NR3C2	204	0.277151	1.10566	0.23088	0.513521	1	2102	tags=24%, list=19%, signal=29%
GSC	152	0.290424	1.10409	0.245171	0.517779	1	2309	tags=36%, list=21%, signal=44%
ETV6	256	0.272426	1.10288	0.202329	0.520703	1	3012	tags=32%, list=28%, signal=44%
PREB	237	0.272297	1.10057	0.225619	0.527993	1	2442	tags=22%, list=22%, signal=28%
ZNF680	181	0.278449	1.09757	0.234679	0.537986	1	1963	tags=21%, list=18%, signal=25%
HOXD8	213	0.27575	1.09596	0.249631	0.542534	1	1851	tags=24%, list=17%, signal=29%
AKNA	96	0.30091	1.09536	0.257649	0.543197	1	2031	tags=24%, list=19%, signal=29%
BARX2	127	0.293861	1.09471	0.25585	0.543882	1	1994	tags=24%, list=18%, signal=30%
DLX5	105	0.298167	1.09438	0.278689	0.543355	1	2367	tags=29%, list=22%, signal=36%
TFAP2C	115	0.295769	1.09346	0.252713	0.54524	1	1828	tags=22%, list=17%, signal=26%
HES2	141	0.287997	1.0932	0.246154	0.544392	1	2431	tags=27%, list=22%, signal=34%
NFIC	208	0.272985	1.09102	0.249245	0.551272	1	2417	tags=24%, list=22%, signal=30%
TCF21	158	0.283955	1.08942	0.264526	0.556026	1	1744	tags=22%, list=16%, signal=26%
IRX1	162	0.277566	1.08895	0.237885	0.555987	1	1231	tags=17%, list=11%, signal=19%
LIN54	240	0.266367	1.08435	0.243056	0.572848	1	2953	tags=30%, list=27%, signal=40%
SOX30	39	0.351138	1.08318	0.311774	0.575846	1	2491	tags=31%, list=23%, signal=40%
HEYL	173	0.277257	1.083	0.25937	0.574675	1	1256	tags=20%, list=12%, signal=23%
ZXDB	186	0.275691	1.08231	0.262595	0.575563	1	2225	tags=21%, list=20%, signal=26%
HOXA13	142	0.286992	1.08116	0.280675	0.57841	1	1878	tags=24%, list=17%, signal=29%
BATF2	160	0.282648	1.07943	0.292086	0.58341	1	2979	tags=35%, list=27%, signal=47%
NAIF1	155	0.278955	1.07776	0.292453	0.588353	1	2181	tags=21%, list=20%, signal=26%
RUNX1	229	0.267583	1.07731	0.275256	0.588221	1	1735	tags=18%, list=16%, signal=21%
IRF1	138	0.283601	1.07666	0.28012	0.589042	1	2795	tags=33%, list=26%, signal=44%
HOXA10	155	0.278405	1.07597	0.285922	0.589846	1	1979	tags=21%, list=18%, signal=25%
GTF2IRD1	195	0.273305	1.07517	0.267831	0.591062	1	1952	tags=20%, list=18%, signal=24%
GRHL1	134	0.283024	1.07494	0.276435	0.59005	1	2431	tags=27%, list=22%, signal=34%
ZNF750	116	0.288059	1.07384	0.29375	0.592547	1	2431	tags=28%, list=22%, signal=36%
ZNF780A	156	0.277531	1.07325	0.2694	0.593089	1	2864	tags=31%, list=26%, signal=41%
TFE3	176	0.272937	1.07143	0.275037	0.598881	1	1948	tags=23%, list=18%, signal=27%
FOXO3	243	0.264444	1.06935	0.259259	0.605671	1	2188	tags=19%, list=20%, signal=24%
NFYC	169	0.274491	1.06927	0.290133	0.60407	1	2919	tags=33%, list=27%, signal=44%
JAZF1	213	0.269074	1.06885	0.302083	0.603816	1	1431	tags=17%, list=13%, signal=20%
ZNF562	146	0.278429	1.06773	0.288136	0.606327	1	2145	tags=24%, list=20%, signal=29%
IRX4	124	0.283907	1.06479	0.301915	0.616741	1	2431	tags=29%, list=22%, signal=37%
RORA	117	0.286967	1.06389	0.326121	0.618453	1	2367	tags=26%, list=22%, signal=33%
MAFK	199	0.267895	1.06289	0.296081	0.620768	1	1912	tags=24%, list=18%, signal=29%
NFATC1	171	0.273068	1.05922	0.336826	0.634579	1	2564	tags=26%, list=23%, signal=34%
E2F2	140	0.277178	1.05816	0.316375	0.637208	1	2065	tags=23%, list=19%, signal=28%
KLF6	253	0.26023	1.05684	0.318801	0.640833	1	2824	tags=26%, list=26%, signal=34%
GATA1	90	0.294137	1.05648	0.362205	0.640322	1	1758	tags=23%, list=16%, signal=28%
MYF6	167	0.269226	1.05485	0.326316	0.645358	1	2520	tags=25%, list=23%, signal=32%
PAX7	150	0.274326	1.05396	0.332827	0.646998	1	2520	tags=26%, list=23%, signal=33%
CSRNP1	161	0.27104	1.05318	0.320433	0.648296	1	2668	tags=25%, list=24%, signal=32%
SOX9	152	0.274111	1.05293	0.327561	0.647345	1	2156	tags=26%, list=20%, signal=32%
ZNF18	122	0.2831	1.05225	0.317972	0.648102	1	1588	tags=19%, list=15%, signal=22%
ZNF341	125	0.281405	1.051	0.339593	0.651299	1	1506	tags=18%, list=14%, signal=20%
KLF4	116	0.282551	1.04615	0.359551	0.670161	1	2367	tags=28%, list=22%, signal=35%
TFAP2A	114	0.284733	1.046	0.351822	0.668715	1	2431	tags=28%, list=22%, signal=36%
PBX4	181	0.265876	1.04568	0.350746	0.668062	1	1353	tags=15%, list=12%, signal=17%
ZNF836	202	0.263233	1.04494	0.348637	0.669274	1	2764	tags=26%, list=25%, signal=34%
ZNF366	146	0.275087	1.04473	0.353774	0.668206	1	2123	tags=30%, list=19%, signal=37%
ZNF423	177	0.269178	1.04232	0.356707	0.676638	1	2204	tags=23%, list=20%, signal=28%
ZNF165	36	0.346562	1.04216	0.37884	0.6753	1	2491	tags=33%, list=23%, signal=43%
TCFL5	111	0.282246	1.04052	0.353774	0.680395	1	2491	tags=29%, list=23%, signal=37%
TFAP2B	125	0.276012	1.04047	0.354588	0.678618	1	1828	tags=23%, list=17%, signal=28%
ZNF586	124	0.275957	1.04026	0.357798	0.677411	1	2313	tags=26%, list=21%, signal=32%
MYRF	141	0.272156	1.03997	0.381737	0.676632	1	1849	tags=21%, list=17%, signal=25%
ZNF433	37	0.332827	1.03983	0.386087	0.675186	1	2318	tags=27%, list=21%, signal=34%
ZNF831	90	0.291094	1.03933	0.370184	0.675279	1	1645	tags=20%, list=15%, signal=23%
LBX1	146	0.271834	1.03842	0.36	0.677245	1	2520	tags=27%, list=23%, signal=34%
ZNF524	246	0.256982	1.03742	0.375182	0.679631	1	2961	tags=26%, list=27%, signal=34%
HOXC12	115	0.27787	1.03694	0.365591	0.679598	1	2105	tags=27%, list=19%, signal=33%
ZBTB14	219	0.257826	1.03646	0.362319	0.67967	1	2738	tags=27%, list=25%, signal=36%
SP140L	125	0.275184	1.03464	0.383775	0.685634	1	2031	tags=23%, list=19%, signal=28%
FOXI3	112	0.275971	1.03392	0.375929	0.686716	1	2367	tags=28%, list=22%, signal=35%
SCML4	95	0.286307	1.0324	0.388618	0.691173	1	1356	tags=19%, list=12%, signal=21%
OVOL1	128	0.276697	1.03206	0.398473	0.690578	1	1828	tags=22%, list=17%, signal=26%
FOXF2	183	0.261974	1.03035	0.381232	0.696003	1	1431	tags=19%, list=13%, signal=21%
TEAD4	156	0.26944	1.02781	0.407121	0.70481	1	2590	tags=26%, list=24%, signal=34%
HOXB8	158	0.264942	1.02767	0.379845	0.703449	1	1856	tags=22%, list=17%, signal=26%
NR1D1	117	0.278223	1.02757	0.389155	0.701843	1	760	tags=12%, list=7%, signal=13%
HSFX1	211	0.257308	1.02373	0.378498	0.716189	1	3103	tags=30%, list=28%, signal=41%
CEBPE	81	0.291522	1.02366	0.388797	0.714445	1	1758	tags=23%, list=16%, signal=28%
ZNF208	169	0.261996	1.02147	0.415267	0.721902	1	2260	tags=25%, list=21%, signal=32%
HOXA9	135	0.268862	1.01874	0.416667	0.731931	1	2208	tags=24%, list=20%, signal=29%
ESRRA	230	0.251469	1.0146	0.412017	0.748151	1	2803	tags=22%, list=26%, signal=29%
JDP2	195	0.256566	1.01429	0.403818	0.747324	1	2700	tags=31%, list=25%, signal=41%
NFATC2	99	0.282198	1.01371	0.398119	0.747718	1	1845	tags=18%, list=17%, signal=22%
NFKB2	136	0.267096	1.01159	0.404762	0.754815	1	2102	tags=22%, list=19%, signal=27%
PRDM2	260	0.249897	1.01057	0.433908	0.757062	1	3369	tags=28%, list=31%, signal=40%
POU4F3	192	0.259387	1.01008	0.41875	0.757227	1	1574	tags=17%, list=14%, signal=20%
TIGD3	106	0.272475	1.00687	0.430622	0.769031	1	2275	tags=25%, list=21%, signal=32%
ZNF222	141	0.263768	1.00675	0.421384	0.767491	1	1335	tags=14%, list=12%, signal=16%
MEF2D	175	0.259337	1.00625	0.426883	0.767626	1	2190	tags=21%, list=20%, signal=26%
ZHX1	207	0.25191	1.00605	0.43299	0.76642	1	2151	tags=21%, list=20%, signal=26%
FOXJ2	237	0.249672	1.00565	0.436047	0.766079	1	1858	tags=16%, list=17%, signal=19%
MYOD1	151	0.263227	1.00482	0.450746	0.767637	1	2520	tags=25%, list=23%, signal=32%
CEBPG	240	0.246975	1.0024	0.455319	0.776155	1	1974	tags=17%, list=18%, signal=20%
ZNF846	77	0.290494	1.00094	0.446458	0.780242	1	2576	tags=27%, list=24%, signal=35%
ZNF556	125	0.270445	0.999921	0.4496	0.782613	1	2520	tags=28%, list=23%, signal=36%
SP8	102	0.274141	0.999673	0.466463	0.781563	1	2367	tags=28%, list=22%, signal=36%
ZNF394	108	0.270559	0.997391	0.474522	0.789463	1	1356	tags=17%, list=12%, signal=19%
RARA	127	0.268513	0.997304	0.482335	0.787718	1	2479	tags=28%, list=23%, signal=35%
IRX3	115	0.266577	0.996914	0.467532	0.787382	1	2431	tags=27%, list=22%, signal=34%
BCL6B	148	0.260781	0.996418	0.469388	0.787437	1	1178	tags=17%, list=11%, signal=19%
EGR3	107	0.272076	0.995147	0.45469	0.790931	1	2367	tags=26%, list=22%, signal=33%
ZNF764	241	0.246259	0.994262	0.485075	0.792666	1	2376	tags=22%, list=22%, signal=27%
ZNF860	128	0.264058	0.991637	0.484615	0.802164	1	2196	tags=24%, list=20%, signal=30%
DPF3	180	0.252686	0.99146	0.460983	0.800856	1	2657	tags=26%, list=24%, signal=33%
POU2F3	113	0.269539	0.991218	0.470588	0.799898	1	2367	tags=26%, list=22%, signal=32%
EOMES	84	0.277896	0.990345	0.470958	0.801613	1	1698	tags=18%, list=16%, signal=21%
CPXCR1	30	0.339944	0.990307	0.466071	0.7997	1	2491	tags=37%, list=23%, signal=47%
ZNF705B	36	0.32592	0.990268	0.465546	0.797771	1	1517	tags=19%, list=14%, signal=23%
ZNF80	82	0.280824	0.99016	0.47504	0.796194	1	1356	tags=18%, list=12%, signal=21%
TFEB	133	0.259874	0.98963	0.462992	0.796436	1	2712	tags=30%, list=25%, signal=40%
TBX15	170	0.256001	0.988446	0.484627	0.79963	1	2520	tags=23%, list=23%, signal=29%
TBPL1	58	0.29669	0.987957	0.460674	0.799629	1	2491	tags=31%, list=23%, signal=40%
NCOA1	222	0.245819	0.987245	0.49	0.800646	1	2583	tags=29%, list=24%, signal=37%
SOX15	132	0.262057	0.987149	0.483819	0.798991	1	1982	tags=23%, list=18%, signal=27%
HOXC13	58	0.299128	0.987026	0.456667	0.797425	1	760	tags=16%, list=7%, signal=17%
ZBTB5	150	0.25685	0.986776	0.491366	0.796458	1	1918	tags=21%, list=18%, signal=25%
ZSCAN4	121	0.265615	0.986457	0.466463	0.795804	1	2105	tags=21%, list=19%, signal=25%
ZNF687	142	0.260443	0.986423	0.485075	0.793921	1	2979	tags=35%, list=27%, signal=47%
TP63	125	0.263425	0.986099	0.503828	0.793346	1	2431	tags=28%, list=22%, signal=36%
MAFF	215	0.246311	0.985796	0.480687	0.792633	1	2319	tags=24%, list=21%, signal=30%
ETV3	117	0.266136	0.985148	0.490881	0.793305	1	2431	tags=26%, list=22%, signal=34%
MEF2C	137	0.258442	0.982677	0.487765	0.801756	1	2416	tags=28%, list=22%, signal=35%
ZNF706	154	0.255773	0.982636	0.493976	0.799917	1	1567	tags=17%, list=14%, signal=19%
HSF5	57	0.29868	0.982548	0.476764	0.798248	1	2491	tags=32%, list=23%, signal=41%
MYF5	140	0.257515	0.980803	0.511416	0.803679	1	2520	tags=26%, list=23%, signal=33%
ZNF281	213	0.244346	0.979583	0.513314	0.80666	1	2211	tags=22%, list=20%, signal=27%
ZNF716	56	0.291662	0.97764	0.481419	0.812774	1	2491	tags=30%, list=23%, signal=39%
SNAI1	190	0.248679	0.976679	0.485757	0.814741	1	2224	tags=24%, list=20%, signal=30%
NANOGP8	180	0.250451	0.976664	0.502203	0.812763	1	1767	tags=19%, list=16%, signal=22%
EMX2	140	0.258115	0.976564	0.522936	0.811158	1	1225	tags=16%, list=11%, signal=18%
RLF	206	0.246438	0.976125	0.534384	0.811022	1	2726	tags=21%, list=25%, signal=28%
CREB3L4	178	0.248788	0.976093	0.530461	0.809177	1	2307	tags=26%, list=21%, signal=32%
LEF1	98	0.26749	0.974757	0.507223	0.812929	1	1356	tags=16%, list=12%, signal=18%
REL	158	0.253114	0.973316	0.537125	0.817089	1	2932	tags=27%, list=27%, signal=36%
KLF8	149	0.254458	0.973254	0.535714	0.81533	1	2431	tags=26%, list=22%, signal=32%
TET3	122	0.259063	0.972518	0.518053	0.816478	1	2480	tags=27%, list=23%, signal=35%
TBX21	80	0.275967	0.97202	0.507018	0.816554	1	1948	tags=23%, list=18%, signal=27%
NHLH2	126	0.260088	0.970889	0.522293	0.819276	1	1774	tags=21%, list=16%, signal=24%
NCOA2	228	0.243446	0.970534	0.530758	0.818732	1	3716	tags=36%, list=34%, signal=53%
TGIF2LY	40	0.313674	0.970041	0.494792	0.81882	1	2491	tags=30%, list=23%, signal=39%
HOXB1	129	0.258824	0.969106	0.52352	0.820781	1	1994	tags=22%, list=18%, signal=27%
HSF2	189	0.245996	0.967684	0.536364	0.824678	1	2564	tags=24%, list=23%, signal=31%
GRHL3	131	0.256921	0.966045	0.522205	0.829478	1	1994	tags=21%, list=18%, signal=26%
YBX3	190	0.245773	0.964845	0.548961	0.832428	1	2520	tags=24%, list=23%, signal=31%
HELT	108	0.262226	0.96413	0.520767	0.833433	1	2367	tags=27%, list=22%, signal=34%
SIX2	184	0.245864	0.963422	0.564254	0.834454	1	2442	tags=22%, list=22%, signal=28%
ARID5B	239	0.238936	0.963098	0.555237	0.833793	1	3240	tags=32%, list=30%, signal=44%
ZNF181	237	0.23923	0.961059	0.57	0.840215	1	2257	tags=21%, list=21%, signal=26%
ZNF774	165	0.246668	0.958878	0.562033	0.847167	1	2645	tags=28%, list=24%, signal=36%
SIX4	159	0.248636	0.958831	0.568249	0.845376	1	2520	tags=26%, list=23%, signal=33%
USF1	118	0.257739	0.957996	0.555219	0.846893	1	2140	tags=25%, list=20%, signal=31%
CHCHD3	206	0.239087	0.954728	0.578331	0.858362	1	2370	tags=19%, list=22%, signal=24%
NR1H2	238	0.235032	0.954554	0.58078	0.857174	1	1905	tags=18%, list=17%, signal=21%
FOXP3	89	0.266272	0.951351	0.56875	0.86829	1	1356	tags=17%, list=12%, signal=19%
ETS2	177	0.243691	0.950849	0.597598	0.86836	1	2552	tags=28%, list=23%, signal=36%
ZNF431	139	0.250149	0.94983	0.558917	0.870649	1	1994	tags=22%, list=18%, signal=26%
BATF	114	0.257804	0.948824	0.577223	0.872782	1	1196	tags=16%, list=11%, signal=18%
GFI1	97	0.260037	0.94872	0.569444	0.871195	1	2065	tags=23%, list=19%, signal=28%
RXRG	143	0.250641	0.947344	0.574627	0.874714	1	2280	tags=23%, list=21%, signal=29%
IRX5	120	0.253117	0.947171	0.564417	0.873364	1	2431	tags=26%, list=22%, signal=33%
ZNF277	239	0.235773	0.946913	0.626453	0.872382	1	2022	tags=17%, list=19%, signal=20%
PRDM1	136	0.251163	0.946645	0.584786	0.871458	1	2355	tags=26%, list=22%, signal=33%
ZNF143	213	0.23688	0.943831	0.59854	0.880726	1	2726	tags=25%, list=25%, signal=33%
ZNF101	119	0.253496	0.943693	0.590551	0.879299	1	1356	tags=16%, list=12%, signal=18%
MSGN1	121	0.253369	0.94164	0.601227	0.885872	1	2163	tags=25%, list=20%, signal=31%
TBX2	168	0.242224	0.939088	0.611783	0.894152	1	1267	tags=17%, list=12%, signal=19%
PITX2	157	0.243983	0.938987	0.619847	0.892545	1	2520	tags=25%, list=23%, signal=32%
ZNF728	53	0.282456	0.938157	0.572568	0.893817	1	2318	tags=28%, list=21%, signal=36%
NFIL3	231	0.23347	0.936223	0.656695	0.899595	1	2313	tags=20%, list=21%, signal=25%
NEUROG1	222	0.231802	0.935387	0.640056	0.900949	1	4105	tags=38%, list=38%, signal=60%
CDX4	111	0.25459	0.932895	0.621622	0.908773	1	2367	tags=25%, list=22%, signal=32%
EVX1	145	0.243639	0.932289	0.63125	0.909108	1	2222	tags=26%, list=20%, signal=32%
ZNF385A	115	0.251564	0.931509	0.60155	0.910133	1	2716	tags=32%, list=25%, signal=42%
ZBTB47	232	0.230658	0.928424	0.666193	0.920423	1	2684	tags=24%, list=25%, signal=31%
MYBL1	107	0.251447	0.92741	0.609495	0.922401	1	1175	tags=14%, list=11%, signal=16%
ZNF22	230	0.23294	0.927037	0.662704	0.921855	1	1635	tags=15%, list=15%, signal=17%
FOXD3	152	0.24198	0.926889	0.664706	0.920423	1	1889	tags=23%, list=17%, signal=27%
ISL2	129	0.246231	0.92495	0.647149	0.925984	1	1506	tags=16%, list=14%, signal=19%
GLI1	149	0.241222	0.924133	0.646707	0.927284	1	1889	tags=22%, list=17%, signal=26%
ZNF582	203	0.235	0.923391	0.667147	0.92822	1	1819	tags=14%, list=17%, signal=17%
ZNF691	225	0.229952	0.921667	0.683761	0.933065	1	3411	tags=32%, list=31%, signal=46%
KLF17	22	0.337056	0.920986	0.600362	0.933756	1	2777	tags=36%, list=25%, signal=49%
STAT6	248	0.224857	0.916719	0.720695	0.948319	1	2015	tags=20%, list=18%, signal=24%
ZNF75D	256	0.224345	0.916675	0.725874	0.946406	1	2841	tags=31%, list=26%, signal=41%
GATA3	109	0.248114	0.916499	0.631751	0.945015	1	2367	tags=25%, list=22%, signal=31%
EN1	152	0.239952	0.916394	0.675676	0.943429	1	2105	tags=16%, list=19%, signal=20%
ZNF479	28	0.320219	0.916313	0.60461	0.941704	1	2491	tags=29%, list=23%, signal=37%
PAX9	118	0.246322	0.916284	0.675549	0.939768	1	2163	tags=23%, list=20%, signal=28%
DLX3	102	0.249713	0.91522	0.634796	0.94187	1	2367	tags=25%, list=22%, signal=32%
THAP5	235	0.227314	0.913976	0.713056	0.944649	1	2531	tags=23%, list=23%, signal=30%
ZFP3	211	0.229415	0.913621	0.70649	0.94394	1	3443	tags=36%, list=32%, signal=52%
BCL11B	118	0.245505	0.912835	0.67075	0.944988	1	2361	tags=26%, list=22%, signal=33%
XPA	204	0.230729	0.909943	0.704918	0.953886	1	2051	tags=20%, list=19%, signal=24%
ZEB2	173	0.234921	0.909402	0.704893	0.953919	1	1549	tags=17%, list=14%, signal=20%
THAP12	185	0.23234	0.909184	0.687783	0.952768	1	2865	tags=25%, list=26%, signal=34%
NPAS3	143	0.238995	0.907524	0.697289	0.956828	1	2156	tags=24%, list=20%, signal=30%
ZBTB37	226	0.22516	0.906875	0.747445	0.957183	1	1606	tags=14%, list=15%, signal=16%
SOX13	207	0.228835	0.906438	0.714906	0.956855	1	1786	tags=20%, list=16%, signal=24%
SMYD3	186	0.228685	0.903354	0.709581	0.966219	1	2200	tags=24%, list=20%, signal=29%
E2F6	195	0.229924	0.902423	0.728863	0.967631	1	2442	tags=22%, list=22%, signal=27%
ZBTB41	146	0.234661	0.90226	0.692542	0.966192	1	1774	tags=18%, list=16%, signal=22%
NFATC3	248	0.221441	0.901736	0.753644	0.966052	1	2973	tags=28%, list=27%, signal=38%
HEY2	171	0.231176	0.900374	0.730539	0.96905	1	1912	tags=19%, list=18%, signal=23%
ATF1	236	0.224363	0.900253	0.737778	0.967457	1	2415	tags=22%, list=22%, signal=28%
DLX4	76	0.259727	0.89941	0.64878	0.968518	1	760	tags=13%, list=7%, signal=14%
ETV7	118	0.240608	0.898746	0.691223	0.968909	1	1039	tags=13%, list=10%, signal=14%
SRY	139	0.236209	0.898548	0.709677	0.967575	1	2465	tags=24%, list=23%, signal=31%
ZNF273	123	0.241639	0.896826	0.695024	0.971819	1	2480	tags=25%, list=23%, signal=32%
ARHGAP35	103	0.242833	0.896522	0.685897	0.970881	1	2576	tags=23%, list=24%, signal=30%
EGR1	219	0.225857	0.896475	0.754335	0.969029	1	2358	tags=23%, list=22%, signal=29%
TAL2	130	0.237605	0.896337	0.704293	0.967543	1	2520	tags=24%, list=23%, signal=31%
RBPJ	271	0.218851	0.895	0.791785	0.970197	1	2068	tags=17%, list=19%, signal=20%
CC2D1A	224	0.221642	0.894167	0.762115	0.971303	1	2946	tags=30%, list=27%, signal=40%
RFX4	78	0.254684	0.894106	0.681048	0.969511	1	2576	tags=27%, list=24%, signal=35%
ARID5A	180	0.229533	0.892085	0.748547	0.974498	1	2545	tags=24%, list=23%, signal=31%
ZNF708	181	0.227287	0.891108	0.771558	0.975906	1	1549	tags=15%, list=14%, signal=17%
KIN	196	0.223743	0.890743	0.772464	0.975172	1	2864	tags=26%, list=26%, signal=34%
HSF1	72	0.255335	0.889847	0.666667	0.976186	1	2475	tags=22%, list=23%, signal=29%
PITX1	115	0.238851	0.887567	0.736264	0.982208	1	1994	tags=23%, list=18%, signal=27%
TRPS1	168	0.22822	0.88658	0.766117	0.983713	1	2096	tags=21%, list=19%, signal=25%
ZNF407	258	0.21825	0.886506	0.819103	0.981992	1	2582	tags=21%, list=24%, signal=26%
HOXA7	180	0.227932	0.885978	0.741742	0.981768	1	3367	tags=32%, list=31%, signal=46%
NFE2L3	212	0.223668	0.885676	0.783784	0.980833	1	2907	tags=26%, list=27%, signal=35%
SP110	120	0.235163	0.885188	0.757755	0.980515	1	2074	tags=22%, list=19%, signal=26%
RELB	187	0.226336	0.88517	0.779539	0.978609	1	2807	tags=25%, list=26%, signal=33%
ZNF611	192	0.223317	0.883796	0.780204	0.981176	1	2644	tags=23%, list=24%, signal=30%
SP7	169	0.228202	0.883581	0.775573	0.979956	1	1549	tags=18%, list=14%, signal=20%
POU5F1B	236	0.220039	0.881942	0.81694	0.98335	1	1640	tags=15%, list=15%, signal=18%
SOX7	133	0.233224	0.881772	0.752739	0.981986	1	1796	tags=20%, list=16%, signal=24%
ZNF737	190	0.223946	0.881766	0.786885	0.980055	1	3059	tags=29%, list=28%, signal=40%
MYOG	149	0.230945	0.881416	0.795455	0.979284	1	2520	tags=26%, list=23%, signal=33%
HMBOX1	206	0.222333	0.881392	0.790936	0.977428	1	1756	tags=18%, list=16%, signal=21%
FIGLA	145	0.229727	0.877557	0.76523	0.988007	1	2537	tags=26%, list=23%, signal=34%
ZNF677	37	0.285882	0.877352	0.684976	0.986739	1	2318	tags=24%, list=21%, signal=31%
ZNF490	159	0.229391	0.876392	0.778662	0.987859	1	1284	tags=13%, list=12%, signal=14%
GZF1	149	0.227717	0.876157	0.749254	0.986683	1	1702	tags=15%, list=16%, signal=17%
GATAD2B	152	0.227766	0.876014	0.779141	0.985211	1	1938	tags=16%, list=18%, signal=19%
ZNF747	240	0.216551	0.873232	0.845404	0.992124	1	2328	tags=20%, list=21%, signal=24%
FOSL2	238	0.21712	0.871848	0.849494	0.99458	1	2080	tags=21%, list=19%, signal=26%
SALL4	184	0.21972	0.871272	0.829341	0.994413	1	1253	tags=13%, list=11%, signal=14%
BCL11A	141	0.22877	0.871027	0.789392	0.99328	1	1881	tags=19%, list=17%, signal=23%
MAFG	200	0.21868	0.869468	0.828148	0.996047	1	2479	tags=24%, list=23%, signal=30%
MAX	152	0.223996	0.868074	0.766513	0.998211	1	2795	tags=29%, list=26%, signal=38%
TBX6	127	0.230126	0.86794	0.788644	0.996711	1	1994	tags=22%, list=18%, signal=27%
SNAI3	104	0.23839	0.867458	0.773438	0.996234	1	2181	tags=24%, list=20%, signal=30%
ZXDC	243	0.215003	0.86472	0.834938	1	1	2584	tags=23%, list=24%, signal=30%
ZNF682	163	0.222327	0.86409	0.841555	1	1	1747	tags=14%, list=16%, signal=17%
GTF3A	226	0.214903	0.861703	0.860465	1	1	3726	tags=33%, list=34%, signal=49%
SP2	136	0.227422	0.859163	0.828025	1	1	2313	tags=21%, list=21%, signal=27%
TFDP2	132	0.226898	0.857051	0.810937	1	1	2475	tags=22%, list=23%, signal=28%
ATMIN	164	0.219086	0.854631	0.830015	1	1	1517	tags=13%, list=14%, signal=15%
TCF4	201	0.213901	0.851645	0.865782	1	1	2383	tags=24%, list=22%, signal=31%
KLF11	226	0.211085	0.847988	0.87234	1	1	2151	tags=21%, list=20%, signal=25%
KLF10	232	0.210059	0.846863	0.883263	1	1	1952	tags=16%, list=18%, signal=18%
KLF2	182	0.214207	0.846279	0.862275	1	1	2137	tags=19%, list=20%, signal=24%
ZNF772	232	0.211842	0.845463	0.882845	1	1	2772	tags=25%, list=25%, signal=32%
ZNF583	224	0.210251	0.844484	0.899248	1	1	2212	tags=19%, list=20%, signal=23%
ZNF610	161	0.218915	0.840874	0.88287	1	1	2499	tags=24%, list=23%, signal=30%
ZNF24	205	0.212467	0.840384	0.881089	1	1	2059	tags=19%, list=19%, signal=23%
ZFP57	160	0.218666	0.83926	0.867176	1	1	1549	tags=16%, list=14%, signal=18%
ZIM3	53	0.256776	0.838808	0.777015	1	1	2491	tags=28%, list=23%, signal=36%
VEZF1	242	0.207713	0.838504	0.92645	1	1	2328	tags=20%, list=21%, signal=25%
ZNF768	219	0.210446	0.836625	0.904271	1	1	3447	tags=29%, list=32%, signal=41%
IRF8	104	0.226541	0.835825	0.836039	1	1	2031	tags=21%, list=19%, signal=26%
ZNF548	241	0.205819	0.828449	0.919605	1	1	2499	tags=22%, list=23%, signal=27%
HOXC9	181	0.211098	0.826012	0.91194	1	1	1952	tags=15%, list=18%, signal=19%
FOS	184	0.211235	0.82584	0.91185	1	1	2105	tags=20%, list=19%, signal=24%
MESP1	200	0.20732	0.823758	0.915575	1	1	2722	tags=26%, list=25%, signal=33%
TIGD4	39	0.262486	0.819853	0.797005	1	1	3042	tags=33%, list=28%, signal=46%
ZNF449	248	0.20289	0.819669	0.945833	1	1	1911	tags=17%, list=18%, signal=21%
POGK	178	0.209194	0.815417	0.92515	1	1	2406	tags=22%, list=22%, signal=28%
ZNF99	53	0.247229	0.812053	0.822635	1	1	2318	tags=28%, list=21%, signal=36%
BBX	89	0.229389	0.81204	0.851163	1	1	2169	tags=21%, list=20%, signal=26%
ZNF664	170	0.20884	0.8109	0.921922	1	1	2684	tags=25%, list=25%, signal=33%
ZNF705G	26	0.281057	0.802809	0.782986	1	1	2318	tags=31%, list=21%, signal=39%
ZFP92	157	0.206561	0.80213	0.921852	1	1	2639	tags=24%, list=24%, signal=31%
ZBTB2	253	0.197384	0.801896	0.978632	1	1	2515	tags=18%, list=23%, signal=23%
ZNF487	41	0.256085	0.801342	0.803005	1	1	1761	tags=20%, list=16%, signal=23%
ZNF613	197	0.201483	0.80121	0.951807	1	1	2880	tags=25%, list=26%, signal=34%
ESR2	211	0.198769	0.798557	0.967647	1	1	1734	tags=16%, list=16%, signal=19%
FOXJ3	233	0.198234	0.797752	0.964183	1	1	2271	tags=15%, list=21%, signal=19%
SNAPC5	245	0.196232	0.796963	0.975146	1	1	3231	tags=28%, list=30%, signal=39%
GLYR1	251	0.19638	0.794329	0.967049	1	1	2247	tags=16%, list=21%, signal=20%
RFX2	59	0.236015	0.792295	0.861667	1	1	2491	tags=25%, list=23%, signal=33%
YBX2	43	0.251266	0.791722	0.84193	1	1	2491	tags=26%, list=23%, signal=33%
ZNF608	206	0.197944	0.79031	0.968889	1	1	1989	tags=17%, list=18%, signal=21%
ZNF679	40	0.254885	0.78977	0.83304	1	1	1593	tags=18%, list=15%, signal=20%
THAP2	192	0.199074	0.788615	0.974889	1	1	1972	tags=16%, list=18%, signal=19%
ZFHX4	215	0.197133	0.78688	0.96756	1	1	1400	tags=13%, list=13%, signal=15%
ZNF568	218	0.196799	0.786783	0.974665	1	1	1487	tags=11%, list=14%, signal=13%
RREB1	185	0.20083	0.785879	0.959276	1	1	2592	tags=26%, list=24%, signal=33%
ZNF148	248	0.191754	0.785701	0.990155	1	1	2906	tags=21%, list=27%, signal=28%
CENPBD1	250	0.193105	0.785511	0.983824	1	1	2410	tags=18%, list=22%, signal=22%
TERB1	56	0.237132	0.781583	0.873333	1	1	2491	tags=30%, list=23%, signal=39%
CBLL2	28	0.268021	0.781331	0.845455	1	1	2996	tags=32%, list=27%, signal=44%
ZNF654	266	0.18998	0.780997	0.985486	1	1	2939	tags=21%, list=27%, signal=28%
CLOCK	262	0.191243	0.779953	0.987088	1	1	2415	tags=18%, list=22%, signal=23%
ZNF444	255	0.189502	0.775037	0.988506	1	1	3387	tags=31%, list=31%, signal=44%
HOXC10	181	0.198299	0.774371	0.976261	1	1	1952	tags=16%, list=18%, signal=19%
ZNF683	23	0.280391	0.774081	0.827458	1	1	1306	tags=13%, list=12%, signal=15%
ZNF473	64	0.228008	0.773394	0.895623	1	1	2491	tags=28%, list=23%, signal=36%
MTERF3	252	0.189271	0.773116	0.985423	1	1	3027	tags=24%, list=28%, signal=32%
PRDM10	183	0.194971	0.772324	0.982327	1	1	2479	tags=21%, list=23%, signal=26%
LHX9	141	0.20201	0.770416	0.971429	1	1	640	tags=8%, list=6%, signal=8%
ZNF703	201	0.19324	0.768116	0.97851	1	1	2520	tags=21%, list=23%, signal=27%
CSRNP2	194	0.195426	0.76628	0.985316	1	1	2243	tags=20%, list=21%, signal=24%
BRF2	210	0.190971	0.764722	0.981322	1	1	2953	tags=24%, list=27%, signal=33%
MSANTD4	246	0.187244	0.753636	0.995757	1	1	3271	tags=30%, list=30%, signal=43%
ZNF174	240	0.184592	0.74261	0.995658	1	1	2817	tags=22%, list=26%, signal=29%
ZNF865	187	0.188169	0.742414	0.984035	1	1	2520	tags=21%, list=23%, signal=27%
ZNF784	166	0.190837	0.742013	0.99256	1	1	2763	tags=23%, list=25%, signal=30%
ZNF616	230	0.185359	0.741766	0.997085	1	1	2410	tags=19%, list=22%, signal=24%
ZNF81	231	0.185304	0.741015	0.994278	1	1	2622	tags=19%, list=24%, signal=25%
ZFP91	70	0.214627	0.739529	0.943709	1	1	2318	tags=24%, list=21%, signal=31%
LIN28B	71	0.211879	0.738386	0.952153	1	1	2491	tags=24%, list=23%, signal=31%
ERF	246	0.183046	0.736995	0.997195	1	1	3117	tags=26%, list=29%, signal=35%
ZNF587	225	0.184486	0.736856	0.99562	1	1	2849	tags=27%, list=26%, signal=35%
ZFHX2	100	0.199893	0.730712	0.970359	1	1	2576	tags=22%, list=24%, signal=29%
FOXN4	45	0.226985	0.721894	0.916525	1	1	2491	tags=27%, list=23%, signal=34%
CREB3	225	0.177304	0.716878	1	1	1	2292	tags=17%, list=21%, signal=21%
ZBTB20	22	0.257657	0.713204	0.894828	1	1	1517	tags=14%, list=14%, signal=16%
ZNF700	253	0.173967	0.713014	1	1	1	2584	tags=21%, list=24%, signal=27%
GTF2IRD2B	232	0.17391	0.710094	1	1	1	2478	tags=19%, list=23%, signal=25%
ZNF432	177	0.181868	0.707311	1	1	1	2426	tags=23%, list=22%, signal=29%
IKZF4	237	0.174826	0.705608	1	1	1	2273	tags=17%, list=21%, signal=21%
NR2C2	262	0.175231	0.704783	1	1	1	2986	tags=23%, list=27%, signal=30%
FOXN3	254	0.173752	0.704053	1	1	1	2632	tags=18%, list=24%, signal=23%
CREB1	281	0.171082	0.701651	1	1	1	2068	tags=14%, list=19%, signal=17%
LIN28A	33	0.235148	0.700987	0.929889	1	1	2996	tags=30%, list=27%, signal=42%
TIGD6	234	0.174766	0.699672	0.998547	1	1	2410	tags=19%, list=22%, signal=24%
ZNF410	260	0.170218	0.698537	1	1	1	2171	tags=18%, list=20%, signal=22%
ZBED9	68	0.203154	0.696817	0.97553	1	1	2491	tags=25%, list=23%, signal=32%
POU5F2	51	0.213081	0.696813	0.966667	1	1	2491	tags=25%, list=23%, signal=33%
ZNF234	223	0.173837	0.696643	0.998534	1	1	2640	tags=22%, list=24%, signal=29%
THAP9	198	0.174381	0.69375	0.998494	1	1	3073	tags=26%, list=28%, signal=35%
FAM170A	39	0.220237	0.691796	0.953255	1	1	2491	tags=26%, list=23%, signal=33%
ZNF557	229	0.169802	0.68393	1	1	1	2381	tags=18%, list=22%, signal=22%
SPZ1	25	0.241445	0.681234	0.934744	1	1	2996	tags=32%, list=27%, signal=44%
ZKSCAN7	184	0.173933	0.680468	1	1	1	1595	tags=11%, list=15%, signal=13%
PHF20	215	0.167109	0.669942	1	1	1	3310	tags=30%, list=30%, signal=43%
SP3	263	0.164345	0.669924	1	1	1	1942	tags=14%, list=18%, signal=16%
ZNF629	249	0.165191	0.669122	1	1	1	2725	tags=19%, list=25%, signal=25%
ZNF619	247	0.164804	0.669007	1	1	1	2413	tags=17%, list=22%, signal=22%
ZNF541	56	0.201282	0.664477	0.980738	1	1	2491	tags=25%, list=23%, signal=32%
SMAD1	260	0.162208	0.664408	1	1	1	1974	tags=12%, list=18%, signal=14%
KAT7	125	0.17618	0.660198	0.996815	1	1	2613	tags=22%, list=24%, signal=28%
PRMT3	268	0.159028	0.643493	1	1	1	2320	tags=17%, list=21%, signal=21%
EVX2	17	0.248137	0.634048	0.934708	1	1	1403	tags=18%, list=13%, signal=20%
ZKSCAN2	241	0.156992	0.632316	1	1	1	1961	tags=13%, list=18%, signal=16%
ZNF511	240	0.155223	0.628832	1	1	1	3070	tags=23%, list=28%, signal=31%
GMEB1	216	0.155455	0.624174	1	1	1	2245	tags=15%, list=21%, signal=18%
GBX1	150	0.161887	0.620668	1	1	1	3083	tags=25%, list=28%, signal=34%
ZNF480	265	0.149883	0.612354	1	1	1	3027	tags=23%, list=28%, signal=31%
ZNF79	265	0.149348	0.611968	1	1	1	2497	tags=17%, list=23%, signal=21%
PCGF6	264	0.150281	0.611844	1	1	1	2645	tags=19%, list=24%, signal=25%
PURA	242	0.148956	0.606127	1	1	1	2273	tags=15%, list=21%, signal=18%
ZNF688	95	0.164517	0.594546	1	1	1	2449	tags=17%, list=22%, signal=22%
THAP11	238	0.145795	0.589875	1	1	1	2783	tags=19%, list=26%, signal=25%
TGIF2LX	26	0.201176	0.580535	0.981949	1	1	2996	tags=31%, list=27%, signal=42%
ZNF32	243	0.142613	0.57701	1	1	1	3127	tags=22%, list=29%, signal=30%
ZNF408	260	0.141524	0.574253	1	1	1	3147	tags=22%, list=29%, signal=30%
THAP1	259	0.138876	0.564557	1	1	1	2915	tags=19%, list=27%, signal=26%
ASH1L	255	0.130888	0.530761	1	1	1	3313	tags=20%, list=30%, signal=29%
THAP4	236	0.119133	0.483741	1	0.999986	1	3876	tags=30%, list=36%, signal=45%
FOXM1	268	-0.760138	-3.31691	0	0	0	2217	tags=79%, list=20%, signal=97%
DNMT1	276	-0.752122	-3.302	0	0	0	2217	tags=78%, list=20%, signal=95%
TFDP1	265	-0.736695	-3.23075	0	0	0	2217	tags=74%, list=20%, signal=91%
E2F1	245	-0.737196	-3.21803	0	0	0	2038	tags=75%, list=19%, signal=90%
ZNF367	266	-0.720695	-3.18056	0	0	0	2217	tags=73%, list=20%, signal=89%
ZNF492	250	-0.728291	-3.16674	0	0	0	2217	tags=76%, list=20%, signal=93%
E2F7	222	-0.739254	-3.15548	0	0	0	2217	tags=77%, list=20%, signal=95%
MYBL2	207	-0.738627	-3.14031	0	0	0	2217	tags=79%, list=20%, signal=97%
AHRR	221	-0.731774	-3.12206	0	0	0	2217	tags=75%, list=20%, signal=92%
CENPA	248	-0.715748	-3.09544	0	0	0	2217	tags=75%, list=20%, signal=91%
HMGA1	265	-0.701954	-3.08777	0	0	0	2217	tags=69%, list=20%, signal=85%
ZNF695	223	-0.711978	-3.07185	0	0	0	2217	tags=73%, list=20%, signal=90%
ZNF726	249	-0.698499	-3.03758	0	0	0	1778	tags=64%, list=16%, signal=75%
ZNF724	219	-0.695528	-3.00581	0	0	0	2217	tags=70%, list=20%, signal=86%
ZNF730	176	-0.70011	-2.96784	0	0	0	2217	tags=68%, list=20%, signal=83%
ZNF124	249	-0.66653	-2.89609	0	0	0	2217	tags=63%, list=20%, signal=77%
TCF3	179	-0.675439	-2.85496	0	0	0	2020	tags=61%, list=19%, signal=74%
ZNF257	179	-0.678291	-2.85491	0	0	0	2178	tags=67%, list=20%, signal=82%
PA2G4	278	-0.624049	-2.79204	0	0	0	2480	tags=58%, list=23%, signal=73%
ZNF318	181	-0.663397	-2.77457	0	0	0	2217	tags=64%, list=20%, signal=79%
ZNF215	257	-0.611546	-2.65733	0	0	0	2158	tags=50%, list=20%, signal=61%
ZFP69B	220	-0.597663	-2.58601	0	0	0	2119	tags=50%, list=19%, signal=61%
ZNF92	187	-0.606009	-2.54955	0	0	0	2119	tags=52%, list=19%, signal=63%
HMX2	161	-0.615878	-2.5376	0	0	0	2119	tags=60%, list=19%, signal=74%
ZBED4	266	-0.573195	-2.53567	0	0	0	2508	tags=53%, list=23%, signal=67%
ZNF675	228	-0.586578	-2.52885	0	0	0	1732	tags=46%, list=16%, signal=54%
HMX3	158	-0.601013	-2.52564	0	0	0	2119	tags=58%, list=19%, signal=70%
ZNF100	236	-0.586731	-2.52495	0	0	0	2217	tags=50%, list=20%, signal=61%
MTF2	222	-0.589179	-2.52306	0	0	0	2274	tags=55%, list=21%, signal=68%
ETV4	255	-0.576212	-2.52116	0	0	0	2204	tags=50%, list=20%, signal=61%
IKZF2	176	-0.597552	-2.50562	0	0	0	2178	tags=60%, list=20%, signal=73%
MIXL1	142	-0.613264	-2.50519	0	0	0	2119	tags=60%, list=19%, signal=73%
ZNF525	242	-0.569691	-2.4823	0	0	0	2340	tags=48%, list=21%, signal=60%
ZNF714	215	-0.578501	-2.47181	0	0	0	2349	tags=52%, list=22%, signal=65%
PRDM13	156	-0.589579	-2.43967	0	0	0	2119	tags=60%, list=19%, signal=73%
LEUTX	160	-0.583751	-2.4321	0	0	0	2119	tags=56%, list=19%, signal=68%
ZFAT	169	-0.577339	-2.4294	0	0	0	2119	tags=53%, list=19%, signal=65%
ZNF625	207	-0.572697	-2.42707	0	0	0	2307	tags=48%, list=21%, signal=59%
HMGA2	193	-0.564041	-2.40603	0	0	0	1780	tags=46%, list=16%, signal=54%
IRF4	148	-0.591879	-2.40253	0	0	0	2178	tags=58%, list=20%, signal=72%
ZNF93	196	-0.566727	-2.39762	0	0	0	2008	tags=51%, list=18%, signal=61%
ZNF878	159	-0.571075	-2.38061	0	0	0	2119	tags=53%, list=19%, signal=65%
ZKSCAN4	226	-0.542024	-2.36999	0	0	0	2224	tags=44%, list=20%, signal=54%
HESX1	182	-0.559936	-2.35345	0	0	0	2274	tags=50%, list=21%, signal=62%
RFX8	192	-0.550417	-2.32651	0	0	0	2078	tags=48%, list=19%, signal=59%
DMTF1	250	-0.528696	-2.30396	0	0	0	3511	tags=57%, list=32%, signal=82%
LCORL	274	-0.521201	-2.29538	0	0	0	2137	tags=40%, list=20%, signal=48%
ZNF789	226	-0.526559	-2.28815	0	0	0	3298	tags=60%, list=30%, signal=84%
ZNF280C	215	-0.533579	-2.2835	0	0	0	2241	tags=43%, list=21%, signal=53%
STAT1	187	-0.540199	-2.26771	0	0	0	2119	tags=51%, list=19%, signal=62%
BHLHE23	142	-0.566706	-2.26637	0	0	0	1757	tags=51%, list=16%, signal=60%
ZNF681	183	-0.536688	-2.25821	0	0	0	1778	tags=49%, list=16%, signal=58%
TFAP4	243	-0.515565	-2.25374	0	0	0	2762	tags=45%, list=25%, signal=59%
ZNF66	176	-0.529066	-2.22356	0	0	0	2349	tags=48%, list=22%, signal=60%
NEUROG2	134	-0.544968	-2.19796	0	0	0	2119	tags=53%, list=19%, signal=65%
ZNF850	209	-0.509861	-2.18225	0	0	0	3271	tags=56%, list=30%, signal=79%
SAFB2	205	-0.507934	-2.17745	0	0	0	3185	tags=49%, list=29%, signal=68%
ZNF90	190	-0.51236	-2.17742	0	0	0	2349	tags=49%, list=22%, signal=62%
POU2AF1	132	-0.534872	-2.16903	0	0	0	2119	tags=52%, list=19%, signal=63%
ZNF606	208	-0.500775	-2.16831	0	0	0	3274	tags=52%, list=30%, signal=73%
ZNF783	249	-0.493874	-2.1658	0	0	0	3137	tags=53%, list=29%, signal=73%
ZNF736	261	-0.498982	-2.16527	0	0	0	2994	tags=47%, list=27%, signal=63%
ZBTB32	105	-0.551563	-2.16486	0	0	0	2217	tags=48%, list=20%, signal=59%
ZNF43	223	-0.502714	-2.16063	0	0	0	2948	tags=49%, list=27%, signal=66%
ZNF875	231	-0.497657	-2.14628	0	0	0	3049	tags=48%, list=28%, signal=66%
ZNF251	212	-0.504273	-2.14513	0	0	0	2327	tags=40%, list=21%, signal=49%
AKAP8L	229	-0.4971	-2.14078	0	0	0	3298	tags=53%, list=30%, signal=74%
ZNF518A	241	-0.489436	-2.13832	0	0	0	3037	tags=51%, list=28%, signal=69%
ZNF202	269	-0.480718	-2.1348	0	0	0	3238	tags=55%, list=30%, signal=76%
ZNF577	248	-0.490213	-2.12291	0	0	0	3154	tags=53%, list=29%, signal=73%
ZNF133	198	-0.504978	-2.12189	0	0	0	3061	tags=51%, list=28%, signal=70%
E2F5	214	-0.493025	-2.12092	0	0	0	3037	tags=53%, list=28%, signal=72%
ZSCAN12	236	-0.487311	-2.11914	0	0	0	3166	tags=46%, list=29%, signal=63%
ZNF544	236	-0.490265	-2.11453	0	0	0	2251	tags=43%, list=21%, signal=53%
PAX5	129	-0.53049	-2.10911	0	0	0	2119	tags=50%, list=19%, signal=62%
ZNF692	233	-0.484429	-2.09178	0	2.45852e-05	0.001	3049	tags=53%, list=28%, signal=72%
SAFB	278	-0.465178	-2.07313	0	4.83454e-05	0.002	3110	tags=50%, list=29%, signal=69%
ZNF83	234	-0.479247	-2.07017	0	4.77256e-05	0.002	3050	tags=50%, list=28%, signal=67%
DRAP1	209	-0.48251	-2.06331	0	4.71215e-05	0.002	2736	tags=43%, list=25%, signal=56%
ZNF75A	200	-0.482929	-2.05775	0	4.65325e-05	0.002	2591	tags=42%, list=24%, signal=54%
ZNF446	223	-0.480085	-2.05111	0	4.5958e-05	0.002	2866	tags=40%, list=26%, signal=54%
ZNF439	217	-0.470766	-2.046	0	4.53975e-05	0.002	3367	tags=51%, list=31%, signal=72%
ZNF517	207	-0.483863	-2.04391	0	4.48506e-05	0.002	2606	tags=41%, list=24%, signal=52%
ZNF624	257	-0.466093	-2.03414	0	4.43166e-05	0.002	2294	tags=35%, list=21%, signal=44%
HSF4	223	-0.466488	-2.0096	0	4.37953e-05	0.002	3105	tags=47%, list=28%, signal=64%
ZNF140	231	-0.463129	-1.99982	0	4.3286e-05	0.002	3158	tags=52%, list=29%, signal=72%
ZNF567	237	-0.464488	-1.98723	0	8.59966e-05	0.004	2330	tags=36%, list=21%, signal=45%
BPTF	252	-0.454549	-1.98195	0	8.50194e-05	0.004	3108	tags=38%, list=28%, signal=53%
ZNF74	189	-0.466683	-1.97019	0	8.40641e-05	0.004	2462	tags=36%, list=23%, signal=46%
MGA	237	-0.456177	-1.96128	0	8.31301e-05	0.004	3108	tags=40%, list=28%, signal=55%
POU4F1	173	-0.474498	-1.96071	0	8.22166e-05	0.004	2348	tags=47%, list=22%, signal=59%
ZNF559	233	-0.446281	-1.94075	0	0.000100484	0.005	3131	tags=49%, list=29%, signal=67%
IKZF3	122	-0.484181	-1.93831	0	9.9403e-05	0.005	2048	tags=45%, list=19%, signal=55%
HINFP	171	-0.462159	-1.93279	0	9.83456e-05	0.005	3002	tags=47%, list=28%, signal=64%
PLAGL2	168	-0.464844	-1.9321	0	9.73103e-05	0.005	2224	tags=39%, list=20%, signal=49%
MTERF4	173	-0.459734	-1.93058	0	9.62967e-05	0.005	3105	tags=46%, list=28%, signal=64%
ZNF141	180	-0.454763	-1.92983	0	9.5304e-05	0.005	3037	tags=44%, list=28%, signal=61%
ZNF609	183	-0.4543	-1.92658	0	9.43315e-05	0.005	2065	tags=29%, list=19%, signal=35%
CENPT	235	-0.441034	-1.92309	0	9.33786e-05	0.005	3298	tags=52%, list=30%, signal=73%
ZNF211	224	-0.445967	-1.92049	0	9.24448e-05	0.005	3296	tags=50%, list=30%, signal=70%
CXXC1	256	-0.438961	-1.92001	0	0.000109373	0.006	3049	tags=48%, list=28%, signal=65%
MZF1	232	-0.445673	-1.91082	0	0.000108301	0.006	3037	tags=45%, list=28%, signal=61%
ZNF320	220	-0.451323	-1.91	0	0.00010725	0.006	3274	tags=49%, list=30%, signal=69%
ZNF226	220	-0.445087	-1.90823	0	0.000106218	0.006	3050	tags=47%, list=28%, signal=64%
CIC	166	-0.461988	-1.8999	0	0.00013983	0.008	3464	tags=50%, list=32%, signal=72%
ZNF10	186	-0.448824	-1.89682	0	0.00013851	0.008	3062	tags=45%, list=28%, signal=62%
ZNF418	164	-0.458771	-1.89437	0	0.000137216	0.008	2462	tags=39%, list=23%, signal=50%
PROX2	182	-0.454356	-1.89238	0	0.000135945	0.008	3216	tags=46%, list=29%, signal=64%
BAZ2B	246	-0.429594	-1.88568	0	0.000134698	0.008	3703	tags=44%, list=34%, signal=65%
JRKL	229	-0.432443	-1.87659	0	0.000149528	0.009	2049	tags=29%, list=19%, signal=35%
E4F1	246	-0.433567	-1.87494	0	0.00016353	0.01	2922	tags=43%, list=27%, signal=58%
ANKZF1	242	-0.430334	-1.87441	0	0.00016207	0.01	3301	tags=53%, list=30%, signal=75%
ZNF135	225	-0.43897	-1.87397	0	0.000160635	0.01	3577	tags=50%, list=33%, signal=73%
CAMTA2	158	-0.451286	-1.86501	0	0.00019021	0.012	1952	tags=33%, list=18%, signal=40%
ZNF182	211	-0.430387	-1.85838	0	0.000220771	0.014	3508	tags=53%, list=32%, signal=77%
ZNF596	168	-0.445577	-1.85754	0	0.000218868	0.014	3246	tags=44%, list=30%, signal=62%
ETV3L	125	-0.464993	-1.85622	0	0.000216997	0.014	2119	tags=46%, list=19%, signal=57%
ZNF334	218	-0.432225	-1.85326	0	0.000215158	0.014	3105	tags=45%, list=28%, signal=62%
ZNF300	237	-0.4287	-1.84947	0	0.000259254	0.017	2331	tags=34%, list=21%, signal=42%
ZNF594	203	-0.436891	-1.84467	0	0.000332518	0.022	3357	tags=46%, list=31%, signal=66%
TP53	260	-0.420492	-1.8435	0	0.000359812	0.024	3088	tags=44%, list=28%, signal=60%
ZNF514	230	-0.432462	-1.843	0	0.000371887	0.025	3158	tags=47%, list=29%, signal=65%
ZNF26	242	-0.426533	-1.84151	0	0.000383967	0.026	3251	tags=53%, list=30%, signal=74%
ZNF76	236	-0.429451	-1.83843	0	0.00039535	0.027	3037	tags=46%, list=28%, signal=62%
ZNF841	223	-0.423974	-1.83761	0	0.000392188	0.027	3037	tags=42%, list=28%, signal=57%
ZBTB8B	156	-0.446516	-1.83752	0	0.000389075	0.027	1974	tags=35%, list=18%, signal=42%
ADNP	273	-0.420148	-1.83614	0	0.000386011	0.027	3238	tags=42%, list=30%, signal=58%
ZNF347	203	-0.422568	-1.83157	0	0.000397453	0.028	3276	tags=42%, list=30%, signal=59%
ZSCAN9	232	-0.421518	-1.82922	0	0.000436285	0.031	3049	tags=45%, list=28%, signal=61%
ZFP64	208	-0.434	-1.82914	0	0.000432929	0.031	2203	tags=36%, list=20%, signal=44%
ZNF160	240	-0.421763	-1.82744	0	0.000429624	0.031	3037	tags=47%, list=28%, signal=63%
CREBZF	259	-0.413793	-1.82503	0	0.000453809	0.033	3215	tags=44%, list=29%, signal=60%
ZNF236	200	-0.429741	-1.81246	0	0.000491076	0.036	3013	tags=42%, list=28%, signal=56%
L3MBTL1	186	-0.429854	-1.80846	0	0.000514297	0.038	2327	tags=34%, list=21%, signal=43%
ZNF540	168	-0.429431	-1.79995	0	0.000552405	0.041	2181	tags=35%, list=20%, signal=43%
DR1	276	-0.409871	-1.79946	0	0.000548343	0.041	2240	tags=33%, list=21%, signal=40%
ZNF469	177	-0.423007	-1.79217	0	0.000557645	0.042	1201	tags=24%, list=11%, signal=27%
ZNF780B	200	-0.420039	-1.78616	0	0.000592702	0.045	3113	tags=45%, list=29%, signal=62%
SRCAP	274	-0.403839	-1.78214	0	0.000655238	0.049	3248	tags=45%, list=30%, signal=62%
ZSCAN5C	254	-0.401265	-1.77959	0	0.000690025	0.052	2489	tags=31%, list=23%, signal=40%
SOX12	200	-0.41752	-1.77398	0	0.000749501	0.057	2462	tags=36%, list=23%, signal=46%
KDM2B	164	-0.425212	-1.77369	0	0.000744223	0.057	1661	tags=35%, list=15%, signal=40%
ZNF599	191	-0.420133	-1.76947	0	0.000777257	0.06	2687	tags=36%, list=25%, signal=47%
ZNF445	195	-0.414998	-1.76559	0	0.000823427	0.064	3524	tags=43%, list=32%, signal=62%
PRDM15	243	-0.403721	-1.76226	0	0.000843525	0.066	2488	tags=35%, list=23%, signal=44%
RXRB	250	-0.405502	-1.76189	0	0.000837747	0.066	3037	tags=45%, list=28%, signal=61%
POU6F1	163	-0.42549	-1.76123	0	0.000832048	0.066	2240	tags=36%, list=21%, signal=44%
ZNF250	212	-0.413685	-1.7594	0	0.000838604	0.067	2790	tags=35%, list=26%, signal=47%
ZNF335	253	-0.405187	-1.75563	0	0.000906712	0.072	3049	tags=44%, list=28%, signal=59%
CUX1	209	-0.414948	-1.7503	0	0.000949127	0.076	2240	tags=33%, list=21%, signal=41%
TBXT	110	-0.446024	-1.7402	0	0.00107553	0.086	2119	tags=43%, list=19%, signal=52%
ZGLP1	177	-0.407423	-1.72785	0	0.0011753	0.095	2251	tags=31%, list=21%, signal=39%
ZNF7	241	-0.399555	-1.72761	0	0.00116761	0.095	2790	tags=36%, list=26%, signal=47%
SNAPC4	139	-0.424149	-1.72546	0	0.00119489	0.098	2870	tags=41%, list=26%, signal=55%
GLI2	206	-0.397709	-1.7249	0	0.00118718	0.098	2647	tags=38%, list=24%, signal=50%
BNC1	190	-0.40841	-1.72398	0	0.00117957	0.098	1977	tags=32%, list=18%, signal=39%
FOXD4L3	155	-0.416969	-1.72199	0	0.00120634	0.101	1983	tags=32%, list=18%, signal=39%
ZNF550	234	-0.399354	-1.72151	0	0.0011987	0.101	3235	tags=43%, list=30%, signal=60%
ZNF248	163	-0.410268	-1.71828	0	0.00129379	0.11	2327	tags=36%, list=21%, signal=45%
ZNF707	193	-0.401996	-1.70802	0	0.00143533	0.12	3002	tags=44%, list=28%, signal=59%
ZNF207	256	-0.394886	-1.70787	0	0.00142641	0.12	3155	tags=40%, list=29%, signal=55%
SPIB	112	-0.435786	-1.69803	0	0.0015287	0.129	2119	tags=42%, list=19%, signal=52%
ZBED5	249	-0.390153	-1.69633	0	0.00153092	0.13	3154	tags=44%, list=29%, signal=61%
ZNF175	176	-0.403226	-1.69469	0	0.00153251	0.131	2330	tags=32%, list=21%, signal=40%
NR2C1	215	-0.396706	-1.6945	0	0.00152322	0.131	3037	tags=40%, list=28%, signal=54%
ZUP1	232	-0.388964	-1.6872	0	0.00163286	0.141	2469	tags=36%, list=23%, signal=45%
ZFP62	224	-0.387546	-1.68555	0	0.00166763	0.144	3273	tags=47%, list=30%, signal=66%
ZNF451	189	-0.402353	-1.68295	0	0.00173293	0.149	3037	tags=39%, list=28%, signal=53%
ZMAT1	221	-0.391762	-1.68024	0	0.00182727	0.159	3050	tags=46%, list=28%, signal=62%
SETDB2	249	-0.385753	-1.67652	0	0.0018789	0.164	2985	tags=42%, list=27%, signal=56%
ZNF530	234	-0.385956	-1.67578	0	0.00188866	0.166	2701	tags=33%, list=25%, signal=43%
KDM2A	189	-0.394131	-1.67302	0	0.00190983	0.168	2870	tags=40%, list=26%, signal=53%
ZNF660	184	-0.399602	-1.67244	0	0.00190949	0.169	2422	tags=30%, list=22%, signal=38%
ZNF496	245	-0.383256	-1.66806	0	0.00198287	0.174	2985	tags=41%, list=27%, signal=55%
REST	176	-0.391704	-1.66037	0	0.00213711	0.188	1974	tags=30%, list=18%, signal=36%
ZNF502	240	-0.379077	-1.6602	0	0.00212497	0.188	3238	tags=44%, list=30%, signal=61%
FLYWCH1	209	-0.390767	-1.66017	0	0.00211296	0.188	2342	tags=32%, list=21%, signal=40%
ZNF717	235	-0.382915	-1.6591	0	0.00211212	0.189	3251	tags=43%, list=30%, signal=59%
ZBTB39	190	-0.396235	-1.65734	0	0.00212056	0.191	2714	tags=37%, list=25%, signal=49%
DPF1	143	-0.402965	-1.65188	0	0.00226951	0.203	2125	tags=34%, list=19%, signal=41%
ZFP41	200	-0.387818	-1.65097	0	0.00227628	0.205	2251	tags=32%, list=21%, signal=40%
ZNF571	195	-0.382151	-1.64941	0	0.00231359	0.209	3158	tags=37%, list=29%, signal=51%
KMT2A	211	-0.382995	-1.64913	0	0.00231058	0.209	3121	tags=34%, list=29%, signal=46%
ZNF441	188	-0.39198	-1.64686	0	0.00234641	0.214	2641	tags=32%, list=24%, signal=42%
ZBTB25	173	-0.390866	-1.64658	0	0.00234282	0.215	3276	tags=50%, list=30%, signal=70%
RAX2	141	-0.405195	-1.64648	0	0.00233022	0.215	3075	tags=41%, list=28%, signal=57%
ZNF578	204	-0.388519	-1.64498	0	0.00234661	0.216	2312	tags=28%, list=21%, signal=35%
ZNF785	154	-0.393014	-1.64154	0	0.00246914	0.228	3216	tags=45%, list=29%, signal=63%
ZNF48	205	-0.383871	-1.63582	0	0.0027234	0.25	3263	tags=37%, list=30%, signal=52%
ZNF570	211	-0.380621	-1.62905	0	0.00292825	0.268	2775	tags=36%, list=25%, signal=48%
ZNF835	169	-0.397786	-1.62875	0	0.00294074	0.268	2606	tags=37%, list=24%, signal=48%
POU2F1	176	-0.388769	-1.62772	0	0.00298197	0.272	3003	tags=37%, list=28%, signal=50%
ZNF665	214	-0.379074	-1.6202	0	0.00320742	0.292	2496	tags=31%, list=23%, signal=39%
TEF	164	-0.394048	-1.61942	0	0.0032006	0.292	1952	tags=31%, list=18%, signal=37%
ZNF23	198	-0.388607	-1.61505	0	0.00334063	0.301	3577	tags=47%, list=33%, signal=69%
ZBTB26	256	-0.369664	-1.61311	0	0.00341573	0.309	3113	tags=38%, list=29%, signal=52%
DLX2	134	-0.400871	-1.61309	0	0.00339839	0.309	1752	tags=32%, list=16%, signal=38%
ZNF419	171	-0.386451	-1.61003	0	0.00351765	0.316	2591	tags=33%, list=24%, signal=42%
NOBOX	55	-0.455585	-1.61001	0.0025	0.00350814	0.317	1997	tags=40%, list=18%, signal=49%
ZSCAN30	181	-0.38189	-1.60433	0	0.00371733	0.334	2598	tags=35%, list=24%, signal=46%
ZNF888	254	-0.367347	-1.60269	0	0.00376114	0.34	1873	tags=29%, list=17%, signal=34%
ZNF782	199	-0.376095	-1.60071	0	0.00382332	0.347	2911	tags=43%, list=27%, signal=57%
OSR1	190	-0.375303	-1.59962	0	0.00390133	0.357	1693	tags=30%, list=16%, signal=35%
ZNF793	173	-0.386404	-1.59934	0	0.00388221	0.357	3061	tags=40%, list=28%, signal=55%
PURG	159	-0.381205	-1.59846	0	0.00392616	0.361	2181	tags=35%, list=20%, signal=43%
THYN1	196	-0.376725	-1.59576	0	0.00397706	0.365	2362	tags=34%, list=22%, signal=43%
ZNF528	163	-0.385155	-1.59564	0	0.00395784	0.365	2606	tags=36%, list=24%, signal=46%
GLIS1	155	-0.388869	-1.58799	0.003003	0.00432201	0.389	2021	tags=35%, list=19%, signal=42%
SREBF2	179	-0.378169	-1.58635	0	0.00440518	0.399	2012	tags=26%, list=18%, signal=31%
FOXG1	137	-0.390798	-1.58634	0	0.0043842	0.399	2200	tags=38%, list=20%, signal=47%
CXXC4	166	-0.385592	-1.58557	0	0.00440562	0.399	2050	tags=31%, list=19%, signal=38%
ZNF77	247	-0.36319	-1.58472	0	0.00443664	0.403	3592	tags=49%, list=33%, signal=72%
ZNF771	181	-0.376341	-1.58278	0	0.00448381	0.408	2291	tags=31%, list=21%, signal=39%
ASCL1	157	-0.384075	-1.58122	0	0.00454853	0.413	2239	tags=33%, list=21%, signal=41%
PIN1	158	-0.386563	-1.579	0	0.00471129	0.429	1983	tags=32%, list=18%, signal=39%
ZNF813	249	-0.365437	-1.57777	0	0.00473037	0.432	3216	tags=47%, list=29%, signal=66%
ZNF605	187	-0.380844	-1.57658	0	0.00475839	0.435	2639	tags=37%, list=24%, signal=48%
ZNF732	144	-0.381851	-1.57397	0	0.00490284	0.446	2342	tags=36%, list=21%, signal=45%
FOXD1	179	-0.377449	-1.57153	0	0.00499676	0.452	2078	tags=31%, list=19%, signal=37%
MEIS3	143	-0.39246	-1.57057	0	0.0050073	0.455	1983	tags=33%, list=18%, signal=40%
MKX	205	-0.36514	-1.5682	0	0.00509811	0.463	2107	tags=30%, list=19%, signal=36%
MYT1L	159	-0.377431	-1.56801	0.00598802	0.00510802	0.466	1721	tags=30%, list=16%, signal=35%
CSRNP3	145	-0.382973	-1.5675	0	0.00512469	0.469	2125	tags=34%, list=19%, signal=42%
PRR12	247	-0.36308	-1.56528	0	0.00528713	0.486	3071	tags=38%, list=28%, signal=52%
NME2	240	-0.359077	-1.56407	0	0.00532742	0.491	3270	tags=40%, list=30%, signal=56%
SGSM2	162	-0.375166	-1.56041	0	0.00555401	0.508	2265	tags=34%, list=21%, signal=42%
ZNF345	239	-0.361283	-1.55932	0	0.00556094	0.51	3063	tags=38%, list=28%, signal=51%
ZNF891	245	-0.355669	-1.55833	0	0.00559185	0.514	2330	tags=29%, list=21%, signal=36%
ZNF786	189	-0.368121	-1.55797	0	0.00561432	0.517	1887	tags=30%, list=17%, signal=35%
ZNF816	208	-0.367187	-1.55751	0	0.00566081	0.519	2585	tags=35%, list=24%, signal=45%
DBP	197	-0.365386	-1.55671	0	0.00568376	0.522	1896	tags=25%, list=17%, signal=30%
ZNF662	259	-0.353113	-1.55516	0	0.00572259	0.525	3321	tags=42%, list=30%, signal=60%
ZNF667	165	-0.374457	-1.55471	0	0.00572897	0.526	2240	tags=31%, list=21%, signal=38%
ZNF749	270	-0.352714	-1.55269	0	0.00584284	0.536	3454	tags=46%, list=32%, signal=66%
MBD1	70	-0.419713	-1.54826	0.0075188	0.00607063	0.554	1926	tags=33%, list=18%, signal=40%
ZNF497	152	-0.378797	-1.54778	0	0.00608355	0.554	2046	tags=30%, list=19%, signal=36%
MSC	167	-0.365694	-1.54654	0	0.00613316	0.561	1518	tags=27%, list=14%, signal=31%
ZNF781	139	-0.381652	-1.54607	0	0.00611515	0.561	2092	tags=31%, list=19%, signal=38%
PRRX2	182	-0.366442	-1.54346	0	0.00624822	0.57	1693	tags=28%, list=16%, signal=33%
SNAPC2	220	-0.359969	-1.54054	0	0.00646111	0.583	2379	tags=33%, list=22%, signal=41%
ZNF573	245	-0.353575	-1.54036	0	0.00644164	0.583	3275	tags=39%, list=30%, signal=54%
MSANTD1	130	-0.385318	-1.53651	0	0.0066964	0.6	2097	tags=35%, list=19%, signal=42%
FOSL1	219	-0.353634	-1.53581	0	0.00668347	0.6	2480	tags=38%, list=23%, signal=48%
ZSCAN26	193	-0.362201	-1.53535	0	0.00670781	0.603	3113	tags=35%, list=29%, signal=48%
JRK	214	-0.354913	-1.53171	0	0.00699793	0.622	3357	tags=44%, list=31%, signal=63%
ZNF788P	139	-0.376267	-1.53037	0	0.00705695	0.628	2527	tags=36%, list=23%, signal=46%
ZNF292	199	-0.360046	-1.52963	0.003003	0.00707895	0.631	3166	tags=41%, list=29%, signal=57%
ZNF324B	270	-0.34757	-1.52205	0	0.00786989	0.679	2781	tags=35%, list=25%, signal=46%
ALX3	162	-0.365698	-1.52159	0	0.00785983	0.681	2249	tags=32%, list=21%, signal=40%
ZNF551	168	-0.363541	-1.52032	0	0.00789971	0.685	3382	tags=41%, list=31%, signal=59%
PKNOX2	169	-0.364672	-1.51512	0	0.00836688	0.711	2319	tags=34%, list=21%, signal=42%
TCF23	155	-0.364383	-1.50398	0	0.00952333	0.755	2317	tags=41%, list=21%, signal=51%
HOXD10	178	-0.353285	-1.50321	0	0.00952905	0.757	2763	tags=42%, list=25%, signal=56%
PRDM12	154	-0.361849	-1.4998	0	0.00997014	0.777	1983	tags=30%, list=18%, signal=36%
ELK1	167	-0.360561	-1.49973	0	0.00993791	0.777	2291	tags=35%, list=21%, signal=43%
MTERF1	265	-0.340713	-1.4971	0	0.0101748	0.785	2133	tags=25%, list=20%, signal=30%
ZNF235	188	-0.353812	-1.49075	0.0123077	0.0107974	0.8	3349	tags=39%, list=31%, signal=56%
ZNF354C	232	-0.342859	-1.48878	0	0.0111103	0.812	3177	tags=40%, list=29%, signal=55%
NFXL1	263	-0.339385	-1.48811	0	0.0111455	0.813	2137	tags=28%, list=20%, signal=34%
ZNF274	203	-0.345223	-1.48224	0	0.0119371	0.837	2218	tags=32%, list=20%, signal=39%
BAZ2A	263	-0.338935	-1.48193	0	0.0119329	0.838	2939	tags=32%, list=27%, signal=43%
MEOX2	167	-0.353486	-1.48069	0	0.0120799	0.842	1298	tags=25%, list=12%, signal=28%
ZBTB9	204	-0.34572	-1.47874	0.00296736	0.012343	0.849	2946	tags=38%, list=27%, signal=51%
ZNF503	205	-0.34836	-1.47861	0	0.0123097	0.849	2028	tags=30%, list=19%, signal=36%
INSM1	156	-0.357076	-1.4775	0.0056338	0.0124179	0.853	3167	tags=39%, list=29%, signal=54%
ARNTL2	156	-0.359595	-1.47714	0.00600601	0.0124242	0.854	2177	tags=32%, list=20%, signal=39%
CAMTA1	162	-0.353498	-1.47642	0	0.0124727	0.855	2031	tags=31%, list=19%, signal=38%
FEZF1	113	-0.37732	-1.47596	0.00280112	0.0124807	0.855	1974	tags=33%, list=18%, signal=40%
ZNF385D	165	-0.356433	-1.47581	0.00588235	0.0124476	0.855	1317	tags=26%, list=12%, signal=29%
DZIP1	197	-0.347703	-1.47403	0	0.0126499	0.859	2097	tags=30%, list=19%, signal=37%
MSX1	165	-0.354678	-1.47149	0.00301205	0.0130467	0.87	1268	tags=27%, list=12%, signal=30%
ZNF142	244	-0.33642	-1.47109	0	0.0130588	0.872	2852	tags=31%, list=26%, signal=41%
BHLHA9	131	-0.360479	-1.46994	0.00311526	0.0131965	0.877	1983	tags=31%, list=18%, signal=38%
ZNF585B	207	-0.342015	-1.46935	0.00328947	0.0132271	0.877	3274	tags=39%, list=30%, signal=55%
ZEB1	220	-0.343907	-1.46884	0	0.0132705	0.878	2425	tags=34%, list=22%, signal=43%
PROP1	143	-0.36146	-1.46533	0.00598802	0.0137584	0.888	3031	tags=37%, list=28%, signal=51%
ZNF131	261	-0.335104	-1.46508	0	0.0137611	0.888	3238	tags=42%, list=30%, signal=58%
ZNF572	219	-0.342034	-1.46422	0	0.0138857	0.888	3066	tags=35%, list=28%, signal=47%
ZSCAN20	241	-0.336621	-1.46295	0	0.0140503	0.888	3251	tags=37%, list=30%, signal=52%
UBP1	237	-0.339051	-1.46244	0	0.0141048	0.89	2071	tags=25%, list=19%, signal=31%
GLIS2	188	-0.345954	-1.46232	0	0.0140933	0.892	1580	tags=27%, list=14%, signal=31%
SOX1	139	-0.358818	-1.46194	0	0.0140944	0.894	2181	tags=34%, list=20%, signal=42%
MBD6	222	-0.34014	-1.46138	0	0.01414	0.895	2899	tags=38%, list=27%, signal=51%
ZNF35	262	-0.331618	-1.45956	0.00340136	0.0144311	0.899	3294	tags=39%, list=30%, signal=54%
RBCK1	249	-0.336429	-1.45603	0	0.014959	0.918	3105	tags=43%, list=28%, signal=59%
FOXS1	153	-0.354924	-1.456	0	0.0149067	0.918	1516	tags=30%, list=14%, signal=34%
ZNF454	206	-0.340428	-1.45454	0	0.0151831	0.92	2462	tags=29%, list=23%, signal=36%
MESP2	165	-0.3501	-1.45417	0	0.0151807	0.922	1325	tags=22%, list=12%, signal=25%
ARNT2	134	-0.360039	-1.45385	0.00277008	0.0151714	0.924	1374	tags=25%, list=13%, signal=28%
GSC2	61	-0.40824	-1.45219	0.0205128	0.015384	0.928	2714	tags=44%, list=25%, signal=59%
DOT1L	71	-0.391284	-1.45047	0.0132979	0.0156023	0.929	1867	tags=30%, list=17%, signal=35%
ZNF365	146	-0.353756	-1.44959	0.00282486	0.0157083	0.929	1983	tags=32%, list=18%, signal=38%
HOXD11	172	-0.344923	-1.44885	0.00569801	0.0157835	0.931	2351	tags=35%, list=22%, signal=44%
CHAMP1	254	-0.32982	-1.4482	0	0.01582	0.931	3270	tags=38%, list=30%, signal=53%
ZNF766	212	-0.337773	-1.4461	0.00301205	0.0161792	0.934	2738	tags=34%, list=25%, signal=44%
ZSCAN23	184	-0.342848	-1.44563	0.0031348	0.0161856	0.935	3216	tags=39%, list=29%, signal=55%
TP73	154	-0.351488	-1.44281	0	0.0165875	0.939	2155	tags=32%, list=20%, signal=40%
PGR	169	-0.349722	-1.44199	0	0.0167183	0.94	2458	tags=40%, list=23%, signal=51%
NFATC4	227	-0.332726	-1.4406	0.00315457	0.0169778	0.946	2866	tags=37%, list=26%, signal=49%
NFIA	223	-0.337045	-1.43883	0.00320513	0.0171793	0.949	2469	tags=31%, list=23%, signal=39%
ZNF354B	257	-0.333691	-1.43685	0.00353357	0.0175013	0.954	3215	tags=41%, list=29%, signal=57%
ZNF221	210	-0.332859	-1.43668	0	0.0174672	0.954	2312	tags=26%, list=21%, signal=33%
HOXA2	215	-0.334851	-1.4352	0.00304878	0.017702	0.955	1963	tags=28%, list=18%, signal=34%
BNC2	199	-0.337958	-1.43501	0	0.0177092	0.955	2236	tags=32%, list=20%, signal=40%
ZNF266	264	-0.328901	-1.43448	0	0.0177829	0.955	3137	tags=41%, list=29%, signal=56%
DLX6	103	-0.366283	-1.43387	0.00560224	0.017848	0.955	2088	tags=37%, list=19%, signal=45%
NFYA	109	-0.370657	-1.43196	0.013587	0.0182194	0.958	2710	tags=39%, list=25%, signal=51%
ZSCAN1	181	-0.345644	-1.43097	0	0.018371	0.96	2265	tags=29%, list=21%, signal=36%
ZNF516	132	-0.352729	-1.4279	0.00275482	0.0189182	0.962	2706	tags=38%, list=25%, signal=50%
HES7	133	-0.354868	-1.42678	0	0.0191425	0.966	2134	tags=33%, list=20%, signal=41%
SETDB1	262	-0.320917	-1.42351	0	0.0198919	0.969	2628	tags=29%, list=24%, signal=38%
AEBP1	161	-0.341598	-1.4229	0.0060423	0.020019	0.969	1693	tags=32%, list=16%, signal=38%
SKOR2	108	-0.362108	-1.4228	0.00518135	0.0199671	0.969	2550	tags=34%, list=23%, signal=44%
TWIST2	177	-0.338084	-1.42248	0.00630915	0.0199623	0.969	1133	tags=21%, list=10%, signal=23%
ZSCAN18	222	-0.33155	-1.42225	0.00337838	0.0199562	0.971	2362	tags=29%, list=22%, signal=37%
ZNF777	261	-0.323307	-1.42097	0.003367	0.0202823	0.973	3409	tags=43%, list=31%, signal=61%
TIGD1	205	-0.334183	-1.4185	0	0.0208274	0.973	2449	tags=33%, list=22%, signal=41%
PLAG1	185	-0.335222	-1.41794	0.00934579	0.020925	0.975	3150	tags=42%, list=29%, signal=58%
ZNF256	233	-0.325449	-1.41768	0	0.0209383	0.975	2429	tags=28%, list=22%, signal=35%
HOXB3	198	-0.331246	-1.41502	0.00308642	0.0214454	0.98	1949	tags=28%, list=18%, signal=34%
ZNF3	202	-0.331485	-1.41475	0.00641026	0.0214757	0.98	2089	tags=28%, list=19%, signal=34%
ZNF177	214	-0.329981	-1.41442	0.00341297	0.0215046	0.98	3105	tags=41%, list=28%, signal=56%
ZKSCAN8	258	-0.326265	-1.41404	0	0.0215105	0.981	2991	tags=33%, list=27%, signal=45%
EBF2	153	-0.344515	-1.4132	0	0.0216888	0.981	987	tags=22%, list=9%, signal=24%
ZNF627	231	-0.323168	-1.41179	0.00309598	0.0219787	0.985	3058	tags=35%, list=28%, signal=47%
TSHZ3	206	-0.330449	-1.40975	0	0.0225367	0.986	2405	tags=33%, list=22%, signal=41%
ZNF296	189	-0.332926	-1.40852	0.0060423	0.0228486	0.986	2132	tags=30%, list=20%, signal=37%
ZNF337	139	-0.348716	-1.40813	0.00315457	0.0229297	0.988	2092	tags=32%, list=19%, signal=39%
ZNF575	200	-0.327621	-1.40679	0.00928793	0.0231561	0.988	2589	tags=29%, list=24%, signal=37%
LHX3	144	-0.348882	-1.40479	0.0113314	0.0236397	0.989	3031	tags=37%, list=28%, signal=50%
NEUROD6	139	-0.341253	-1.40342	0.00534759	0.0239866	0.99	963	tags=21%, list=9%, signal=23%
DRGX	128	-0.348635	-1.40243	0.0116279	0.0241657	0.99	586	tags=20%, list=5%, signal=20%
ZBTB46	143	-0.342648	-1.40175	0.0118343	0.0243086	0.99	2327	tags=33%, list=21%, signal=41%
CARF	246	-0.325098	-1.40127	0.00361011	0.0243261	0.99	3154	tags=34%, list=29%, signal=47%
ZNF283	208	-0.32639	-1.40112	0	0.0242752	0.99	3261	tags=38%, list=30%, signal=52%
BHLHE22	128	-0.349502	-1.4011	0.0109589	0.0242139	0.99	1821	tags=34%, list=17%, signal=41%
ESX1	62	-0.392404	-1.39929	0.0297767	0.0246662	0.99	1926	tags=32%, list=18%, signal=39%
HSFY2	139	-0.343706	-1.39554	0.0138889	0.02573	0.991	1952	tags=30%, list=18%, signal=36%
ZNF529	194	-0.331728	-1.39511	0.00308642	0.0257717	0.991	2606	tags=34%, list=24%, signal=44%
SOX14	119	-0.352382	-1.39438	0.0106101	0.025878	0.991	1974	tags=31%, list=18%, signal=38%
ZNF718	215	-0.326491	-1.3934	0.00943396	0.0261433	0.992	3216	tags=41%, list=29%, signal=57%
ESR1	167	-0.333139	-1.39255	0.0152905	0.0263604	0.992	2305	tags=36%, list=21%, signal=45%
ATOH7	145	-0.341432	-1.39231	0.0121581	0.0263574	0.992	1983	tags=27%, list=18%, signal=32%
RHOXF1	131	-0.348625	-1.39104	0.0115274	0.026708	0.992	2134	tags=32%, list=20%, signal=39%
DEAF1	149	-0.33631	-1.39102	0.00258398	0.0266358	0.992	2329	tags=32%, list=21%, signal=40%
PRRX1	206	-0.32832	-1.39047	0.00874636	0.0267835	0.992	1518	tags=24%, list=14%, signal=27%
TBP	132	-0.344241	-1.3894	0.00552486	0.0270038	0.994	2738	tags=36%, list=25%, signal=48%
ZNF37A	193	-0.328501	-1.3891	0.00322581	0.0270145	0.994	2527	tags=31%, list=23%, signal=40%
MXD4	146	-0.338024	-1.38699	0.00906344	0.0276597	0.996	2327	tags=32%, list=21%, signal=40%
ZNF543	268	-0.318189	-1.38658	0	0.0277236	0.996	3310	tags=40%, list=30%, signal=56%
PKNOX1	175	-0.331775	-1.38566	0.0118694	0.0278765	0.996	3248	tags=41%, list=30%, signal=58%
GSX1	122	-0.348317	-1.38493	0.013624	0.0279863	0.996	1974	tags=30%, list=18%, signal=36%
HOXD9	188	-0.32927	-1.38489	0.00634921	0.0279168	0.996	2892	tags=43%, list=27%, signal=58%
ZNF589	183	-0.326794	-1.38407	0.00311526	0.0280984	0.996	2994	tags=44%, list=27%, signal=60%
ZNF428	158	-0.334768	-1.38368	0.0117994	0.0281617	0.996	2329	tags=30%, list=21%, signal=37%
FBXL19	175	-0.333686	-1.38335	0.00306748	0.0282196	0.996	2304	tags=31%, list=21%, signal=39%
HOXC4	177	-0.330599	-1.38267	0.00311526	0.0283799	0.996	2445	tags=32%, list=22%, signal=40%
EGR4	131	-0.345794	-1.38115	0.0176991	0.0287943	0.996	1952	tags=31%, list=18%, signal=38%
HIC2	91	-0.367285	-1.37984	0.0190736	0.0292188	0.996	2805	tags=37%, list=26%, signal=50%
FOXO6	166	-0.326731	-1.37943	0.00319489	0.0293086	0.997	2952	tags=36%, list=27%, signal=49%
ZNF28	254	-0.31452	-1.37912	0.00332226	0.0293318	0.997	3240	tags=39%, list=30%, signal=54%
INSM2	145	-0.339019	-1.3772	0.00290698	0.0298561	0.997	1983	tags=30%, list=18%, signal=37%
CTCF	267	-0.314126	-1.3766	0	0.0299786	0.997	2828	tags=31%, list=26%, signal=40%
ELK3	215	-0.322903	-1.376	0.00909091	0.0300846	0.997	1691	tags=25%, list=15%, signal=29%
TEAD3	211	-0.322407	-1.3758	0.00322581	0.030057	0.997	1963	tags=28%, list=18%, signal=34%
CPEB1	188	-0.327328	-1.37498	0.00914634	0.0303539	0.998	2104	tags=28%, list=19%, signal=34%
NPAS4	124	-0.351019	-1.37445	0.00833333	0.0304761	0.998	2201	tags=31%, list=20%, signal=39%
ZNF696	230	-0.318032	-1.37445	0	0.0303933	0.998	2615	tags=30%, list=24%, signal=39%
HOXB4	203	-0.323013	-1.37226	0.00303951	0.0309987	0.999	2028	tags=29%, list=19%, signal=35%
ZNF506	226	-0.319153	-1.37138	0.00668896	0.0313205	0.999	3037	tags=38%, list=28%, signal=52%
WIZ	92	-0.354013	-1.36898	0.0160428	0.0320568	0.999	1953	tags=29%, list=18%, signal=35%
TET1	191	-0.321127	-1.3687	0.0116959	0.0320977	0.999	3131	tags=37%, list=29%, signal=50%
HOXA11	183	-0.324396	-1.36737	0.0126582	0.0325865	0.999	2494	tags=36%, list=23%, signal=46%
ZNF12	257	-0.312535	-1.36448	0.00716846	0.0335175	0.999	3138	tags=33%, list=29%, signal=45%
POU1F1	144	-0.332423	-1.36355	0.0175953	0.0337995	0.999	3075	tags=37%, list=28%, signal=51%
FOXL1	171	-0.324389	-1.36195	0.0116618	0.034322	0.999	1515	tags=26%, list=14%, signal=30%
ZNF414	251	-0.307724	-1.36003	0	0.0350054	1	2975	tags=33%, list=27%, signal=45%
HAND2	187	-0.324486	-1.35975	0.009375	0.0350126	1	1949	tags=28%, list=18%, signal=33%
SON	264	-0.310278	-1.35932	0	0.0350664	1	3066	tags=31%, list=28%, signal=43%
ZNF558	250	-0.313191	-1.35759	0.00352113	0.0356948	1	3215	tags=42%, list=29%, signal=58%
GBX2	132	-0.332648	-1.35519	0.0267857	0.0367069	1	697	tags=16%, list=6%, signal=17%
ZBTB24	261	-0.309636	-1.35499	0.0130719	0.0366866	1	3448	tags=43%, list=32%, signal=61%
ZNF219	216	-0.314323	-1.35322	0.0125786	0.0373548	1	2074	tags=28%, list=19%, signal=34%
TFAP2E	128	-0.335448	-1.35009	0.0188172	0.0386983	1	2134	tags=32%, list=20%, signal=39%
ELK4	239	-0.306871	-1.34895	0.012987	0.0391005	1	1540	tags=18%, list=14%, signal=20%
ZNF721	163	-0.322929	-1.34467	0.019337	0.0410825	1	1747	tags=26%, list=16%, signal=31%
GATAD2A	245	-0.308591	-1.34407	0.00331126	0.041242	1	2601	tags=29%, list=24%, signal=38%
TGIF1	216	-0.313256	-1.34281	0.00940439	0.0417786	1	1964	tags=27%, list=18%, signal=33%
MTERF2	232	-0.311216	-1.3413	0.012987	0.0423446	1	2449	tags=28%, list=22%, signal=35%
KCNIP3	142	-0.32491	-1.33952	0.0215385	0.043069	1	2362	tags=32%, list=22%, signal=41%
SRF	209	-0.310379	-1.33917	0.0180723	0.0431345	1	1949	tags=27%, list=18%, signal=32%
SIX6	141	-0.330029	-1.33897	0.0147059	0.0431037	1	3075	tags=38%, list=28%, signal=53%
VSX2	158	-0.32255	-1.33763	0.0169014	0.0436428	1	833	tags=18%, list=8%, signal=19%
ZNF808	197	-0.315965	-1.33601	0.0165563	0.0443131	1	975	tags=15%, list=9%, signal=16%
ZNF549	138	-0.329943	-1.33381	0.00900901	0.0453122	1	2134	tags=31%, list=20%, signal=38%
BARHL2	122	-0.330307	-1.33349	0.0131234	0.0453425	1	2134	tags=32%, list=20%, signal=39%
ZNF653	139	-0.321939	-1.33317	0.0184615	0.0453831	1	2550	tags=34%, list=23%, signal=44%
HIF1A	213	-0.311102	-1.33252	0.00308642	0.0455958	1	1920	tags=26%, list=18%, signal=31%
ZNF678	222	-0.305956	-1.33234	0.0123457	0.0455813	1	3276	tags=39%, list=30%, signal=55%
OTP	120	-0.337297	-1.33164	0.0360111	0.0458627	1	1974	tags=29%, list=18%, signal=35%
ZNF493	140	-0.329702	-1.3308	0.0315186	0.0462037	1	2327	tags=34%, list=21%, signal=43%
SHOX2	190	-0.318877	-1.33034	0.00920245	0.0463369	1	2582	tags=32%, list=24%, signal=41%
ZNF800	246	-0.308374	-1.33018	0.00680272	0.0463113	1	1721	tags=20%, list=16%, signal=24%
ZNF776	179	-0.317786	-1.329	0.0257143	0.0467843	1	3462	tags=39%, list=32%, signal=56%
SALL2	158	-0.320421	-1.32752	0.0222222	0.0474331	1	2181	tags=32%, list=20%, signal=39%
NPAS1	134	-0.325282	-1.3264	0.0241692	0.0479731	1	1983	tags=29%, list=18%, signal=35%
ZNF607	148	-0.322193	-1.32589	0.0218579	0.0481832	1	2962	tags=34%, list=27%, signal=46%
OSR2	205	-0.308814	-1.32449	0.0127389	0.0487816	1	2364	tags=33%, list=22%, signal=42%
NFIB	213	-0.310525	-1.32423	0.00306748	0.0487903	1	1659	tags=23%, list=15%, signal=26%
ZFP30	174	-0.318881	-1.3239	0.0126984	0.0488303	1	2073	tags=29%, list=19%, signal=35%
NEUROD4	143	-0.320588	-1.32323	0.0205882	0.0490992	1	3075	tags=37%, list=28%, signal=51%
PRDM6	160	-0.315952	-1.32287	0.0060423	0.0491505	1	1682	tags=29%, list=15%, signal=34%
OVOL3	75	-0.359099	-1.32239	0.0421348	0.0492818	1	1926	tags=28%, list=18%, signal=34%
EN2	123	-0.328358	-1.32223	0.0286533	0.0492452	1	2134	tags=32%, list=20%, signal=39%
UNCX	123	-0.332382	-1.32182	0.0217984	0.0493571	1	2134	tags=33%, list=20%, signal=40%
FOXC2	159	-0.322411	-1.32108	0.0291545	0.0496317	1	1580	tags=28%, list=14%, signal=32%
ZBTB1	222	-0.304093	-1.32106	0.0148148	0.0495174	1	3166	tags=38%, list=29%, signal=52%
ZBTB7A	196	-0.311727	-1.32009	0.02	0.0498887	1	2155	tags=24%, list=20%, signal=29%
KLF16	138	-0.324096	-1.31831	0.0119403	0.0507357	1	1409	tags=23%, list=13%, signal=26%
TMF1	177	-0.315357	-1.31677	0.0204678	0.0514771	1	2939	tags=34%, list=27%, signal=46%
FOXP1	207	-0.307669	-1.31547	0.0102389	0.0521914	1	1923	tags=25%, list=18%, signal=30%
GLI3	236	-0.303859	-1.31351	0.00314465	0.0532502	1	2005	tags=26%, list=18%, signal=31%
NKX32	174	-0.314756	-1.31304	0.014881	0.0533968	1	1733	tags=26%, list=16%, signal=31%
ZBTB8A	246	-0.302617	-1.31183	0	0.0540382	1	2388	tags=27%, list=22%, signal=34%
FOXE3	142	-0.316937	-1.31045	0.0322581	0.0547593	1	1507	tags=25%, list=14%, signal=29%
ATF4	240	-0.303122	-1.31045	0.0104895	0.0546308	1	2028	tags=28%, list=19%, signal=33%
YY2	219	-0.302535	-1.31028	0.015625	0.0545624	1	3275	tags=39%, list=30%, signal=54%
ZNF536	160	-0.315287	-1.30929	0.025	0.0550772	1	1708	tags=23%, list=16%, signal=27%
NKX63	121	-0.327039	-1.30824	0.0371429	0.0554919	1	2134	tags=32%, list=20%, signal=40%
ZNF225	218	-0.30866	-1.30755	0.0124224	0.0557529	1	3261	tags=38%, list=30%, signal=53%
LMX1A	140	-0.319434	-1.30647	0.025788	0.0562322	1	3050	tags=36%, list=28%, signal=50%
TLX3	122	-0.325202	-1.30621	0.0271003	0.0562445	1	2134	tags=31%, list=20%, signal=38%
MYC	205	-0.305142	-1.30557	0.0176991	0.0564896	1	2243	tags=29%, list=21%, signal=36%
ZNF84	235	-0.302254	-1.30479	0.0178042	0.0568561	1	3275	tags=37%, list=30%, signal=51%
SCRT2	126	-0.32592	-1.30384	0.0348837	0.0573178	1	2134	tags=33%, list=20%, signal=40%
ZFP2	209	-0.303781	-1.30273	0.017301	0.0578768	1	2620	tags=29%, list=24%, signal=38%
ZNF527	216	-0.307435	-1.30145	0.013289	0.0586306	1	3274	tags=39%, list=30%, signal=54%
DLX1	135	-0.319729	-1.30139	0.0235988	0.0585545	1	1983	tags=28%, list=18%, signal=34%
ZNF484	168	-0.308584	-1.30123	0.0204678	0.0585613	1	2133	tags=27%, list=20%, signal=34%
ZKSCAN3	210	-0.302986	-1.30089	0.00657895	0.0586786	1	2303	tags=28%, list=21%, signal=35%
ZNF814	170	-0.313197	-1.30028	0.025788	0.0589572	1	2605	tags=31%, list=24%, signal=40%
LHX6	150	-0.319687	-1.2984	0.0335366	0.0600206	1	942	tags=20%, list=9%, signal=22%
C11ORF95	213	-0.30122	-1.29709	0.0155763	0.060739	1	2422	tags=31%, list=22%, signal=39%
ZNF534	159	-0.311336	-1.29656	0.0253165	0.0609618	1	1821	tags=29%, list=17%, signal=34%
ZNF735	61	-0.361911	-1.29193	0.057554	0.064088	1	2736	tags=41%, list=25%, signal=54%
HOXB2	207	-0.303121	-1.2906	0.0267857	0.0649994	1	2002	tags=27%, list=18%, signal=32%
MYPOP	184	-0.308112	-1.29033	0.0186916	0.0650347	1	2331	tags=27%, list=21%, signal=34%
ZNF671	145	-0.317124	-1.28936	0.0353982	0.0654793	1	2547	tags=34%, list=23%, signal=43%
DBX1	133	-0.312558	-1.2884	0.0333333	0.0660709	1	2961	tags=35%, list=27%, signal=47%
PRDM8	166	-0.313714	-1.28792	0.0212121	0.0662653	1	2575	tags=34%, list=24%, signal=44%
ZNF311	229	-0.298228	-1.28773	0.015528	0.0662258	1	1266	tags=17%, list=12%, signal=19%
ZNF157	133	-0.316929	-1.2872	0.0383562	0.0664463	1	2134	tags=32%, list=20%, signal=39%
RORB	135	-0.320258	-1.28657	0.0340557	0.0667414	1	1325	tags=22%, list=12%, signal=25%
SOHLH1	140	-0.317322	-1.28623	0.0325444	0.0668569	1	2200	tags=31%, list=20%, signal=39%
NR4A2	155	-0.315008	-1.28533	0.0290698	0.0673065	1	2329	tags=33%, list=21%, signal=41%
POU6F2	125	-0.324675	-1.285	0.0681199	0.0673457	1	1983	tags=30%, list=18%, signal=36%
ZNF519	138	-0.319663	-1.28493	0.0460705	0.0672461	1	2092	tags=33%, list=19%, signal=40%
ZMAT4	132	-0.318847	-1.28379	0.0442708	0.0680082	1	2184	tags=32%, list=20%, signal=39%
ZNF85	56	-0.365939	-1.28364	0.101299	0.0679679	1	1867	tags=29%, list=17%, signal=34%
ZNF485	267	-0.292648	-1.28355	0.00668896	0.0679107	1	3409	tags=40%, list=31%, signal=57%
EBF4	216	-0.299766	-1.28255	0.0238095	0.0685276	1	2650	tags=33%, list=24%, signal=43%
SOX3	158	-0.31218	-1.28115	0.0316092	0.0694299	1	2056	tags=27%, list=19%, signal=33%
MXI1	215	-0.297406	-1.28073	0.025974	0.0695417	1	1910	tags=23%, list=18%, signal=27%
ZNF512B	234	-0.297534	-1.28031	0.0225806	0.0697057	1	2911	tags=35%, list=27%, signal=46%
SKI	135	-0.315486	-1.28015	0.045977	0.0696987	1	2092	tags=29%, list=19%, signal=35%
SOX18	150	-0.30823	-1.27975	0.0317003	0.0698122	1	1567	tags=25%, list=14%, signal=28%
PRDM9	52	-0.366132	-1.27926	0.0882353	0.0699952	1	1926	tags=31%, list=18%, signal=37%
NEUROD2	125	-0.32449	-1.2774	0.0410557	0.0713474	1	2134	tags=33%, list=20%, signal=40%
TBX18	176	-0.306252	-1.27732	0.0427632	0.0712572	1	1285	tags=20%, list=12%, signal=22%
TWIST1	181	-0.305029	-1.27564	0.0231788	0.0724275	1	1133	tags=19%, list=10%, signal=21%
RBAK	246	-0.289958	-1.27339	0.0102389	0.0740609	1	2542	tags=27%, list=23%, signal=34%
ZFP1	202	-0.299504	-1.27333	0.0276074	0.0739497	1	1323	tags=20%, list=12%, signal=23%
ZNF510	180	-0.303641	-1.26989	0.0292398	0.0764901	1	2073	tags=26%, list=19%, signal=31%
TSHZ1	199	-0.300135	-1.2676	0.0194805	0.0780506	1	2646	tags=29%, list=24%, signal=38%
RFX5	109	-0.322119	-1.26758	0.0602094	0.0779094	1	2129	tags=30%, list=20%, signal=37%
ZNF773	234	-0.291451	-1.26686	0.027439	0.0783048	1	3409	tags=41%, list=31%, signal=58%
FEZF2	140	-0.31157	-1.26289	0.0447761	0.0815751	1	2010	tags=27%, list=18%, signal=33%
OTX2	123	-0.317271	-1.26264	0.0621762	0.0816432	1	2134	tags=32%, list=20%, signal=39%
ZNF286A	192	-0.299949	-1.2626	0.0122324	0.0815106	1	2363	tags=27%, list=22%, signal=34%
RFX1	109	-0.31773	-1.26251	0.0458453	0.0814357	1	2870	tags=33%, list=26%, signal=44%
HOXC5	199	-0.295959	-1.26045	0.0308642	0.0827672	1	2247	tags=27%, list=21%, signal=33%
BARHL1	123	-0.313224	-1.26045	0.0507042	0.0825955	1	2134	tags=31%, list=20%, signal=38%
SP9	119	-0.318872	-1.26029	0.0607735	0.082551	1	2184	tags=33%, list=20%, signal=41%
ZNF304	168	-0.302134	-1.25846	0.0331325	0.0841245	1	2462	tags=31%, list=23%, signal=39%
MEIS1	196	-0.296354	-1.25806	0.0278638	0.0843539	1	2074	tags=27%, list=19%, signal=33%
SKIL	206	-0.295155	-1.25745	0.0166113	0.0847676	1	2342	tags=27%, list=21%, signal=34%
HES6	165	-0.299913	-1.25713	0.0303951	0.0848866	1	2291	tags=27%, list=21%, signal=34%
ZNF804A	156	-0.302349	-1.25543	0.0453172	0.0863606	1	1983	tags=29%, list=18%, signal=35%
ZIC2	124	-0.314107	-1.25522	0.0545977	0.0863935	1	2134	tags=31%, list=20%, signal=39%
LHX8	103	-0.323502	-1.25399	0.0831099	0.0873796	1	899	tags=20%, list=8%, signal=22%
HIVEP3	140	-0.307752	-1.25398	0.0380117	0.0872092	1	2044	tags=29%, list=19%, signal=35%
HOXA3	215	-0.289684	-1.25288	0.0390879	0.0880518	1	1963	tags=27%, list=18%, signal=32%
HOXD13	172	-0.296976	-1.25243	0.0489297	0.0883258	1	2129	tags=27%, list=20%, signal=33%
ZNF880	211	-0.29224	-1.25142	0.0361011	0.0890553	1	3251	tags=38%, list=30%, signal=54%
ZIK1	169	-0.298525	-1.25006	0.0526316	0.0901715	1	2137	tags=29%, list=20%, signal=35%
ZNF483	203	-0.291241	-1.24997	0.0338462	0.090084	1	3075	tags=32%, list=28%, signal=44%
ZNF471	217	-0.291441	-1.24962	0.0410959	0.0902372	1	3524	tags=40%, list=32%, signal=57%
ZNF44	245	-0.286555	-1.24906	0.029304	0.0905778	1	2380	tags=29%, list=22%, signal=36%
NCOA3	190	-0.293504	-1.24906	0.0507937	0.0903963	1	1368	tags=20%, list=13%, signal=22%
ARID3B	151	-0.30399	-1.24839	0.0403727	0.0908228	1	2123	tags=29%, list=19%, signal=36%
PHOX2B	160	-0.303604	-1.24692	0.0479042	0.0920904	1	2002	tags=27%, list=18%, signal=32%
ZNF404	199	-0.292919	-1.24545	0.0285714	0.0934108	1	2836	tags=34%, list=26%, signal=45%
ZNF45	237	-0.289702	-1.24369	0.0358306	0.0949834	1	3251	tags=35%, list=30%, signal=49%
AHCTF1	125	-0.311884	-1.24265	0.0611621	0.0959187	1	1926	tags=26%, list=18%, signal=31%
BARX1	174	-0.294237	-1.24188	0.0566038	0.0964631	1	1949	tags=25%, list=18%, signal=30%
LHX5	120	-0.3142	-1.24015	0.0455764	0.0980269	1	2134	tags=33%, list=20%, signal=40%
FIZ1	213	-0.29135	-1.23934	0.031746	0.09863	1	2291	tags=24%, list=21%, signal=30%
ZNF491	192	-0.292091	-1.23825	0.0498442	0.0995754	1	2356	tags=27%, list=22%, signal=33%
HAND1	173	-0.296982	-1.23722	0.0654206	0.100476	1	1733	tags=24%, list=16%, signal=28%
TEAD1	247	-0.283415	-1.23645	0.0253968	0.101097	1	2232	tags=27%, list=20%, signal=33%
ZFP90	205	-0.288114	-1.23583	0.0511182	0.101541	1	2361	tags=29%, list=22%, signal=37%
HDX	192	-0.295119	-1.23471	0.0362538	0.102632	1	1317	tags=18%, list=12%, signal=20%
FOXP2	185	-0.288493	-1.2344	0.0393939	0.102754	1	1949	tags=27%, list=18%, signal=32%
ZIC5	124	-0.308689	-1.23241	0.0638298	0.10475	1	2134	tags=30%, list=20%, signal=37%
ZNF382	129	-0.307263	-1.23215	0.0679887	0.104754	1	2134	tags=29%, list=20%, signal=36%
ZNF827	196	-0.290772	-1.23006	0.04375	0.106807	1	2856	tags=35%, list=26%, signal=46%
ZNF134	255	-0.280307	-1.2291	0.040678	0.107608	1	3612	tags=40%, list=33%, signal=59%
ZNF790	224	-0.28358	-1.22827	0.0433437	0.108427	1	3477	tags=41%, list=32%, signal=58%
ZNF461	141	-0.300537	-1.22827	0.059322	0.108218	1	2073	tags=29%, list=19%, signal=35%
PRDM14	64	-0.343103	-1.22652	0.121693	0.109855	1	2075	tags=31%, list=19%, signal=38%
SKOR1	125	-0.306392	-1.2252	0.0872093	0.111261	1	2134	tags=30%, list=20%, signal=36%
HES5	131	-0.303069	-1.22492	0.0784884	0.111374	1	1248	tags=19%, list=11%, signal=21%
RHOXF2B	51	-0.359544	-1.22464	0.133005	0.111454	1	2075	tags=35%, list=19%, signal=43%
DUXA	166	-0.29308	-1.22425	0.0605187	0.111707	1	1580	tags=26%, list=14%, signal=30%
SOX8	148	-0.295886	-1.22396	0.0486322	0.111831	1	1708	tags=22%, list=16%, signal=25%
AIRE	131	-0.303658	-1.22384	0.0567164	0.111749	1	1983	tags=30%, list=18%, signal=36%
MYT1	126	-0.305332	-1.2215	0.077748	0.11437	1	2134	tags=31%, list=20%, signal=38%
HIF3A	214	-0.286957	-1.22137	0.0345912	0.114357	1	2028	tags=26%, list=19%, signal=31%
SOX17	152	-0.294027	-1.22008	0.0597015	0.11589	1	1306	tags=22%, list=12%, signal=25%
ZNF655	251	-0.280183	-1.2188	0.0365854	0.117234	1	3296	tags=37%, list=30%, signal=52%
VAX2	118	-0.305611	-1.21876	0.042328	0.11705	1	2092	tags=31%, list=19%, signal=38%
EBF3	150	-0.293332	-1.21803	0.0645161	0.117665	1	967	tags=19%, list=9%, signal=21%
TEAD2	230	-0.278035	-1.21708	0.039039	0.118573	1	2002	tags=27%, list=18%, signal=33%
GPBP1	146	-0.29792	-1.21567	0.0731707	0.120015	1	2602	tags=31%, list=24%, signal=40%
NEUROD1	124	-0.303399	-1.21402	0.0871935	0.121813	1	2092	tags=30%, list=19%, signal=36%
ZNF384	221	-0.28469	-1.21325	0.0453074	0.122647	1	2532	tags=31%, list=23%, signal=39%
MEOX1	139	-0.295321	-1.21213	0.0714286	0.123805	1	1354	tags=24%, list=12%, signal=27%
TCF20	207	-0.282606	-1.21196	0.0537975	0.123746	1	2217	tags=27%, list=20%, signal=33%
NR2F1	223	-0.281298	-1.21163	0.0280374	0.123953	1	2329	tags=27%, list=21%, signal=34%
ZIC3	128	-0.299907	-1.21155	0.104956	0.123806	1	2134	tags=30%, list=20%, signal=36%
TGIF2	164	-0.291154	-1.21047	0.0658683	0.124862	1	2326	tags=32%, list=21%, signal=40%
TCF12	256	-0.274935	-1.20914	0.0415335	0.126429	1	2078	tags=22%, list=19%, signal=27%
HOXD12	171	-0.28906	-1.20897	0.0574018	0.126383	1	2129	tags=28%, list=20%, signal=34%
ZBTB4	240	-0.279021	-1.20862	0.0501567	0.126667	1	2469	tags=25%, list=23%, signal=32%
KDM5B	71	-0.331104	-1.20783	0.126344	0.127512	1	1926	tags=30%, list=18%, signal=36%
ZBTB12	187	-0.28591	-1.20703	0.0634006	0.128293	1	2179	tags=26%, list=20%, signal=32%
ZNF416	203	-0.284503	-1.20691	0.0484848	0.128238	1	1778	tags=22%, list=16%, signal=25%
REXO4	262	-0.276471	-1.20669	0.0390879	0.128304	1	2877	tags=33%, list=26%, signal=44%
ZNF574	98	-0.312458	-1.20631	0.102639	0.128564	1	1926	tags=23%, list=18%, signal=28%
NKRF	169	-0.29033	-1.20546	0.0584958	0.129404	1	1983	tags=25%, list=18%, signal=30%
THRB	197	-0.281069	-1.20532	0.040625	0.129288	1	1644	tags=22%, list=15%, signal=25%
ZNF223	208	-0.281787	-1.20477	0.0571429	0.12974	1	2576	tags=26%, list=24%, signal=34%
ZNF512	224	-0.28431	-1.20462	0.0540541	0.129722	1	2355	tags=26%, list=22%, signal=32%
ZNF20	94	-0.316831	-1.20374	0.121294	0.130632	1	1867	tags=26%, list=17%, signal=31%
HIVEP2	167	-0.29029	-1.20367	0.0934844	0.130507	1	1747	tags=22%, list=16%, signal=26%
ZNF500	241	-0.27692	-1.20304	0.0733333	0.131073	1	2364	tags=26%, list=22%, signal=32%
ZNF217	263	-0.272824	-1.20294	0.0394737	0.130928	1	1719	tags=19%, list=16%, signal=22%
ANHX	57	-0.340354	-1.20264	0.154394	0.131106	1	1926	tags=30%, list=18%, signal=36%
POU3F4	114	-0.304023	-1.20112	0.0668524	0.132916	1	1253	tags=24%, list=11%, signal=26%
SCMH1	212	-0.281187	-1.20032	0.0414201	0.133867	1	2002	tags=25%, list=18%, signal=30%
ZNF200	136	-0.297693	-1.19892	0.0848806	0.135732	1	2710	tags=32%, list=25%, signal=43%
ZNF25	190	-0.286584	-1.19715	0.0590164	0.137868	1	1858	tags=23%, list=17%, signal=27%
ZNF285	167	-0.286282	-1.19703	0.0792683	0.137796	1	1668	tags=23%, list=15%, signal=26%
TBR1	132	-0.295124	-1.1942	0.0951087	0.141536	1	1983	tags=29%, list=18%, signal=35%
AKAP8	194	-0.280797	-1.19397	0.0664557	0.141629	1	2370	tags=26%, list=22%, signal=33%
TIGD5	266	-0.271703	-1.19385	0.0487013	0.141563	1	3240	tags=35%, list=30%, signal=49%
ZNF580	224	-0.27427	-1.1934	0.0634441	0.141924	1	2801	tags=33%, list=26%, signal=43%
RUNX2	201	-0.279024	-1.19287	0.070122	0.142431	1	1375	tags=19%, list=13%, signal=21%
AHR	203	-0.282039	-1.19263	0.0603175	0.142513	1	1518	tags=21%, list=14%, signal=24%
FOXD2	140	-0.295332	-1.19236	0.0901163	0.142644	1	1529	tags=23%, list=14%, signal=26%
NFKB1	200	-0.280949	-1.19174	0.0759878	0.143271	1	3025	tags=37%, list=28%, signal=50%
ZNF107	152	-0.290247	-1.19107	0.0940171	0.143947	1	2045	tags=26%, list=19%, signal=31%
CBX2	52	-0.346775	-1.18806	0.173469	0.148206	1	1867	tags=27%, list=17%, signal=32%
ZBTB40	269	-0.271838	-1.18539	0.0521173	0.151976	1	3037	tags=33%, list=28%, signal=45%
ZIC4	120	-0.296452	-1.18458	0.102941	0.152934	1	2134	tags=30%, list=20%, signal=37%
HOXC11	167	-0.284557	-1.18336	0.0831025	0.154499	1	1686	tags=22%, list=15%, signal=26%
ZNF705E	237	-0.273299	-1.18217	0.0607903	0.156164	1	2997	tags=31%, list=27%, signal=42%
ARID2	130	-0.295921	-1.18213	0.125	0.155972	1	1926	tags=23%, list=18%, signal=28%
ZNF346	187	-0.279336	-1.18178	0.0786164	0.156137	1	2766	tags=35%, list=25%, signal=46%
PBX1	197	-0.279972	-1.18161	0.084058	0.156152	1	1949	tags=24%, list=18%, signal=29%
ZNF598	229	-0.275885	-1.18062	0.0876623	0.157436	1	2517	tags=29%, list=23%, signal=37%
HMG20B	199	-0.275501	-1.17893	0.0746753	0.15986	1	2291	tags=28%, list=21%, signal=34%
ZNF19	116	-0.294204	-1.17856	0.119403	0.160152	1	3007	tags=35%, list=28%, signal=48%
DACH2	133	-0.295425	-1.17563	0.107955	0.16461	1	2088	tags=28%, list=19%, signal=34%
MBD2	247	-0.270916	-1.17535	0.0807018	0.164782	1	1784	tags=21%, list=16%, signal=25%
ZNF513	187	-0.276615	-1.17457	0.0787879	0.165708	1	3312	tags=37%, list=30%, signal=52%
POU3F3	149	-0.284127	-1.17396	0.0916667	0.166421	1	810	tags=15%, list=7%, signal=16%
ETV5	187	-0.278996	-1.17331	0.084375	0.167273	1	1964	tags=23%, list=18%, signal=28%
RFX7	268	-0.270558	-1.17273	0.0513699	0.167876	1	3310	tags=36%, list=30%, signal=50%
PURB	158	-0.28566	-1.17268	0.125749	0.167662	1	2073	tags=27%, list=19%, signal=33%
ZNF761	190	-0.278214	-1.17264	0.0986842	0.167452	1	3211	tags=38%, list=29%, signal=53%
ZNF649	250	-0.270625	-1.17105	0.0748299	0.169935	1	2615	tags=27%, list=24%, signal=35%
HOXC6	180	-0.279262	-1.17083	0.0900621	0.170016	1	2458	tags=29%, list=23%, signal=37%
NFIX	143	-0.286474	-1.17069	0.112	0.169924	1	2117	tags=27%, list=19%, signal=33%
LHX2	140	-0.287564	-1.16939	0.111446	0.171726	1	1409	tags=21%, list=13%, signal=23%
E2F4	221	-0.27171	-1.16918	0.0744337	0.171785	1	2120	tags=25%, list=19%, signal=31%
ZNF329	171	-0.278249	-1.16726	0.111446	0.174698	1	2023	tags=24%, list=19%, signal=29%
ZNF263	252	-0.267336	-1.16716	0.0681818	0.174558	1	2958	tags=35%, list=27%, signal=47%
ELF1	247	-0.268281	-1.16641	0.0659722	0.175476	1	1721	tags=19%, list=16%, signal=22%
ZBTB38	244	-0.269419	-1.16635	0.0734266	0.175285	1	3275	tags=38%, list=30%, signal=53%
ZFP14	219	-0.270324	-1.16367	0.104027	0.1796	1	3113	tags=33%, list=29%, signal=46%
ZBTB17	208	-0.269519	-1.16191	0.086262	0.182448	1	3036	tags=38%, list=28%, signal=51%
TOPORS	229	-0.266793	-1.16115	0.0853659	0.183487	1	3007	tags=31%, list=28%, signal=41%
TFAP2D	137	-0.285997	-1.16017	0.137026	0.184944	1	2200	tags=29%, list=20%, signal=36%
ZNF699	242	-0.26947	-1.15929	0.0865052	0.186156	1	3216	tags=33%, list=29%, signal=46%
FOXR2	56	-0.329004	-1.1577	0.180952	0.188778	1	1997	tags=34%, list=18%, signal=41%
SMAD3	215	-0.271819	-1.15712	0.109718	0.189506	1	2097	tags=25%, list=19%, signal=30%
NR2F2	207	-0.270106	-1.1553	0.108626	0.192595	1	2686	tags=33%, list=25%, signal=43%
ZSCAN22	242	-0.266906	-1.1544	0.112628	0.193975	1	3467	tags=38%, list=32%, signal=55%
CENPB	159	-0.27807	-1.15411	0.11831	0.1942	1	1708	tags=18%, list=16%, signal=21%
MEIS2	144	-0.283293	-1.1539	0.128205	0.194244	1	1571	tags=22%, list=14%, signal=26%
SIX5	228	-0.268042	-1.15359	0.0766773	0.194552	1	2040	tags=24%, list=19%, signal=29%
ZXDA	236	-0.264815	-1.15285	0.0881356	0.195568	1	3216	tags=34%, list=29%, signal=47%
FOXC1	169	-0.279798	-1.1519	0.151057	0.197069	1	1580	tags=25%, list=14%, signal=29%
ERG	174	-0.27429	-1.15082	0.126984	0.198753	1	1311	tags=22%, list=12%, signal=24%
NKX28	76	-0.310477	-1.14957	0.178756	0.200923	1	2145	tags=30%, list=20%, signal=37%
FOXF1	182	-0.270334	-1.1494	0.100946	0.200931	1	1949	tags=26%, list=18%, signal=31%
SIX3	115	-0.291272	-1.14905	0.135211	0.201188	1	2125	tags=28%, list=19%, signal=34%
ZNF286B	129	-0.286157	-1.14753	0.149296	0.203884	1	2092	tags=31%, list=19%, signal=38%
ZNF709	111	-0.29626	-1.14623	0.140212	0.206069	1	3047	tags=38%, list=28%, signal=52%
HOXA4	204	-0.270012	-1.14613	0.12628	0.205889	1	1949	tags=25%, list=18%, signal=30%
KLF7	248	-0.262997	-1.14598	0.11	0.205851	1	1694	tags=19%, list=16%, signal=22%
ZNF532	195	-0.26944	-1.1459	0.122699	0.205674	1	2641	tags=27%, list=24%, signal=35%
EGR2	163	-0.274469	-1.14506	0.124629	0.20701	1	1486	tags=21%, list=14%, signal=24%
ZNF770	252	-0.26278	-1.14445	0.0815047	0.207824	1	2501	tags=25%, list=23%, signal=32%
PRDM4	257	-0.262263	-1.14417	0.0891089	0.208014	1	3585	tags=37%, list=33%, signal=54%
FOXD4	123	-0.287062	-1.14297	0.173913	0.210126	1	2092	tags=31%, list=19%, signal=38%
MBD3	222	-0.263605	-1.14105	0.113333	0.213389	1	2605	tags=27%, list=24%, signal=34%
ZSCAN31	187	-0.272529	-1.14099	0.134328	0.213197	1	2004	tags=19%, list=18%, signal=23%
NR3C1	225	-0.262837	-1.14093	0.108475	0.213008	1	3127	tags=31%, list=29%, signal=43%
THAP7	251	-0.262114	-1.14065	0.109272	0.213202	1	2967	tags=31%, list=27%, signal=42%
ZNF442	205	-0.266402	-1.14041	0.108696	0.213306	1	3177	tags=33%, list=29%, signal=45%
ZNF17	230	-0.264318	-1.13781	0.110063	0.217994	1	3234	tags=36%, list=30%, signal=50%
SOX11	144	-0.280622	-1.13764	0.15	0.217969	1	2181	tags=25%, list=20%, signal=31%
ZNF501	224	-0.265706	-1.13745	0.12013	0.218016	1	2501	tags=25%, list=23%, signal=31%
FOXR1	55	-0.322432	-1.13707	0.222798	0.21846	1	1926	tags=31%, list=18%, signal=37%
WT1	117	-0.286009	-1.13572	0.163793	0.220871	1	2317	tags=32%, list=21%, signal=41%
FOXD4L1	119	-0.284703	-1.13556	0.170732	0.220862	1	2550	tags=32%, list=23%, signal=41%
ETV1	125	-0.28747	-1.13366	0.155125	0.224451	1	2092	tags=30%, list=19%, signal=37%
ZNF132	208	-0.262178	-1.1324	0.118012	0.226742	1	3274	tags=38%, list=30%, signal=53%
CREB3L2	234	-0.263128	-1.13067	0.116667	0.230026	1	1448	tags=20%, list=13%, signal=22%
ZNF239	241	-0.257309	-1.12678	0.117264	0.238249	1	2820	tags=29%, list=26%, signal=38%
ZNF268	237	-0.26017	-1.12566	0.147651	0.240271	1	3216	tags=33%, list=29%, signal=46%
ZNF385C	80	-0.300597	-1.12557	0.194595	0.240088	1	3286	tags=38%, list=30%, signal=53%
ZZZ3	247	-0.258223	-1.12299	0.153025	0.245358	1	3585	tags=43%, list=33%, signal=62%
ZNF576	195	-0.26593	-1.12275	0.1375	0.245571	1	2681	tags=28%, list=25%, signal=37%
HOXD4	202	-0.261999	-1.12191	0.172881	0.247099	1	2405	tags=31%, list=22%, signal=39%
NANOGNB	67	-0.304295	-1.12176	0.223097	0.247024	1	2710	tags=39%, list=25%, signal=51%
GMEB2	231	-0.258923	-1.12103	0.156997	0.248241	1	2843	tags=32%, list=26%, signal=42%
ZNF727	200	-0.263167	-1.12075	0.163399	0.24845	1	2414	tags=23%, list=22%, signal=29%
ZNF618	219	-0.25986	-1.12023	0.131757	0.249158	1	2592	tags=32%, list=24%, signal=42%
ZNF280D	233	-0.260027	-1.11997	0.136223	0.249453	1	2853	tags=31%, list=26%, signal=42%
ZNF14	216	-0.260731	-1.11916	0.150602	0.250912	1	2585	tags=26%, list=24%, signal=33%
CXXC5	129	-0.280085	-1.1181	0.192201	0.253071	1	1747	tags=23%, list=16%, signal=27%
ZNF646	64	-0.311882	-1.11729	0.228346	0.254577	1	1867	tags=25%, list=17%, signal=30%
ZNF765	254	-0.254821	-1.11677	0.148014	0.255411	1	3247	tags=37%, list=30%, signal=52%
NKX22	151	-0.271957	-1.11614	0.166667	0.256458	1	521	tags=12%, list=5%, signal=12%
ZNF184	188	-0.260775	-1.1157	0.175758	0.257057	1	2762	tags=34%, list=25%, signal=45%
ZNF195	184	-0.263541	-1.11418	0.167224	0.260108	1	2059	tags=25%, list=19%, signal=30%
DMRTC2	56	-0.320217	-1.11273	0.253968	0.263128	1	1926	tags=27%, list=18%, signal=32%
HEY1	141	-0.27387	-1.11269	0.208333	0.262815	1	1421	tags=22%, list=13%, signal=25%
ZNF614	240	-0.256801	-1.11211	0.136364	0.263788	1	3477	tags=42%, list=32%, signal=60%
ZNF154	194	-0.260309	-1.11198	0.15534	0.263694	1	2606	tags=30%, list=24%, signal=39%
ZNF623	239	-0.25716	-1.11014	0.157718	0.267569	1	3251	tags=33%, list=30%, signal=45%
TBX19	145	-0.270425	-1.10984	0.177843	0.267902	1	3031	tags=34%, list=28%, signal=47%
ZSCAN5B	66	-0.299023	-1.10839	0.226519	0.271016	1	2759	tags=39%, list=25%, signal=52%
ZNF585A	204	-0.257312	-1.1078	0.159609	0.271984	1	3524	tags=39%, list=32%, signal=56%
NKX61	182	-0.264907	-1.10761	0.169381	0.272033	1	1949	tags=25%, list=18%, signal=30%
HMX1	136	-0.272306	-1.10751	0.21345	0.271858	1	533	tags=12%, list=5%, signal=12%
FOSB	172	-0.263513	-1.10652	0.179811	0.273973	1	2212	tags=26%, list=20%, signal=32%
ZSCAN25	255	-0.254401	-1.10641	0.144444	0.273871	1	2701	tags=26%, list=25%, signal=34%
DBX2	139	-0.270654	-1.10551	0.1875	0.275589	1	810	tags=14%, list=7%, signal=15%
SETBP1	222	-0.254514	-1.10536	0.168285	0.275491	1	1580	tags=18%, list=14%, signal=21%
ZNF430	213	-0.258818	-1.10489	0.148387	0.276371	1	2193	tags=25%, list=20%, signal=31%
ZNF600	247	-0.251973	-1.10454	0.134426	0.276788	1	2045	tags=22%, list=19%, signal=26%
ZNF180	250	-0.254989	-1.10398	0.137705	0.277815	1	3216	tags=33%, list=29%, signal=45%
BSX	126	-0.275927	-1.10256	0.213873	0.280793	1	1974	tags=27%, list=18%, signal=33%
SOX10	154	-0.270707	-1.10036	0.213296	0.285741	1	1507	tags=22%, list=14%, signal=25%
PATZ1	209	-0.260406	-1.10016	0.181548	0.285819	1	2719	tags=31%, list=25%, signal=41%
ZNF91	169	-0.262266	-1.09996	0.201183	0.285937	1	2052	tags=23%, list=19%, signal=28%
ZNF146	250	-0.251907	-1.09898	0.179487	0.28802	1	3637	tags=44%, list=33%, signal=65%
EBF1	186	-0.261278	-1.09873	0.181009	0.288178	1	967	tags=17%, list=9%, signal=18%
THRA	131	-0.271666	-1.09802	0.209302	0.289469	1	2181	tags=27%, list=20%, signal=34%
ZNF214	210	-0.255281	-1.09782	0.189441	0.289535	1	2483	tags=26%, list=23%, signal=33%
MSX2	102	-0.283256	-1.09742	0.240437	0.290112	1	2582	tags=37%, list=24%, signal=48%
OLIG1	142	-0.269773	-1.09554	0.216802	0.294418	1	1708	tags=19%, list=16%, signal=22%
TFDP3	58	-0.30626	-1.09347	0.262255	0.299252	1	1997	tags=31%, list=18%, signal=38%
ZNF317	249	-0.251752	-1.09276	0.207143	0.300657	1	2811	tags=30%, list=26%, signal=40%
GSX2	129	-0.274514	-1.09253	0.249322	0.300842	1	1451	tags=22%, list=13%, signal=26%
NR2E1	140	-0.266472	-1.09226	0.214286	0.301045	1	1374	tags=21%, list=13%, signal=23%
THAP10	195	-0.256444	-1.09044	0.205788	0.305353	1	856	tags=13%, list=8%, signal=14%
NKX12	129	-0.268383	-1.08959	0.237805	0.307108	1	1217	tags=16%, list=11%, signal=17%
ZNF521	119	-0.276364	-1.08706	0.244505	0.313439	1	2092	tags=29%, list=19%, signal=35%
DMBX1	142	-0.271724	-1.08597	0.25	0.315843	1	2961	tags=32%, list=27%, signal=44%
VAX1	123	-0.271214	-1.08549	0.259358	0.316685	1	1374	tags=20%, list=13%, signal=22%
POU3F2	144	-0.264786	-1.08432	0.242857	0.319395	1	810	tags=14%, list=7%, signal=15%
ZNF554	202	-0.253939	-1.08084	0.210356	0.328401	1	2331	tags=25%, list=21%, signal=31%
RARB	191	-0.256613	-1.08059	0.232704	0.328547	1	1910	tags=23%, list=18%, signal=27%
RELA	203	-0.25411	-1.08029	0.242038	0.328908	1	2194	tags=24%, list=20%, signal=30%
TSC22D1	199	-0.253805	-1.08014	0.22082	0.32888	1	1421	tags=16%, list=13%, signal=18%
NR1D2	201	-0.25661	-1.07848	0.209677	0.33302	1	2050	tags=21%, list=19%, signal=26%
ZNF385B	163	-0.258081	-1.07766	0.243017	0.334815	1	1821	tags=21%, list=17%, signal=25%
MYSM1	258	-0.246802	-1.07757	0.228296	0.334583	1	3215	tags=33%, list=29%, signal=46%
SMAD9	189	-0.257234	-1.07576	0.25	0.3391	1	1427	tags=18%, list=13%, signal=20%
STAT2	263	-0.24478	-1.07569	0.179931	0.338882	1	3037	tags=35%, list=28%, signal=47%
BHLHE41	182	-0.253522	-1.07549	0.217791	0.338918	1	1708	tags=19%, list=16%, signal=22%
HES4	179	-0.254837	-1.07326	0.253125	0.344802	1	1329	tags=19%, list=12%, signal=21%
NKX62	154	-0.26015	-1.07322	0.280347	0.344473	1	1708	tags=20%, list=16%, signal=24%
ZFY	258	-0.243824	-1.0705	0.209003	0.351559	1	3240	tags=32%, list=30%, signal=44%
CTCFL	61	-0.296308	-1.06768	0.307292	0.359138	1	1926	tags=30%, list=18%, signal=36%
ZNF136	263	-0.244082	-1.06705	0.239437	0.360543	1	2953	tags=28%, list=27%, signal=38%
NACC2	166	-0.255103	-1.06397	0.29003	0.369221	1	1708	tags=19%, list=16%, signal=23%
ALX4	141	-0.262115	-1.06374	0.299065	0.369397	1	2193	tags=25%, list=20%, signal=31%
SATB1	213	-0.246576	-1.06222	0.251701	0.373567	1	2478	tags=26%, list=23%, signal=33%
ZIC1	122	-0.266929	-1.06189	0.286145	0.374026	1	2092	tags=29%, list=19%, signal=35%
ZNF34	187	-0.251389	-1.06175	0.268012	0.373915	1	2355	tags=21%, list=22%, signal=27%
OLIG2	141	-0.25971	-1.05921	0.284866	0.381317	1	1708	tags=19%, list=16%, signal=22%
ST18	162	-0.255246	-1.05877	0.276923	0.382197	1	2104	tags=27%, list=19%, signal=33%
ZNF138	228	-0.246163	-1.05876	0.262346	0.381703	1	2311	tags=26%, list=21%, signal=32%
ZNF713	193	-0.250668	-1.05827	0.286154	0.382718	1	2279	tags=23%, list=21%, signal=29%
ZNF254	195	-0.252137	-1.05758	0.28125	0.384304	1	2324	tags=29%, list=21%, signal=36%
ZNF333	233	-0.243962	-1.05554	0.25817	0.390017	1	2889	tags=28%, list=26%, signal=38%
ZHX3	226	-0.245613	-1.05485	0.275	0.391622	1	2421	tags=24%, list=22%, signal=30%
ZBTB18	121	-0.266756	-1.05428	0.30303	0.392903	1	2134	tags=29%, list=20%, signal=36%
IKZF5	258	-0.244041	-1.05412	0.3	0.392943	1	3321	tags=36%, list=30%, signal=51%
ARX	142	-0.259097	-1.05411	0.322034	0.39242	1	2207	tags=27%, list=20%, signal=34%
HIC1	180	-0.252153	-1.05357	0.275081	0.39363	1	1140	tags=17%, list=10%, signal=19%
PRDM16	161	-0.255916	-1.05257	0.323864	0.396207	1	1486	tags=22%, list=14%, signal=26%
TPRX1	53	-0.308221	-1.05001	0.368687	0.403853	1	1926	tags=28%, list=18%, signal=34%
FAM200B	168	-0.251623	-1.04848	0.298137	0.408075	1	1932	tags=23%, list=18%, signal=28%
NKX23	150	-0.256122	-1.04823	0.298193	0.408237	1	1811	tags=25%, list=17%, signal=29%
ZNF676	209	-0.246799	-1.04588	0.311321	0.415346	1	2451	tags=30%, list=22%, signal=38%
RHOXF2	59	-0.297309	-1.04504	0.353093	0.417549	1	1997	tags=29%, list=18%, signal=35%
IRF5	116	-0.262968	-1.04476	0.304233	0.417948	1	1683	tags=24%, list=15%, signal=28%
ZBTB10	196	-0.247629	-1.04376	0.311526	0.420703	1	2379	tags=26%, list=22%, signal=33%
VSX1	125	-0.261635	-1.04305	0.325459	0.422508	1	2134	tags=29%, list=20%, signal=35%
FOXJ1	87	-0.272755	-1.04288	0.344	0.422532	1	2896	tags=34%, list=27%, signal=47%
ADNP2	242	-0.239248	-1.04135	0.314935	0.427038	1	2292	tags=23%, list=21%, signal=29%
ZNF362	173	-0.250507	-1.0395	0.311377	0.43253	1	1682	tags=23%, list=15%, signal=26%
ZNF224	228	-0.239057	-1.03934	0.297386	0.432378	1	3216	tags=32%, list=29%, signal=44%
PEG3	157	-0.252551	-1.03869	0.349112	0.433931	1	2057	tags=24%, list=19%, signal=29%
TCF7L1	209	-0.240758	-1.03715	0.327161	0.438563	1	1580	tags=19%, list=14%, signal=21%
SNAI2	191	-0.246481	-1.03601	0.338235	0.442059	1	1686	tags=20%, list=15%, signal=23%
ARNT	183	-0.24194	-1.03566	0.330033	0.442658	1	2265	tags=24%, list=21%, signal=30%
PAX6	126	-0.255508	-1.03547	0.376658	0.442735	1	2134	tags=28%, list=20%, signal=34%
ZNF565	246	-0.239194	-1.0345	0.308244	0.445389	1	3275	tags=36%, list=30%, signal=50%
ZNF805	259	-0.236621	-1.03272	0.324232	0.450849	1	3409	tags=35%, list=31%, signal=50%
SIM1	185	-0.245484	-1.03226	0.360704	0.451871	1	1927	tags=21%, list=18%, signal=25%
ZFP37	187	-0.241978	-1.03064	0.339934	0.457006	1	2240	tags=24%, list=21%, signal=29%
ZNF729	60	-0.293193	-1.03002	0.403101	0.458543	1	1926	tags=28%, list=18%, signal=34%
SP1	244	-0.236557	-1.0297	0.335443	0.459138	1	2031	tags=20%, list=19%, signal=24%
TBPL2	117	-0.25892	-1.02884	0.364162	0.461516	1	1797	tags=26%, list=16%, signal=31%
ZFHX3	191	-0.241635	-1.02865	0.366667	0.461534	1	1315	tags=18%, list=12%, signal=20%
ZNF420	201	-0.239704	-1.02675	0.355311	0.467622	1	3261	tags=39%, list=30%, signal=54%
ZNF121	198	-0.242845	-1.02594	0.351974	0.469781	1	2144	tags=25%, list=20%, signal=31%
ZNF322	246	-0.235272	-1.02544	0.382353	0.470904	1	3447	tags=36%, list=32%, signal=51%
SOX2	142	-0.251092	-1.02478	0.372703	0.472811	1	833	tags=13%, list=8%, signal=14%
NR4A1	177	-0.244574	-1.02431	0.369565	0.473895	1	2889	tags=38%, list=26%, signal=51%
JUN	201	-0.240883	-1.02338	0.375405	0.476482	1	988	tags=13%, list=9%, signal=14%
ALX1	176	-0.242578	-1.01831	0.39441	0.494313	1	2540	tags=27%, list=23%, signal=35%
FERD3L	161	-0.247348	-1.01596	0.426184	0.502061	1	1686	tags=19%, list=15%, signal=22%
POU2F2	109	-0.257792	-1.01571	0.400552	0.502371	1	2098	tags=28%, list=19%, signal=35%
ZNF30	123	-0.255607	-1.01352	0.424699	0.510004	1	2092	tags=28%, list=19%, signal=35%
ZNF740	236	-0.236683	-1.01254	0.411765	0.512943	1	3030	tags=28%, list=28%, signal=37%
CGGBP1	247	-0.231303	-1.01115	0.425868	0.517522	1	3255	tags=32%, list=30%, signal=45%
STAT3	212	-0.235452	-1.01059	0.384375	0.518802	1	1940	tags=22%, list=18%, signal=26%
FOXK2	249	-0.231748	-1.00981	0.444444	0.521121	1	3268	tags=36%, list=30%, signal=50%
FOXB2	118	-0.253133	-1.00825	0.409794	0.52639	1	1974	tags=25%, list=18%, signal=30%
ZNF331	169	-0.243553	-1.00817	0.419643	0.526023	1	2428	tags=24%, list=22%, signal=30%
ZNF391	225	-0.234756	-1.00636	0.408497	0.532237	1	2372	tags=24%, list=22%, signal=30%
HOXD3	201	-0.235537	-1.00569	0.453125	0.534025	1	2333	tags=30%, list=21%, signal=37%
HES3	153	-0.242114	-1.0049	0.402439	0.53621	1	2097	tags=25%, list=19%, signal=31%
ZNF507	265	-0.228132	-1.00431	0.444444	0.537905	1	3195	tags=31%, list=29%, signal=43%
ZNF284	221	-0.234387	-1.00427	0.448387	0.537379	1	2666	tags=28%, list=24%, signal=36%
RBSN	188	-0.238579	-1.00407	0.456193	0.53751	1	1251	tags=16%, list=11%, signal=18%
ZNF697	236	-0.232689	-1.003	0.456193	0.540812	1	1181	tags=15%, list=11%, signal=17%
ZNF883	174	-0.241386	-1.00061	0.420339	0.549229	1	856	tags=13%, list=8%, signal=14%
POU3F1	105	-0.253613	-0.999259	0.448819	0.553888	1	1797	tags=25%, list=16%, signal=29%
ZBTB33	201	-0.236519	-0.998187	0.455975	0.557427	1	1797	tags=23%, list=16%, signal=27%
ZNF630	183	-0.235502	-0.99784	0.442308	0.557964	1	2906	tags=31%, list=27%, signal=41%
PRDM5	226	-0.231254	-0.997025	0.425743	0.560472	1	2405	tags=26%, list=22%, signal=32%
ZNF112	170	-0.235728	-0.996378	0.432099	0.562333	1	2192	tags=26%, list=20%, signal=32%
GATA2	155	-0.238817	-0.994539	0.470414	0.568759	1	2394	tags=29%, list=22%, signal=37%
HOXA6	203	-0.233367	-0.993212	0.475	0.57324	1	2103	tags=22%, list=19%, signal=26%
ZNF615	205	-0.231294	-0.990694	0.485207	0.58249	1	2384	tags=20%, list=22%, signal=26%
YBX1	66	-0.273404	-0.990671	0.456186	0.581835	1	1246	tags=15%, list=11%, signal=17%
SPEN	260	-0.227054	-0.990325	0.484536	0.582428	1	2911	tags=22%, list=27%, signal=29%
FOXB1	148	-0.242412	-0.990249	0.486647	0.581976	1	610	tags=11%, list=6%, signal=11%
IRF3	262	-0.225452	-0.99014	0.496795	0.58165	1	3137	tags=34%, list=29%, signal=46%
TRAFD1	230	-0.227887	-0.987911	0.498282	0.589846	1	2144	tags=23%, list=20%, signal=28%
NR6A1	71	-0.26952	-0.986634	0.486352	0.594087	1	1926	tags=23%, list=18%, signal=27%
ZNF626	203	-0.229517	-0.986102	0.484277	0.595331	1	2356	tags=24%, list=22%, signal=30%
ZFP69	237	-0.228548	-0.985687	0.47619	0.596209	1	1823	tags=18%, list=17%, signal=21%
RAX	169	-0.238041	-0.985261	0.505952	0.597229	1	1059	tags=15%, list=10%, signal=17%
SMAD4	251	-0.225935	-0.984058	0.534161	0.601487	1	3202	tags=32%, list=29%, signal=45%
ZNF621	230	-0.22689	-0.983369	0.485149	0.603568	1	3057	tags=30%, list=28%, signal=41%
TERF2	200	-0.228153	-0.981024	0.495413	0.612352	1	1795	tags=19%, list=16%, signal=22%
PAX3	187	-0.230809	-0.981023	0.526163	0.611587	1	2501	tags=25%, list=23%, signal=32%
ZNF879	240	-0.227613	-0.980205	0.521739	0.613979	1	3333	tags=37%, list=31%, signal=52%
SMAD5	253	-0.22227	-0.976051	0.534591	0.629962	1	2333	tags=22%, list=21%, signal=28%
SOX21	136	-0.24258	-0.974487	0.511834	0.635552	1	1797	tags=23%, list=16%, signal=27%
ARID3A	129	-0.243549	-0.97432	0.505882	0.635431	1	1842	tags=23%, list=17%, signal=28%
ZNF821	112	-0.246949	-0.97246	0.52231	0.642267	1	3458	tags=37%, list=32%, signal=53%
HOXA1	184	-0.231444	-0.972247	0.576705	0.642309	1	2203	tags=22%, list=20%, signal=27%
ZKSCAN5	246	-0.224619	-0.970717	0.57	0.647814	1	2775	tags=28%, list=25%, signal=36%
ZNF547	134	-0.239335	-0.968817	0.552561	0.654817	1	2092	tags=27%, list=19%, signal=33%
HOXB13	138	-0.237131	-0.968793	0.501425	0.6541	1	1570	tags=17%, list=14%, signal=20%
MEF2B	127	-0.237496	-0.967453	0.564384	0.658751	1	1859	tags=22%, list=17%, signal=26%
USF2	193	-0.228051	-0.966798	0.554517	0.660579	1	2291	tags=19%, list=21%, signal=23%
ZNF845	261	-0.220941	-0.966758	0.587662	0.659924	1	3216	tags=33%, list=29%, signal=45%
ZNF704	195	-0.2299	-0.964147	0.581325	0.669804	1	2382	tags=25%, list=22%, signal=32%
AEBP2	228	-0.222988	-0.960856	0.573825	0.682254	1	1349	tags=14%, list=12%, signal=15%
HMG20A	233	-0.220951	-0.957381	0.60355	0.695517	1	2339	tags=24%, list=21%, signal=30%
GPBP1L1	242	-0.222657	-0.956042	0.656934	0.700084	1	2421	tags=24%, list=22%, signal=31%
ZSCAN10	141	-0.23636	-0.953688	0.601156	0.708738	1	2397	tags=25%, list=22%, signal=31%
ZFPM2	139	-0.233173	-0.953495	0.571006	0.708694	1	2192	tags=27%, list=20%, signal=33%
NKX24	88	-0.252991	-0.95225	0.565684	0.712988	1	2759	tags=33%, list=25%, signal=44%
ZSCAN29	92	-0.248663	-0.950111	0.529745	0.720712	1	3007	tags=32%, list=28%, signal=43%
ZNF563	41	-0.289153	-0.947768	0.538084	0.729602	1	1867	tags=24%, list=17%, signal=29%
ZNF584	262	-0.217152	-0.944664	0.684211	0.741279	1	3240	tags=32%, list=30%, signal=44%
FOXO4	171	-0.229137	-0.944176	0.637725	0.742511	1	1864	tags=19%, list=17%, signal=22%
SALL3	136	-0.235669	-0.940255	0.641026	0.757768	1	1318	tags=16%, list=12%, signal=18%
DMRTA2	115	-0.235272	-0.938557	0.618182	0.763786	1	2174	tags=23%, list=20%, signal=29%
TBX22	73	-0.25566	-0.938544	0.594444	0.76291	1	2101	tags=26%, list=19%, signal=32%
ONECUT3	58	-0.265481	-0.938528	0.590124	0.762037	1	1867	tags=22%, list=17%, signal=27%
STAT4	99	-0.241939	-0.93618	0.633423	0.77046	1	2278	tags=26%, list=21%, signal=33%
MECP2	230	-0.217544	-0.935573	0.69279	0.772025	1	2409	tags=20%, list=22%, signal=25%
ZNF460	207	-0.217283	-0.934676	0.689542	0.774729	1	2908	tags=27%, list=27%, signal=36%
HOXC8	199	-0.220558	-0.931959	0.679525	0.784899	1	2411	tags=25%, list=22%, signal=32%
ATF7	236	-0.216254	-0.930472	0.700658	0.789835	1	1427	tags=13%, list=13%, signal=15%
ZNF470	220	-0.214283	-0.930353	0.724458	0.789377	1	2329	tags=25%, list=21%, signal=31%
ZBTB21	225	-0.214892	-0.928632	0.710801	0.795355	1	1678	tags=16%, list=15%, signal=19%
FOXL2	147	-0.225648	-0.926181	0.675214	0.804031	1	3008	tags=35%, list=28%, signal=47%
ZFP82	202	-0.218538	-0.92544	0.711974	0.805797	1	3235	tags=32%, list=30%, signal=44%
ZNF227	201	-0.216689	-0.925277	0.684049	0.805463	1	3523	tags=36%, list=32%, signal=52%
ZNF205	202	-0.216833	-0.923907	0.721712	0.809855	1	1848	tags=19%, list=17%, signal=23%
ZC3H8	214	-0.215758	-0.92365	0.729904	0.809816	1	2291	tags=24%, list=21%, signal=30%
HBP1	240	-0.212109	-0.921288	0.738318	0.818037	1	2265	tags=22%, list=21%, signal=27%
ZNF395	230	-0.213935	-0.920933	0.742857	0.818376	1	2850	tags=27%, list=26%, signal=36%
RFX3	166	-0.218343	-0.920809	0.715084	0.81787	1	2584	tags=26%, list=24%, signal=33%
ZNF639	240	-0.214645	-0.920317	0.757576	0.81876	1	1889	tags=17%, list=17%, signal=20%
NKX31	138	-0.225863	-0.918257	0.70948	0.825637	1	1767	tags=20%, list=16%, signal=23%
ZNF652	175	-0.219604	-0.916765	0.74	0.830283	1	1533	tags=18%, list=14%, signal=21%
KLF13	162	-0.22008	-0.912624	0.742604	0.844668	1	1883	tags=19%, list=17%, signal=23%
HLF	194	-0.216514	-0.909787	0.735849	0.854058	1	1905	tags=20%, list=17%, signal=24%
ZNF561	220	-0.21305	-0.909586	0.798701	0.853845	1	2114	tags=21%, list=19%, signal=25%
FOXK1	226	-0.209466	-0.909256	0.803987	0.854104	1	2116	tags=20%, list=19%, signal=25%
ZNF705A	37	-0.285893	-0.909042	0.616868	0.853858	1	2857	tags=41%, list=26%, signal=55%
ZNF569	173	-0.218216	-0.907338	0.754386	0.858905	1	3124	tags=32%, list=29%, signal=45%
MYCN	152	-0.222824	-0.906719	0.742604	0.860115	1	2661	tags=31%, list=24%, signal=40%
GABPA	248	-0.209972	-0.905243	0.800604	0.864299	1	3177	tags=31%, list=29%, signal=43%
ISL1	126	-0.222477	-0.903914	0.765579	0.867969	1	2028	tags=24%, list=19%, signal=29%
ZNF566	184	-0.212618	-0.901752	0.804217	0.874296	1	2138	tags=22%, list=20%, signal=27%
GLI4	262	-0.206072	-0.901483	0.805195	0.874305	1	2501	tags=23%, list=23%, signal=29%
NFX1	270	-0.203358	-0.897366	0.848387	0.887432	1	2568	tags=25%, list=24%, signal=32%
ELF2	206	-0.20908	-0.894301	0.816667	0.8962	1	2024	tags=18%, list=19%, signal=22%
MBNL2	242	-0.208096	-0.893459	0.832776	0.897766	1	2421	tags=24%, list=22%, signal=30%
SP140	89	-0.232607	-0.892723	0.76178	0.899069	1	2098	tags=26%, list=19%, signal=32%
ZNF778	271	-0.203961	-0.892687	0.857988	0.898134	1	3240	tags=32%, list=30%, signal=45%
GTF2IRD2	234	-0.204741	-0.892059	0.858462	0.899136	1	2351	tags=23%, list=22%, signal=29%
SOX4	205	-0.208177	-0.891077	0.83446	0.901204	1	2902	tags=29%, list=27%, signal=39%
L3MBTL4	152	-0.219051	-0.890618	0.783237	0.901551	1	2044	tags=24%, list=19%, signal=30%
ZNF343	224	-0.208323	-0.889625	0.840256	0.903546	1	2247	tags=20%, list=21%, signal=24%
ZNF415	208	-0.206749	-0.888229	0.85443	0.906742	1	1603	tags=15%, list=15%, signal=17%
ZNF844	229	-0.206097	-0.88815	0.846626	0.905968	1	3216	tags=31%, list=29%, signal=44%
ZNF70	235	-0.203091	-0.885592	0.873754	0.912862	1	2501	tags=25%, list=23%, signal=31%
AHDC1	175	-0.212641	-0.884615	0.803571	0.914805	1	2149	tags=20%, list=20%, signal=25%
ZNF324	226	-0.203336	-0.879452	0.873377	0.928781	1	2881	tags=31%, list=26%, signal=41%
NFYB	242	-0.203271	-0.87673	0.897163	0.935299	1	2421	tags=23%, list=22%, signal=29%
ZNF644	263	-0.20053	-0.87559	0.914754	0.937471	1	3195	tags=28%, list=29%, signal=39%
KLF12	195	-0.206797	-0.875577	0.869301	0.936428	1	1350	tags=15%, list=12%, signal=17%
ZNF302	232	-0.201679	-0.872617	0.913738	0.943442	1	2327	tags=22%, list=21%, signal=27%
ZNF33A	236	-0.201431	-0.872441	0.894569	0.942775	1	3061	tags=30%, list=28%, signal=41%
TRERF1	199	-0.204898	-0.872195	0.905444	0.942366	1	1991	tags=21%, list=18%, signal=25%
FEV	152	-0.211126	-0.871391	0.867868	0.94346	1	939	tags=11%, list=9%, signal=12%
ZNF276	150	-0.209572	-0.870905	0.825153	0.943671	1	2790	tags=33%, list=26%, signal=43%
DMRT1	55	-0.25047	-0.869468	0.710811	0.946343	1	1997	tags=27%, list=18%, signal=33%
ZNF560	57	-0.24498	-0.866625	0.754023	0.95253	1	1867	tags=23%, list=17%, signal=27%
RUNX3	87	-0.228455	-0.864014	0.799451	0.957881	1	2098	tags=28%, list=19%, signal=34%
ZNF212	194	-0.205305	-0.862694	0.881988	0.960053	1	2166	tags=22%, list=20%, signal=27%
ZNF711	84	-0.226898	-0.860429	0.836842	0.964331	1	2552	tags=31%, list=23%, signal=40%
ZNF358	251	-0.194397	-0.858786	0.945205	0.967001	1	1698	tags=14%, list=16%, signal=17%
ZNF16	258	-0.198761	-0.857595	0.938182	0.96863	1	2814	tags=26%, list=26%, signal=34%
ZNF852	230	-0.198665	-0.85579	0.921384	0.971516	1	2653	tags=23%, list=24%, signal=30%
ZNF260	219	-0.19738	-0.8539	0.94822	0.974494	1	1902	tags=16%, list=17%, signal=20%
ZNF71	239	-0.197325	-0.853104	0.946128	0.975083	1	1910	tags=18%, list=18%, signal=21%
DMRT3	99	-0.218953	-0.852261	0.844784	0.975697	1	2101	tags=24%, list=19%, signal=30%
ZNF232	260	-0.193506	-0.848936	0.954693	0.981364	1	3178	tags=32%, list=29%, signal=44%
ZSCAN21	253	-0.194979	-0.847828	0.949045	0.982557	1	3195	tags=31%, list=29%, signal=43%
ZNF668	253	-0.194331	-0.84676	0.966555	0.983435	1	3372	tags=32%, list=31%, signal=45%
ZNF518B	254	-0.194077	-0.845071	0.958763	0.985548	1	3240	tags=28%, list=30%, signal=38%
ZNF628	81	-0.225122	-0.841046	0.842239	0.991818	1	1856	tags=16%, list=17%, signal=19%
ZNF579	170	-0.199504	-0.839224	0.916149	0.99388	1	2493	tags=24%, list=23%, signal=31%
ZNF620	211	-0.197672	-0.837018	0.938312	0.996514	1	2576	tags=22%, list=24%, signal=28%
ZNF264	265	-0.190664	-0.836959	0.958333	0.995497	1	3268	tags=31%, list=30%, signal=43%
CEBPZ	282	-0.188209	-0.83451	0.982877	0.998444	1	3275	tags=34%, list=30%, signal=47%
HOMEZ	75	-0.223958	-0.828674	0.841709	1	1	2891	tags=31%, list=26%, signal=41%
ZNF426	160	-0.199925	-0.826589	0.953416	1	1	2213	tags=19%, list=20%, signal=24%
PBX2	189	-0.196495	-0.825486	0.955836	1	1	2892	tags=33%, list=27%, signal=44%
ZNF775	245	-0.189779	-0.822082	0.980263	1	1	3303	tags=34%, list=30%, signal=48%
THAP3	239	-0.18738	-0.821496	0.983923	1	1	3227	tags=28%, list=30%, signal=39%
TFCP2	235	-0.188632	-0.818892	0.993506	1	1	3500	tags=36%, list=32%, signal=51%
ZNF669	246	-0.187464	-0.818198	0.984177	1	1	3081	tags=30%, list=28%, signal=40%
ZBTB48	153	-0.197819	-0.817726	0.962751	1	1	2707	tags=29%, list=25%, signal=38%
ZNF581	214	-0.190712	-0.817686	0.984472	1	1	2743	tags=25%, list=25%, signal=33%
ZNF282	248	-0.187394	-0.815556	0.984227	1	1	2743	tags=27%, list=25%, signal=36%
NKX11	104	-0.209839	-0.815308	0.943978	1	1	2961	tags=30%, list=27%, signal=41%
ZNF397	226	-0.18975	-0.814313	0.984424	1	1	3216	tags=27%, list=29%, signal=38%
ZNF253	205	-0.187962	-0.808029	0.983444	1	1	2146	tags=20%, list=20%, signal=24%
PHF1	113	-0.205865	-0.806095	0.937695	1	1	1406	tags=14%, list=13%, signal=16%
E2F8	175	-0.192553	-0.8059	0.973913	1	1	2433	tags=21%, list=22%, signal=26%
THAP6	258	-0.183911	-0.801989	0.993333	1	1	3033	tags=26%, list=28%, signal=36%
TERF1	210	-0.189395	-0.801482	0.976048	1	1	2462	tags=19%, list=23%, signal=24%
ZNF587B	242	-0.18552	-0.799574	0.99361	1	1	2743	tags=25%, list=25%, signal=33%
ZNF853	178	-0.192225	-0.797448	0.977848	1	1	1864	tags=17%, list=17%, signal=20%
ZNF843	206	-0.187318	-0.797244	0.980583	1	1	2663	tags=25%, list=24%, signal=33%
THAP8	231	-0.184636	-0.794911	0.990712	1	1	2711	tags=24%, list=25%, signal=31%
ZFP28	234	-0.182381	-0.794663	1	1	1	2355	tags=21%, list=22%, signal=27%
ZNF555	136	-0.196343	-0.79078	0.982405	1	1	1959	tags=19%, list=18%, signal=23%
ZNF597	252	-0.181444	-0.789903	0.99	1	1	3081	tags=29%, list=28%, signal=39%
ZNF169	177	-0.187255	-0.78693	0.982906	1	1	3094	tags=30%, list=28%, signal=41%
ZNF830	250	-0.18181	-0.784913	1	1	1	3675	tags=40%, list=34%, signal=60%
ZSCAN5A	38	-0.243288	-0.783816	0.842572	1	1	1867	tags=21%, list=17%, signal=25%
MYNN	270	-0.176443	-0.781291	0.993289	1	1	2721	tags=24%, list=25%, signal=31%
ZNF155	242	-0.180995	-0.780712	0.989437	1	1	3624	tags=34%, list=33%, signal=50%
EEA1	252	-0.177893	-0.779653	1	1	1	2872	tags=27%, list=26%, signal=35%
HIVEP1	242	-0.180201	-0.778132	0.996743	1	1	2872	tags=25%, list=26%, signal=33%
MAZ	225	-0.17958	-0.776228	0.99359	1	1	3277	tags=31%, list=30%, signal=44%
NFAT5	267	-0.175839	-0.775763	1	1	1	3004	tags=22%, list=28%, signal=29%
ZFX	248	-0.177649	-0.774853	1	1	1	3216	tags=29%, list=29%, signal=41%
ZNF287	237	-0.176611	-0.769333	1	1	1	3430	tags=31%, list=31%, signal=45%
ZNF425	245	-0.17724	-0.766697	0.996667	1	1	3219	tags=32%, list=29%, signal=44%
NRF1	197	-0.179301	-0.76259	1	1	1	2728	tags=24%, list=25%, signal=31%
POU4F2	62	-0.214373	-0.761013	0.9275	1	1	1867	tags=21%, list=17%, signal=25%
ZBTB11	267	-0.171874	-0.76096	1	1	1	3482	tags=33%, list=32%, signal=47%
DMRTB1	54	-0.21936	-0.75799	0.91791	1	1	1867	tags=20%, list=17%, signal=24%
ZNF233	88	-0.200443	-0.757187	0.976119	1	1	2891	tags=30%, list=26%, signal=40%
ZNF674	228	-0.173058	-0.752175	1	1	1	3528	tags=36%, list=32%, signal=51%
ZBTB45	254	-0.172355	-0.749917	0.996753	1	1	3227	tags=30%, list=30%, signal=41%
ZNF791	248	-0.17081	-0.748733	1	1	1	3087	tags=24%, list=28%, signal=33%
ATF6B	255	-0.171884	-0.746414	0.996479	1	1	2941	tags=26%, list=27%, signal=35%
CENPS	71	-0.201012	-0.743874	0.964371	1	1	1867	tags=17%, list=17%, signal=20%
TIGD7	211	-0.172184	-0.742141	1	1	1	2868	tags=27%, list=26%, signal=37%
ZNF398	261	-0.168206	-0.740602	1	1	1	2844	tags=26%, list=26%, signal=35%
ZNF197	242	-0.171831	-0.737327	1	1	1	2631	tags=26%, list=24%, signal=33%
ZNF383	249	-0.166942	-0.731789	1	1	1	3240	tags=30%, list=30%, signal=41%
PLAGL1	218	-0.171729	-0.731159	1	1	1	2291	tags=18%, list=21%, signal=23%
ATF2	237	-0.169048	-0.728761	1	1	1	2181	tags=18%, list=20%, signal=22%
ZNF526	256	-0.165869	-0.728371	1	1	1	3517	tags=32%, list=32%, signal=47%
ZNF468	264	-0.164007	-0.720859	1	1	1	2809	tags=24%, list=26%, signal=31%
ZNF546	60	-0.198967	-0.709526	0.965854	1	1	1867	tags=17%, list=17%, signal=20%
ZNF213	92	-0.1866	-0.709392	0.997456	1	1	2857	tags=27%, list=26%, signal=37%
ZNF689	68	-0.194294	-0.709174	0.982456	1	1	1867	tags=16%, list=17%, signal=19%
JUND	269	-0.160925	-0.707133	1	1	1	2815	tags=22%, list=26%, signal=28%
ZNF474	58	-0.200092	-0.698784	0.974811	1	1	2896	tags=33%, list=27%, signal=44%
ZNF672	218	-0.161762	-0.694759	1	1	1	3249	tags=29%, list=30%, signal=40%
ETV2	29	-0.223476	-0.689759	0.96092	1	1	1867	tags=21%, list=17%, signal=25%
ZNF829	41	-0.213853	-0.688364	0.961187	1	1	2891	tags=29%, list=26%, signal=40%
SP4	218	-0.154259	-0.660858	1	1	1	3274	tags=31%, list=30%, signal=43%
ZBTB49	189	-0.156477	-0.65585	1	1	1	3419	tags=34%, list=31%, signal=49%
ZNF316	246	-0.15102	-0.653793	1	1	1	2975	tags=26%, list=27%, signal=34%
ZBTB6	262	-0.149122	-0.65184	1	1	1	3499	tags=33%, list=32%, signal=48%
TTF1	251	-0.144719	-0.635878	1	1	1	3193	tags=28%, list=29%, signal=39%
CDC5L	268	-0.143607	-0.627465	1	1	1	3195	tags=28%, list=29%, signal=39%
MSANTD3	245	-0.143658	-0.621189	1	1	1	2848	tags=22%, list=26%, signal=29%
ZNF417	212	-0.138459	-0.591489	1	0.999724	1	3672	tags=31%, list=34%, signal=45%
